# Supplementary material for: Targeting neuronal lysosomal dysfunction caused by β-glucocerebrosidase deficiency with an enzyme-based brain shuttle construct
Source: Nat Commun. 2023 Apr 12;14:2057. doi: 10.1038/s41467-023-37632-4 (PMC10097658; doi:10.1038/s41467-023-37632-4)
Supplement: Supplementary file 5 — Supplementary Data 3 [file 41467_2023_37632_MOESM5_ESM.xlsx]

## Sheet: Group IDs
shortname	fullname	cohort	fullgroup
S10LYS	WTLysosomes1	WT-LYS	H4-WT-Lysosomes
S11LYS	WTLysosomes2	WT-LYS	H4-WT-Lysosomes
S12LYS	WTLysosomes3	WT-LYS	H4-WT-Lysosomes
S13LYS	KOuntreated-Lysosomes1	KO-LYS	H4-KO -Lysosomes-Untreated
S14LYS	KOuntreated-Lysosomes2	KO-LYS	H4-KO -Lysosomes-Untreated
S15LYS	KOuntreated-Lysosomes3	KO-LYS	H4-KO -Lysosomes-Untreated
S16LYS	KO-enzymetreated-Lysosomes1	KOE-LYS	H4-KO -Lysosomes Treated
S17LYS	KO-enzymetreated-Lysosomes2	KOE-LYS	H4-KO -Lysosomes Treated
S18LYS	KO-enzymetreated-Lysosomes3	KOE-LYS	H4-KO -Lysosomes Treated
S1WCL	WTWholecelllysate1	WT-WCL	H4-WT-whole cell lysates
S2WCL	WTWholecelllysate2	WT-WCL	H4-WT-whole cell lysates
S3WCL	WTWholecelllysate3	WT-WCL	H4-WT-whole cell lysates
S4WCL	KOuntreated-Wholecelllysate1	KO-WCL	H4-KO whole cell lysates-Untreated
S5WCL	KOuntreated-Wholecelllysate2	KO-WCL	H4-KO whole cell lysates-Untreated
S6WCL	KOuntreated-Wholecelllysate3	KO-WCL	H4-KO whole cell lysates-Untreated
S7WCL	KOenzymetreated-Wholecelllysate1	KOE-WCL	H4-KO -whole cell lysates Treated
S8WCL	KOenzymetreated-Wholecelllysate2	KOE-WCL	H4-KO -whole cell lysates Treated
S9WCL	KOenzymetreated-Wholecelllysate3	KOE-WCL	H4-KO -whole cell lysates Treated

## Sheet: SwissLipids IDs
feature	SwissLipids Name	SwissLipids ID
CE 16:0;0	Cholesteryl ester (16:0)
CE 16:1;0	Sterol ester (27:1/16:1)	SLM:000500345
CE 18:0;0	Cholesteryl ester (18:0)
CE 18:1;0	Sterol ester (27:1/18:1)	SLM:000500351
CE 18:2;0	Sterol ester (27:1/18:2)	SLM:000500350
CE 20:1;0	Sterol ester (27:1/20:1)	SLM:000500358
CE 20:4;0	Sterol ester (27:1/20:4)	SLM:000500355
CL 66:3;0	Cardiolipins	SLM:000000102
CL 66:4;0	Cardiolipins	SLM:000000102
CL 66:5;0	Cardiolipins	SLM:000000102
CL 68:2;0	Cardiolipins	SLM:000000102
CL 68:4;0	Cardiolipins	SLM:000000102
CL 68:5;0	Cardiolipins	SLM:000000102
CL 68:6;0	Cardiolipins	SLM:000000102
CL 70:5;0	Cardiolipins	SLM:000000102
CL 70:6;0	Cardiolipins	SLM:000000102
CL 70:7;0	Cardiolipins	SLM:000000102
CL 72:4;0	Cardiolipins	SLM:000000102
CL 72:5;0	Cardiolipins	SLM:000000102
CL 72:6;0	Cardiolipins	SLM:000000102
CL 72:7;0	Cardiolipins	SLM:000000102
CL 72:8;0	Cardiolipins	SLM:000000102
CL 74:7;0	Cardiolipins	SLM:000000102
CL 74:9;0	Cardiolipins	SLM:000000102
CL 80:5;0	Cardiolipins	SLM:000000102
Cer 32:1;2	Ceramide (d32:1)	SLM:000391217
Cer 34:0;2	Ceramide (d34:0)	SLM:000391238
Cer 34:1;2	Ceramide (d34:1)	SLM:000391236
Cer 34:1;3	Ceramide (t34:1)	SLM:000391250
Cer 34:2;2	Ceramide (d34:2)	SLM:000391234
Cer 36:1;2	Ceramide (d36:1)	SLM:000391261
Cer 36:2;2	Ceramide (d36:2)	SLM:000391259
Cer 38:1;2	Ceramide (d38:1)	SLM:000391289
Cer 40:0;2	Ceramide (d40:0)	SLM:000391322
Cer 40:1;2	Ceramide (d40:1)	SLM:000391319
Cer 40:2;2	Ceramide (d40:2)	SLM:000391317
Cer 42:0;2	Ceramide (d42:0)	SLM:000391349
Cer 42:1;2	Ceramide (d42:1)	SLM:000391346
Cer 42:2;2	Ceramide (d42:2)	SLM:000391345
Cer 44:1;2	Ceramide (d44:1)	SLM:000391372
Cer 44:2;2	Ceramide (d44:2)	SLM:000391371
DAG 12:0;0_18:0;0	Diacylglycerol (12:0_18:0)	SLM:000308686
DAG 14:0;0_16:0;0	Diacylglycerol (14:0_16:0)	SLM:000308755
DAG 12:0;0_18:1;0	Diacylglycerol (12:0_18:1)	SLM:000308687
DAG 14:1;0_16:0;0	Diacylglycerol (14:1_16:0)	SLM:000308790
DAG 14:0;0_18:0;0	Diacylglycerol (14:0_18:0)	SLM:000308759
DAG 16:0;0_16:0;0	Diacylglycerol (16:0_16:0)	SLM:000308857
DAG 14:0;0_18:1;0	Diacylglycerol (14:0_18:1)	SLM:000308760
DAG 15:0;0_17:1;0	Diacylglycerol (15:0_17:1)
DAG 16:0;0_16:1;0	Diacylglycerol (16:0_16:1)	SLM:000308858
DAG 14:0;0_19:1;0	Diacylglycerol (14:0_19:1)
DAG 15:0;0_18:1;0	Diacylglycerol (15:0_18:1)	SLM:000308829
DAG 16:0;0_17:1;0	Diacylglycerol (16:0_17:1)
DAG 16:1;0_17:0;0	Diacylglycerol (16:1_17:0)	SLM:000308892
DAG 16:0;0_18:0;0	Diacylglycerol (16:0_18:0)	SLM:000308861
DAG 14:0;0_20:1;0	Diacylglycerol (14:0_20:1)	SLM:000308766
DAG 16:0;0_18:1;0	Diacylglycerol (16:0_18:1)	SLM:000308862
DAG 16:1;0_18:0;0	Diacylglycerol (16:1_18:0)	SLM:000308893
DAG 17:0;0_17:1;0	Diacylglycerol (17:0_17:1)
DAG 16:0;0_18:2;0	Diacylglycerol (16:0_18:2)	SLM:000308863
DAG 16:1;0_18:1;0	Diacylglycerol (16:1_18:1)	SLM:000308894
DAG 17:1;0_17:1;0	Diacylglycerol (17:1_17:1)
DAG 15:0;0_20:1;0	Diacylglycerol (15:0_20:1)	SLM:000308835
DAG 16:0;0_19:1;0	Diacylglycerol (16:0_19:1)
DAG 17:0;0_18:1;0	Diacylglycerol (17:0_18:1)	SLM:000308955
DAG 17:1;0_18:0;0	Diacylglycerol (17:1_18:0)
DAG 16:1;0_19:1;0	Diacylglycerol (16:1_19:1)
DAG 17:1;0_18:1;0	Diacylglycerol (17:1_18:1)
DAG 16:0;0_20:1;0	Diacylglycerol (16:0_20:1)	SLM:000308868
DAG 18:0;0_18:1;0	Diacylglycerol (18:0_18:1)	SLM:000308984
DAG 16:0;0_20:2;0	Diacylglycerol (16:0_20:2)	SLM:000308869
DAG 16:1;0_20:1;0	Diacylglycerol (16:1_20:1)	SLM:000308900
DAG 18:0;0_18:2;0	Diacylglycerol (18:0_18:2)	SLM:000308985
DAG 18:1;0_18:1;0	Diacylglycerol (18:1_18:1)	SLM:000309012
DAG 16:0;0_20:3;0	Diacylglycerol (16:0_20:3)	SLM:000308870
DAG 18:1;0_18:2;0	Diacylglycerol (18:1_18:2)	SLM:000309013
DAG 16:0;0_20:4;0	Diacylglycerol (16:0_20:4)	SLM:000308871
DAG 18:1;0_18:3;0	Diacylglycerol (18:1_18:3)	SLM:000309014
DAG 18:2;0_18:2;0	Diacylglycerol (18:2_18:2)	SLM:000309040
DAG 16:0;0_22:1;0	Diacylglycerol (16:0_22:1)	SLM:000308875
DAG 18:0;0_20:1;0	Diacylglycerol (18:0_20:1)	SLM:000308990
DAG 16:0;0_22:2;0	Diacylglycerol (16:0_22:2)	SLM:000308876
DAG 18:0;0_20:2;0	Diacylglycerol (18:0_20:2)	SLM:000308991
DAG 18:1;0_20:1;0	Diacylglycerol (18:1_20:1)	SLM:000309018
DAG 16:0;0_22:4;0	Diacylglycerol (16:0_22:4)	SLM:000308878
DAG 18:0;0_20:4;0	Diacylglycerol (18:0_20:4)	SLM:000308993
DAG 18:1;0_20:3;0	Diacylglycerol (18:1_20:3)	SLM:000309020
DAG 16:0;0_22:5;0	Diacylglycerol (16:0_22:5)	SLM:000308879
DAG 16:1;0_22:4;0	Diacylglycerol (16:1_22:4)	SLM:000308910
DAG 18:1;0_20:4;0	Diacylglycerol (18:1_20:4)	SLM:000309021
DAG 18:2;0_20:3;0	Diacylglycerol (18:2_20:3)	SLM:000309047
DAG 16:0;0_24:4;0	Diacylglycerol (16:0_24:4)	SLM:000308883
DAG 18:0;0_22:4;0	Diacylglycerol (18:0_22:4)	SLM:000309000
DAG 18:1;0_22:3;0	Diacylglycerol (18:1_22:3)	SLM:000309027
DAG 18:0;0_22:5;0	Diacylglycerol (18:0_22:5)	SLM:000309001
DAG 18:1;0_22:4;0	Diacylglycerol (18:1_22:4)	SLM:000309028
DAG 20:1;0_20:4;0	Diacylglycerol (20:1_20:4)	SLM:000309168
HexCer 32:1;2	Hexosyl ceramide (d32:1)	SLM:000390290
HexCer 34:0;2	Hexosyl ceramide (d34:0)	SLM:000390310
HexCer 34:1;2	Hexosyl ceramide (d34:1)	SLM:000390308
HexCer 34:1;3	Hexosyl ceramide (t34:1)	SLM:000390320
HexCer 34:2;2	Hexosyl ceramide (d34:2)	SLM:000390306
HexCer 34:2;3	Hexosyl ceramide (t34:2)	SLM:000390317
HexCer 36:1;2	Hexosyl ceramide (d36:1)	SLM:000390331
HexCer 36:2;2	Hexosyl ceramide (d36:2)	SLM:000390329
HexCer 38:1;2	Hexosyl ceramide (d38:1)	SLM:000390358
HexCer 38:2;2	Hexosyl ceramide (d38:2)	SLM:000390356
HexCer 40:1;2	Hexosyl ceramide (d40:1)	SLM:000390387
HexCer 40:2;2	Hexosyl ceramide (d40:2)	SLM:000390385
HexCer 42:0;3	Hexosyl ceramide (t42:0)	SLM:000390427
HexCer 42:1;2	Hexosyl ceramide (d42:1)	SLM:000390412
HexCer 42:1;3	Hexosyl ceramide (t42:1)	SLM:000390425
HexCer 42:2;2	Hexosyl ceramide (d42:2)	SLM:000390411
HexCer 42:2;3	Hexosyl ceramide (t42:2)
HexCer 44:2;2	Hexosyl ceramide (d44:2)	SLM:000390433
LPA 16:0;0	Phosphatidate (16:0_0:0)	SLM:000059759
LPA 16:2;0	Phosphatidate (16:2_0:0)	SLM:000059866
LPA 18:0;0	Phosphatidate (18:0_0:0)	SLM:000059969
LPA 18:1;0	Phosphatidate (18:1_0:0)	SLM:000060019
LPC 14:0;0	Phosphatidylcholine (14:0_0:0)	SLM:000063555
LPC 16:0;0	Phosphatidylcholine (16:0_0:0)	SLM:000063723
LPC 16:1;0	Phosphatidylcholine (16:1_0:0)	SLM:000063777
LPC 18:0;0	Phosphatidylcholine (18:0_0:0)	SLM:000063933
LPC 18:1;0	Phosphatidylcholine (18:1_0:0)	SLM:000063983
LPC 18:2;0	Phosphatidylcholine (18:2_0:0)	SLM:000064032
LPC 20:1;0	Phosphatidylcholine (20:1_0:0)	SLM:000064262
LPC O-16:0;0	Phosphatidylcholine (O-16:0/0:0)	SLM:000092101
LPC O-16:1;0	Phosphatidylcholine (O-16:1_0:0)	SLM:000065977
LPC O-16:2;0	Phosphatidylcholine (O-16:2_0:0)
LPC O-18:0;0	Phosphatidylcholine (O-18:0/0:0)	SLM:000092231
LPC O-18:1;0	Phosphatidylcholine (O-18:1_0:0)	SLM:000066237
LPC O-18:2;0	Phosphatidylcholine (O-18:2_0:0)	SLM:000066302
LPE 16:0;0	Phosphatidylethanolamine (16:0_0:0)	SLM:000067687
LPE 18:0;0	Phosphatidylethanolamine (18:0_0:0)	SLM:000067897
LPE 18:1;0	Phosphatidylethanolamine (18:1_0:0)	SLM:000067947
LPE 18:2;0	Phosphatidylethanolamine (18:2_0:0)	SLM:000067996
LPE 20:0;0	Phosphatidylethanolamine (20:0_0:0)	SLM:000068182
LPE 20:1;0	Phosphatidylethanolamine (20:1_0:0)	SLM:000068226
LPE 20:4;0	Phosphatidylethanolamine (20:4_0:0)	SLM:000068352
LPE 22:1;0	Phosphatidylethanolamine (22:1_0:0)	SLM:000068506
LPE 22:4;0	Phosphatidylethanolamine (22:4_0:0)	SLM:000068611
LPE 22:6;0	Phosphatidylethanolamine (22:6_0:0)	SLM:000068676
LPE 24:0;0	Phosphatidylethanolamine (24:0_0:0)	SLM:000068707
LPE 24:1;0	Phosphatidylethanolamine (24:1_0:0)	SLM:000068737
LPE O-16:0;0	Phosphatidylethanolamine (O-16:0/0:0)	SLM:000098405
LPE O-16:1;0	Phosphatidylethanolamine (O-16:1_0:0)	SLM:000069941
LPE O-18:0;0	Phosphatidylethanolamine (O-18:0/0:0)	SLM:000098535
LPE O-18:1;0	Phosphatidylethanolamine (O-18:1_0:0)	SLM:000070201
LPE O-18:2;0	Phosphatidylethanolamine (O-18:2_0:0)	SLM:000070266
LPG 18:1;0	Phosphatidylglycerol (18:1_0:0)	SLM:000071911
LPG 22:6;0	Phosphatidylglycerol (22:6_0:0)	SLM:000072640
LPI 14:0;0	Phosphatidylinositol (14:0_0:0)	SLM:000073627
LPI 16:0;0	Phosphatidylinositol (16:0_0:0)	SLM:000073795
LPI 18:0;0	Phosphatidylinositol (18:0_0:0)	SLM:000074005
LPI 18:1;0	Phosphatidylinositol (18:1_0:0)	SLM:000074055
LPI 20:2;0	Phosphatidylinositol (20:2_0:0)	SLM:000074377
LPI 20:4;0	Phosphatidylinositol (20:4_0:0)	SLM:000074460
LPS 18:0;0	Phosphatidylserine (18:0_0:0)	SLM:000077969
LPS 18:1;0	Phosphatidylserine (18:1_0:0)	SLM:000078019
PA 16:0;0_16:0;0	Phosphatidate (16:0/16:0)	SLM:000081839
PA 14:0;0_18:1;0	Phosphatidate (14:0_18:1)	SLM:000059600
PA 16:0;0_16:1;0	Phosphatidate (16:0_16:1)	SLM:000059761
PA 16:0;0_18:0;0	Phosphatidate (16:0_18:0)	SLM:000059764
PA 16:0;0_18:1;0	Phosphatidate (16:0_18:1)	SLM:000059765
PA 16:1;0_18:0;0	Phosphatidate (16:1_18:0)	SLM:000059817
PA 17:0;0_17:1;0	Phosphatidate (17:0_17:1)
PA 16:0;0_18:2;0	Phosphatidate (16:0_18:2)	SLM:000059766
PA 16:1;0_18:1;0	Phosphatidate (16:1_18:1)	SLM:000059818
PA 17:1;0_17:1;0	Phosphatidate (17:1/17:1)
PA 16:0;0_20:1;0	Phosphatidate (16:0_20:1)	SLM:000059771
PA 18:0;0_18:1;0	Phosphatidate (18:0_18:1)	SLM:000059971
PA 18:0;0_18:2;0	Phosphatidate (18:0_18:2)	SLM:000059972
PA 18:1;0_18:1;0	Phosphatidate (18:1/18:1)	SLM:000082169
PA 18:1;0_18:2;0	Phosphatidate (18:1_18:2)	SLM:000060021
PA 18:0;0_20:3;0	Phosphatidate (18:0_20:3)	SLM:000059979
PC 12:0;0_16:0;0	Phosphatidylcholine (12:0_16:0)	SLM:000063444
PC 14:0;0_14:0;0	Phosphatidylcholine (14:0/14:0)	SLM:000087945
PC 12:0;0_16:1;0	Phosphatidylcholine (12:0_16:1)	SLM:000063445
PC 12:0;0_18:0;0	Phosphatidylcholine (12:0_18:0)	SLM:000063448
PC 14:0;0_16:0;0	Phosphatidylcholine (14:0_16:0)	SLM:000063559
PC 15:0;0_15:0;0	Phosphatidylcholine (15:0/15:0)	SLM:000088077
PC 14:0;0_16:2;0	Phosphatidylcholine (14:0_16:2)	SLM:000063561
PC 14:0;0_17:0;0	Phosphatidylcholine (14:0_17:0)	SLM:000063562
PC 15:0;0_16:0;0	Phosphatidylcholine (15:0_16:0)	SLM:000063670
PC 14:0;0_17:1;0	Phosphatidylcholine (14:0_17:1)
PC 15:0;0_16:1;0	Phosphatidylcholine (15:0_16:1)	SLM:000063671
PC 15:1;0_16:0;0	Phosphatidylcholine (15:1_16:0)
PC 14:0;0_18:0;0	Phosphatidylcholine (14:0_18:0)	SLM:000063563
PC 15:0;0_17:0;0	Phosphatidylcholine (15:0_17:0)	SLM:000063673
PC 16:0;0_16:0;0	Phosphatidylcholine (16:0/16:0)	SLM:000088143
PC 14:0;0_18:1;0	Phosphatidylcholine (14:0_18:1)	SLM:000063564
PC 15:0;0_17:1;0	Phosphatidylcholine (15:0_17:1)
PC 16:0;0_16:1;0	Phosphatidylcholine (16:0_16:1)	SLM:000063725
PC 14:0;0_18:2;0	Phosphatidylcholine (14:0_18:2)	SLM:000063565
PC 16:0;0_16:2;0	Phosphatidylcholine (16:0_16:2)	SLM:000063726
PC 16:1;0_16:1;0	Phosphatidylcholine (16:1/16:1)	SLM:000088209
PC 16:1;0_16:2;0	Phosphatidylcholine (16:1_16:2)	SLM:000063779
PC 15:0;0_18:0;0	Phosphatidylcholine (15:0_18:0)	SLM:000063674
PC 14:0;0_19:1;0	Phosphatidylcholine (14:0_19:1)
PC 15:0;0_18:1;0	Phosphatidylcholine (15:0_18:1)	SLM:000063675
PC 16:0;0_17:1;0	Phosphatidylcholine (16:0_17:1)
PC 16:1;0_17:0;0	Phosphatidylcholine (16:1_17:0)	SLM:000063780
PC 15:0;0_18:2;0	Phosphatidylcholine (15:0_18:2)	SLM:000063676
PC 15:1;0_18:1;0	Phosphatidylcholine (15:1_18:1)
PC 16:0;0_17:2;0	Phosphatidylcholine (16:0_17:2)
PC 16:1;0_17:1;0	Phosphatidylcholine (16:1_17:1)
PC 16:2;0_17:1;0	Phosphatidylcholine (16:2_17:1)
PC 14:0;0_20:1;0	Phosphatidylcholine (14:0_20:1)	SLM:000063570
PC 16:0;0_18:1;0	Phosphatidylcholine (16:0_18:1)	SLM:000063729
PC 16:1;0_18:0;0	Phosphatidylcholine (16:1_18:0)	SLM:000063781
PC 17:0;0_17:1;0	Phosphatidylcholine (17:0_17:1)
PC 14:0;0_20:2;0	Phosphatidylcholine (14:0_20:2)	SLM:000063571
PC 16:0;0_18:2;0	Phosphatidylcholine (16:0_18:2)	SLM:000063730
PC 16:1;0_18:1;0	Phosphatidylcholine (16:1_18:1)	SLM:000063782
PC 17:1;0_17:1;0	Phosphatidylcholine (17:1/17:1)
PC 14:0;0_20:3;0	Phosphatidylcholine (14:0_20:3)	SLM:000063572
PC 16:0;0_18:3;0	Phosphatidylcholine (16:0_18:3)	SLM:000063731
PC 16:1;0_18:2;0	Phosphatidylcholine (16:1_18:2)	SLM:000063783
PC 16:2;0_18:1;0	Phosphatidylcholine (16:2_18:1)	SLM:000063834
PC 14:0;0_20:4;0	Phosphatidylcholine (14:0_20:4)	SLM:000063573
PC 16:1;0_18:3;0	Phosphatidylcholine (16:1_18:3)	SLM:000063784
PC 15:0;0_20:1;0	Phosphatidylcholine (15:0_20:1)	SLM:000063681
PC 16:0;0_19:1;0	Phosphatidylcholine (16:0_19:1)
PC 17:0;0_18:1;0	Phosphatidylcholine (17:0_18:1)	SLM:000063885
PC 17:1;0_18:0;0	Phosphatidylcholine (17:1_18:0)
PC 15:0;0_20:2;0	Phosphatidylcholine (15:0_20:2)	SLM:000063682
PC 16:0;0_19:2;0	Phosphatidylcholine (16:0_19:2)
PC 16:1;0_19:1;0	Phosphatidylcholine (16:1_19:1)
PC 17:0;0_18:2;0	Phosphatidylcholine (17:0_18:2)	SLM:000063886
PC 17:1;0_18:1;0	Phosphatidylcholine (17:1_18:1)
PC 15:0;0_20:3;0	Phosphatidylcholine (15:0_20:3)	SLM:000063683
PC 16:1;0_19:2;0	Phosphatidylcholine (16:1_19:2)
PC 17:1;0_18:2;0	Phosphatidylcholine (17:1_18:2)
PC 17:2;0_18:1;0	Phosphatidylcholine (17:2_18:1)
PC 15:0;0_20:4;0	Phosphatidylcholine (15:0_20:4)	SLM:000063684
PC 18:0;0_18:0;0	Phosphatidylcholine (18:0/18:0)	SLM:000088407
PC 14:0;0_22:1;0	Phosphatidylcholine (14:0_22:1)	SLM:000063577
PC 16:0;0_20:1;0	Phosphatidylcholine (16:0_20:1)	SLM:000063735
PC 17:0;0_19:1;0	Phosphatidylcholine (17:0_19:1)
PC 18:0;0_18:1;0	Phosphatidylcholine (18:0_18:1)	SLM:000063935
PC 16:0;0_20:2;0	Phosphatidylcholine (16:0_20:2)	SLM:000063736
PC 16:1;0_20:1;0	Phosphatidylcholine (16:1_20:1)	SLM:000063788
PC 17:1;0_19:1;0	Phosphatidylcholine (17:1_19:1)
PC 18:0;0_18:2;0	Phosphatidylcholine (18:0_18:2)	SLM:000063936
PC 18:1;0_18:1;0	Phosphatidylcholine (18:1/18:1)	SLM:000088473
PC 16:0;0_20:3;0	Phosphatidylcholine (16:0_20:3)	SLM:000063737
PC 16:1;0_20:2;0	Phosphatidylcholine (16:1_20:2)	SLM:000063789
PC 18:0;0_18:3;0	Phosphatidylcholine (18:0_18:3)	SLM:000063937
PC 18:1;0_18:2;0	Phosphatidylcholine (18:1_18:2)	SLM:000063985
PC 14:0;0_22:4;0	Phosphatidylcholine (14:0_22:4)	SLM:000063580
PC 16:0;0_20:4;0	Phosphatidylcholine (16:0_20:4)	SLM:000063738
PC 16:1;0_20:3;0	Phosphatidylcholine (16:1_20:3)	SLM:000063790
PC 18:1;0_18:3;0	Phosphatidylcholine (18:1_18:3)	SLM:000063986
PC 18:2;0_18:2;0	Phosphatidylcholine (18:2/18:2)	SLM:000088539
PC 14:0;0_22:5;0	Phosphatidylcholine (14:0_22:5)	SLM:000063581
PC 16:0;0_20:5;0	Phosphatidylcholine (16:0_20:5)	SLM:000063739
PC 16:1;0_20:4;0	Phosphatidylcholine (16:1_20:4)	SLM:000063791
PC 16:0;0_21:1;0	Phosphatidylcholine (16:0_21:1)
PC 17:0;0_20:1;0	Phosphatidylcholine (17:0_20:1)	SLM:000063891
PC 17:1;0_20:0;0	Phosphatidylcholine (17:1_20:0)
PC 18:0;0_19:1;0	Phosphatidylcholine (18:0_19:1)
PC 18:1;0_19:0;0	Phosphatidylcholine (18:1_19:0)	SLM:000063988
PC 16:0;0_21:2;0	Phosphatidylcholine (16:0_21:2)
PC 17:0;0_20:2;0	Phosphatidylcholine (17:0_20:2)	SLM:000063892
PC 17:1;0_20:1;0	Phosphatidylcholine (17:1_20:1)
PC 18:0;0_19:2;0	Phosphatidylcholine (18:0_19:2)
PC 18:1;0_19:1;0	Phosphatidylcholine (18:1_19:1)
PC 18:2;0_19:0;0	Phosphatidylcholine (18:2_19:0)	SLM:000064036
PC 16:0;0_21:3;0	Phosphatidylcholine (16:0_21:3)
PC 17:0;0_20:3;0	Phosphatidylcholine (17:0_20:3)	SLM:000063893
PC 17:1;0_20:2;0	Phosphatidylcholine (17:1_20:2)
PC 18:1;0_19:2;0	Phosphatidylcholine (18:1_19:2)
PC 18:2;0_19:1;0	Phosphatidylcholine (18:2_19:1)
PC 15:0;0_22:4;0	Phosphatidylcholine (15:0_22:4)	SLM:000063691
PC 17:0;0_20:4;0	Phosphatidylcholine (17:0_20:4)	SLM:000063894
PC 17:1;0_20:3;0	Phosphatidylcholine (17:1_20:3)
PC 17:1;0_20:4;0	Phosphatidylcholine (17:1_20:4)
PC 16:0;0_22:1;0	Phosphatidylcholine (16:0_22:1)	SLM:000063742
PC 18:0;0_20:1;0	Phosphatidylcholine (18:0_20:1)	SLM:000063941
PC 16:0;0_22:2;0	Phosphatidylcholine (16:0_22:2)	SLM:000063743
PC 16:1;0_22:1;0	Phosphatidylcholine (16:1_22:1)	SLM:000063795
PC 18:0;0_20:2;0	Phosphatidylcholine (18:0_20:2)	SLM:000063942
PC 18:1;0_20:1;0	Phosphatidylcholine (18:1_20:1)	SLM:000063990
PC 16:0;0_22:3;0	Phosphatidylcholine (16:0_22:3)	SLM:000063744
PC 18:0;0_20:3;0	Phosphatidylcholine (18:0_20:3)	SLM:000063943
PC 18:1;0_20:2;0	Phosphatidylcholine (18:1_20:2)	SLM:000063991
PC 18:2;0_20:1;0	Phosphatidylcholine (18:2_20:1)	SLM:000064038
PC 14:0;0_24:4;0	Phosphatidylcholine (14:0_24:4)	SLM:000063585
PC 16:0;0_22:4;0	Phosphatidylcholine (16:0_22:4)	SLM:000063745
PC 16:1;0_22:3;0	Phosphatidylcholine (16:1_22:3)	SLM:000063797
PC 18:0;0_20:4;0	Phosphatidylcholine (18:0_20:4)	SLM:000063944
PC 18:1;0_20:3;0	Phosphatidylcholine (18:1_20:3)	SLM:000063992
PC 18:2;0_20:2;0	Phosphatidylcholine (18:2_20:2)	SLM:000064039
PC 16:0;0_22:5;0	Phosphatidylcholine (16:0_22:5)	SLM:000063746
PC 16:1;0_22:4;0	Phosphatidylcholine (16:1_22:4)	SLM:000063798
PC 18:0;0_20:5;0	Phosphatidylcholine (18:0_20:5)	SLM:000063945
PC 18:1;0_20:4;0	Phosphatidylcholine (18:1_20:4)	SLM:000063993
PC 18:2;0_20:3;0	Phosphatidylcholine (18:2_20:3)	SLM:000064040
PC 16:0;0_22:6;0	Phosphatidylcholine (16:0_22:6)	SLM:000063747
PC 16:1;0_22:5;0	Phosphatidylcholine (16:1_22:5)	SLM:000063799
PC 18:1;0_20:5;0	Phosphatidylcholine (18:1_20:5)	SLM:000063994
PC 18:2;0_20:4;0	Phosphatidylcholine (18:2_20:4)	SLM:000064041
PC 17:1;0_22:1;0	Phosphatidylcholine (17:1_22:1)
PC 18:1;0_21:1;0	Phosphatidylcholine (18:1_21:1)
PC 19:1;0_20:1;0	Phosphatidylcholine (19:1_20:1)
PC 18:1;0_21:2;0	Phosphatidylcholine (18:1_21:2)
PC 17:0;0_22:4;0	Phosphatidylcholine (17:0_22:4)	SLM:000063901
PC 18:1;0_21:3;0	Phosphatidylcholine (18:1_21:3)
PC 17:0;0_22:5;0	Phosphatidylcholine (17:0_22:5)	SLM:000063902
PC 17:1;0_22:4;0	Phosphatidylcholine (17:1_22:4)
PC 19:1;0_20:4;0	Phosphatidylcholine (19:1_20:4)
PC 16:0;0_24:0;0	Phosphatidylcholine (16:0_24:0)	SLM:000063748
PC 16:0;0_24:1;0	Phosphatidylcholine (16:0_24:1)	SLM:000063749
PC 18:0;0_22:1;0	Phosphatidylcholine (18:0_22:1)	SLM:000063948
PC 16:0;0_24:2;0	Phosphatidylcholine (16:0_24:2)
PC 16:1;0_24:1;0	Phosphatidylcholine (16:1_24:1)	SLM:000063802
PC 18:0;0_22:2;0	Phosphatidylcholine (18:0_22:2)	SLM:000063949
PC 18:1;0_22:1;0	Phosphatidylcholine (18:1_22:1)	SLM:000063997
PC 20:1;0_20:1;0	Phosphatidylcholine (20:1/20:1)	SLM:000088869
PC 16:0;0_24:3;0	Phosphatidylcholine (16:0_24:3)
PC 18:0;0_22:3;0	Phosphatidylcholine (18:0_22:3)	SLM:000063950
PC 18:1;0_22:2;0	Phosphatidylcholine (18:1_22:2)	SLM:000063998
PC 18:2;0_22:1;0	Phosphatidylcholine (18:2_22:1)	SLM:000064045
PC 20:1;0_20:2;0	Phosphatidylcholine (20:1_20:2)	SLM:000064264
PC 16:0;0_24:4;0	Phosphatidylcholine (16:0_24:4)	SLM:000063750
PC 18:0;0_22:4;0	Phosphatidylcholine (18:0_22:4)	SLM:000063951
PC 18:1;0_22:3;0	Phosphatidylcholine (18:1_22:3)	SLM:000063999
PC 20:1;0_20:3;0	Phosphatidylcholine (20:1_20:3)	SLM:000064265
PC 16:0;0_24:5;0	Phosphatidylcholine (16:0_24:5)	SLM:000063751
PC 16:1;0_24:4;0	Phosphatidylcholine (16:1_24:4)	SLM:000063803
PC 18:0;0_22:5;0	Phosphatidylcholine (18:0_22:5)	SLM:000063952
PC 18:1;0_22:4;0	Phosphatidylcholine (18:1_22:4)	SLM:000064000
PC 20:1;0_20:4;0	Phosphatidylcholine (20:1_20:4)	SLM:000064266
PC 20:2;0_20:3;0	Phosphatidylcholine (20:2_20:3)	SLM:000064307
PC 18:0;0_22:6;0	Phosphatidylcholine (18:0_22:6)	SLM:000063953
PC 18:1;0_22:5;0	Phosphatidylcholine (18:1_22:5)	SLM:000064001
PC 18:2;0_22:4;0	Phosphatidylcholine (18:2_22:4)	SLM:000064048
PC 20:2;0_20:4;0	Phosphatidylcholine (20:2_20:4)	SLM:000064308
PC 20:3;0_20:3;0	Phosphatidylcholine (20:3/20:3)	SLM:000089001
PC 18:1;0_22:6;0	Phosphatidylcholine (18:1_22:6)	SLM:000064002
PC 20:3;0_20:4;0	Phosphatidylcholine (20:3_20:4)	SLM:000064349
PC 18:0;0_24:1;0	Phosphatidylcholine (18:0_24:1)	SLM:000063955
PC 18:1;0_24:0;0	Phosphatidylcholine (18:1_24:0)	SLM:000064003
PC 18:1;0_24:1;0	Phosphatidylcholine (18:1_24:1)	SLM:000064004
PC 18:0;0_24:4;0	Phosphatidylcholine (18:0_24:4)	SLM:000063956
PC 18:1;0_24:4;0	Phosphatidylcholine (18:1_24:4)	SLM:000064005
PC 20:1;0_22:4;0	Phosphatidylcholine (20:1_22:4)	SLM:000064273
PC 20:4;0_22:1;0	Phosphatidylcholine (20:4_22:1)	SLM:000064393
PC 18:2;0_24:4;0	Phosphatidylcholine (18:2_24:4)	SLM:000064053
PC 20:3;0_22:4;0	Phosphatidylcholine (20:3_22:4)	SLM:000064356
PC O-16:0;0/16:0;0	Phosphatidylcholine (O-16:0/16:0)	SLM:000092108
PC O-17:0;0/15:0;0	Phosphatidylcholine (O-17:0/15:0)	SLM:000092172
PC O-18:0;0/14:0;0	Phosphatidylcholine (O-18:0/14:0)	SLM:000092235
PC O-16:0;0/16:1;0	Phosphatidylcholine (O-16:0/16:1)	SLM:000092109
PC O-16:1;0/16:0;0	Phosphatidylcholine (O-16:1_16:0)	SLM:000065984
PC O-17:0;0/15:1;0	Phosphatidylcholine (O-17:0/15:1)
PC O-17:1;0/15:0;0	Phosphatidylcholine (O-17:1_15:0)	SLM:000066113
PC O-18:1;0/14:0;0	Phosphatidylcholine (O-18:1_14:0)	SLM:000066241
PC O-16:0;0/16:2;0	Phosphatidylcholine (O-16:0/16:2)	SLM:000092110
PC O-16:1;0/16:1;0	Phosphatidylcholine (O-16:1_16:1)	SLM:000065985
PC O-16:2;0/16:0;0	Phosphatidylcholine (O-16:2_16:0)
PC O-18:2;0/14:0;0	Phosphatidylcholine (O-18:2_14:0)	SLM:000066306
PC O-16:2;0/16:1;0	Phosphatidylcholine (O-16:2_16:1)
PC O-16:0;0/17:0;0	Phosphatidylcholine (O-16:0/17:0)	SLM:000092111
PC O-17:0;0/16:0;0	Phosphatidylcholine (O-17:0/16:0)	SLM:000092173
PC O-18:0;0/15:0;0	Phosphatidylcholine (O-18:0/15:0)	SLM:000092237
PC O-16:0;0/17:1;0	Phosphatidylcholine (O-16:0/17:1)
PC O-16:1;0/17:0;0	Phosphatidylcholine (O-16:1_17:0)	SLM:000065987
PC O-17:0;0/16:1;0	Phosphatidylcholine (O-17:0/16:1)	SLM:000092174
PC O-17:1;0/16:0;0	Phosphatidylcholine (O-17:1_16:0)	SLM:000066114
PC O-18:1;0/15:0;0	Phosphatidylcholine (O-18:1_15:0)	SLM:000066243
PC O-16:1;0/17:1;0	Phosphatidylcholine (O-16:1_17:1)
PC O-17:0;0/16:2;0	Phosphatidylcholine (O-17:0/16:2)	SLM:000092175
PC O-17:1;0/16:1;0	Phosphatidylcholine (O-17:1_16:1)	SLM:000066115
PC O-17:2;0/16:0;0	Phosphatidylcholine (O-17:2_16:0)
PC O-16:2;0/17:1;0	Phosphatidylcholine (O-16:2_17:1)
PC O-17:1;0/16:2;0	Phosphatidylcholine (O-17:1_16:2)	SLM:000066116
PC O-17:2;0/16:1;0	Phosphatidylcholine (O-17:2_16:1)
PC O-16:0;0/18:0;0	Phosphatidylcholine (O-16:0/18:0)	SLM:000092112
PC O-17:0;0/17:0;0	Phosphatidylcholine (O-17:0/17:0)	SLM:000092176
PC O-18:0;0/16:0;0	Phosphatidylcholine (O-18:0/16:0)	SLM:000092238
PC O-16:0;0/18:1;0	Phosphatidylcholine (O-16:0/18:1)	SLM:000092113
PC O-16:1;0/18:0;0	Phosphatidylcholine (O-16:1_18:0)	SLM:000065988
PC O-17:0;0/17:1;0	Phosphatidylcholine (O-17:0/17:1)
PC O-17:1;0/17:0;0	Phosphatidylcholine (O-17:1_17:0)	SLM:000066117
PC O-18:0;0/16:1;0	Phosphatidylcholine (O-18:0/16:1)	SLM:000092239
PC O-18:1;0/16:0;0	Phosphatidylcholine (O-18:1_16:0)	SLM:000066244
PC O-16:0;0/18:2;0	Phosphatidylcholine (O-16:0/18:2)	SLM:000092114
PC O-16:1;0/18:1;0	Phosphatidylcholine (O-16:1_18:1)	SLM:000065989
PC O-16:2;0/18:0;0	Phosphatidylcholine (O-16:2_18:0)
PC O-17:0;0/17:2;0	Phosphatidylcholine (O-17:0/17:2)
PC O-17:1;0/17:1;0	Phosphatidylcholine (O-17:1_17:1)
PC O-17:2;0/17:0;0	Phosphatidylcholine (O-17:2_17:0)
PC O-18:1;0/16:1;0	Phosphatidylcholine (O-18:1_16:1)	SLM:000066245
PC O-18:2;0/16:0;0	Phosphatidylcholine (O-18:2_16:0)	SLM:000066309
PC O-16:0;0/18:3;0	Phosphatidylcholine (O-16:0/18:3)	SLM:000092115
PC O-16:1;0/18:2;0	Phosphatidylcholine (O-16:1_18:2)	SLM:000065990
PC O-16:2;0/18:1;0	Phosphatidylcholine (O-16:2_18:1)
PC O-17:2;0/17:1;0	Phosphatidylcholine (O-17:2_17:1)
PC O-18:1;0/16:2;0	Phosphatidylcholine (O-18:1_16:2)	SLM:000066246
PC O-18:2;0/16:1;0	Phosphatidylcholine (O-18:2_16:1)	SLM:000066310
PC O-16:2;0/18:2;0	Phosphatidylcholine (O-16:2_18:2)
PC O-16:0;0/19:1;0	Phosphatidylcholine (O-16:0/19:1)
PC O-17:0;0/18:1;0	Phosphatidylcholine (O-17:0/18:1)	SLM:000092178
PC O-17:1;0/18:0;0	Phosphatidylcholine (O-17:1_18:0)	SLM:000066118
PC O-18:0;0/17:1;0	Phosphatidylcholine (O-18:0/17:1)
PC O-18:1;0/17:0;0	Phosphatidylcholine (O-18:1_17:0)	SLM:000066247
PC O-16:0;0/19:2;0	Phosphatidylcholine (O-16:0/19:2)
PC O-16:1;0/19:1;0	Phosphatidylcholine (O-16:1_19:1)
PC O-17:0;0/18:2;0	Phosphatidylcholine (O-17:0/18:2)	SLM:000092179
PC O-17:1;0/18:1;0	Phosphatidylcholine (O-17:1_18:1)	SLM:000066119
PC O-17:2;0/18:0;0	Phosphatidylcholine (O-17:2_18:0)
PC O-18:1;0/17:1;0	Phosphatidylcholine (O-18:1_17:1)
PC O-18:2;0/17:0;0	Phosphatidylcholine (O-18:2_17:0)	SLM:000066312
PC O-17:0;0/18:3;0	Phosphatidylcholine (O-17:0/18:3)	SLM:000092180
PC O-17:1;0/18:2;0	Phosphatidylcholine (O-17:1_18:2)	SLM:000066120
PC O-17:2;0/18:1;0	Phosphatidylcholine (O-17:2_18:1)
PC O-18:2;0/17:1;0	Phosphatidylcholine (O-18:2_17:1)
PC O-17:1;0/18:3;0	Phosphatidylcholine (O-17:1_18:3)	SLM:000066121
PC O-17:2;0/18:2;0	Phosphatidylcholine (O-17:2_18:2)
PC O-16:0;0/20:0;0	Phosphatidylcholine (O-16:0/20:0)	SLM:000092118
PC O-18:0;0/18:0;0	Phosphatidylcholine (O-18:0/18:0)	SLM:000092242
PC O-16:0;0/20:1;0	Phosphatidylcholine (O-16:0/20:1)	SLM:000092119
PC O-17:0;0/19:1;0	Phosphatidylcholine (O-17:0/19:1)
PC O-18:0;0/18:1;0	Phosphatidylcholine (O-18:0/18:1)	SLM:000092243
PC O-18:1;0/18:0;0	Phosphatidylcholine (O-18:1_18:0)	SLM:000066248
PC O-16:0;0/20:2;0	Phosphatidylcholine (O-16:0/20:2)	SLM:000092120
PC O-16:1;0/20:1;0	Phosphatidylcholine (O-16:1_20:1)	SLM:000065995
PC O-17:0;0/19:2;0	Phosphatidylcholine (O-17:0/19:2)
PC O-17:1;0/19:1;0	Phosphatidylcholine (O-17:1_19:1)
PC O-18:0;0/18:2;0	Phosphatidylcholine (O-18:0/18:2)	SLM:000092244
PC O-18:1;0/18:1;0	Phosphatidylcholine (O-18:1_18:1)	SLM:000066249
PC O-18:2;0/18:0;0	Phosphatidylcholine (O-18:2_18:0)	SLM:000066313
PC O-16:0;0/20:3;0	Phosphatidylcholine (O-16:0/20:3)	SLM:000092121
PC O-16:1;0/20:2;0	Phosphatidylcholine (O-16:1_20:2)	SLM:000065996
PC O-16:2;0/20:1;0	Phosphatidylcholine (O-16:2_20:1)
PC O-17:1;0/19:2;0	Phosphatidylcholine (O-17:1_19:2)
PC O-18:1;0/18:2;0	Phosphatidylcholine (O-18:1_18:2)	SLM:000066250
PC O-18:2;0/18:1;0	Phosphatidylcholine (O-18:2_18:1)	SLM:000066314
PC O-16:0;0/20:4;0	Phosphatidylcholine (O-16:0/20:4)	SLM:000092122
PC O-16:1;0/20:3;0	Phosphatidylcholine (O-16:1_20:3)	SLM:000065997
PC O-18:1;0/18:3;0	Phosphatidylcholine (O-18:1_18:3)	SLM:000066251
PC O-18:2;0/18:2;0	Phosphatidylcholine (O-18:2_18:2)	SLM:000066315
PC O-16:0;0/20:5;0	Phosphatidylcholine (O-16:0/20:5)	SLM:000092123
PC O-16:1;0/20:4;0	Phosphatidylcholine (O-16:1_20:4)	SLM:000065998
PC O-16:2;0/20:3;0	Phosphatidylcholine (O-16:2_20:3)
PC O-16:2;0/20:4;0	Phosphatidylcholine (O-16:2_20:4)
PC O-16:0;0/21:1;0	Phosphatidylcholine (O-16:0/21:1)
PC O-17:0;0/20:1;0	Phosphatidylcholine (O-17:0/20:1)	SLM:000092184
PC O-18:0;0/19:1;0	Phosphatidylcholine (O-18:0/19:1)
PC O-17:0;0/20:2;0	Phosphatidylcholine (O-17:0/20:2)	SLM:000092185
PC O-17:1;0/20:1;0	Phosphatidylcholine (O-17:1_20:1)	SLM:000066125
PC O-18:1;0/19:1;0	Phosphatidylcholine (O-18:1_19:1)
PC O-17:0;0/20:3;0	Phosphatidylcholine (O-17:0/20:3)	SLM:000092186
PC O-17:1;0/20:2;0	Phosphatidylcholine (O-17:1_20:2)	SLM:000066126
PC O-17:2;0/20:1;0	Phosphatidylcholine (O-17:2_20:1)
PC O-18:1;0/19:2;0	Phosphatidylcholine (O-18:1_19:2)
PC O-17:0;0/20:4;0	Phosphatidylcholine (O-17:0/20:4)	SLM:000092187
PC O-17:1;0/20:3;0	Phosphatidylcholine (O-17:1_20:3)	SLM:000066127
PC O-17:0;0/20:5;0	Phosphatidylcholine (O-17:0/20:5)	SLM:000092188
PC O-17:1;0/20:4;0	Phosphatidylcholine (O-17:1_20:4)	SLM:000066128
PC O-17:2;0/20:3;0	Phosphatidylcholine (O-17:2_20:3)
PC O-17:2;0/20:4;0	Phosphatidylcholine (O-17:2_20:4)
PC O-16:0;0/22:1;0	Phosphatidylcholine (O-16:0/22:1)	SLM:000092126
PC O-17:0;0/21:1;0	Phosphatidylcholine (O-17:0/21:1)
PC O-18:0;0/20:1;0	Phosphatidylcholine (O-18:0/20:1)	SLM:000092249
PC O-18:1;0/20:0;0	Phosphatidylcholine (O-18:1_20:0)	SLM:000066254
PC O-16:0;0/22:2;0	Phosphatidylcholine (O-16:0/22:2)	SLM:000092127
PC O-16:1;0/22:1;0	Phosphatidylcholine (O-16:1_22:1)	SLM:000066002
PC O-17:0;0/21:2;0	Phosphatidylcholine (O-17:0/21:2)
PC O-18:0;0/20:2;0	Phosphatidylcholine (O-18:0/20:2)	SLM:000092250
PC O-18:1;0/20:1;0	Phosphatidylcholine (O-18:1_20:1)	SLM:000066255
PC O-16:0;0/22:3;0	Phosphatidylcholine (O-16:0/22:3)	SLM:000092128
PC O-17:0;0/21:3;0	Phosphatidylcholine (O-17:0/21:3)
PC O-18:0;0/20:3;0	Phosphatidylcholine (O-18:0/20:3)	SLM:000092251
PC O-18:1;0/20:2;0	Phosphatidylcholine (O-18:1_20:2)	SLM:000066256
PC O-18:2;0/20:1;0	Phosphatidylcholine (O-18:2_20:1)	SLM:000066320
PC O-16:0;0/22:4;0	Phosphatidylcholine (O-16:0/22:4)	SLM:000092129
PC O-18:0;0/20:4;0	Phosphatidylcholine (O-18:0/20:4)	SLM:000092252
PC O-18:1;0/20:3;0	Phosphatidylcholine (O-18:1_20:3)	SLM:000066257
PC O-18:2;0/20:2;0	Phosphatidylcholine (O-18:2_20:2)	SLM:000066321
PC O-16:0;0/22:5;0	Phosphatidylcholine (O-16:0/22:5)	SLM:000092130
PC O-16:1;0/22:4;0	Phosphatidylcholine (O-16:1_22:4)	SLM:000066005
PC O-18:0;0/20:5;0	Phosphatidylcholine (O-18:0/20:5)	SLM:000092253
PC O-18:1;0/20:4;0	Phosphatidylcholine (O-18:1_20:4)	SLM:000066258
PC O-18:2;0/20:3;0	Phosphatidylcholine (O-18:2_20:3)	SLM:000066322
PC O-16:0;0/22:6;0	Phosphatidylcholine (O-16:0/22:6)	SLM:000092131
PC O-16:1;0/22:5;0	Phosphatidylcholine (O-16:1_22:5)	SLM:000066006
PC O-16:2;0/22:4;0	Phosphatidylcholine (O-16:2_22:4)
PC O-18:1;0/20:5;0	Phosphatidylcholine (O-18:1_20:5)	SLM:000066259
PC O-18:2;0/20:4;0	Phosphatidylcholine (O-18:2_20:4)	SLM:000066323
PC O-16:2;0/22:5;0	Phosphatidylcholine (O-16:2_22:5)
PC O-17:0;0/22:4;0	Phosphatidylcholine (O-17:0/22:4)	SLM:000092194
PC O-17:0;0/22:5;0	Phosphatidylcholine (O-17:0/22:5)	SLM:000092195
PC O-17:1;0/22:4;0	Phosphatidylcholine (O-17:1_22:4)	SLM:000066135
PC O-17:0;0/22:6;0	Phosphatidylcholine (O-17:0/22:6)	SLM:000092196
PC O-17:1;0/22:5;0	Phosphatidylcholine (O-17:1_22:5)	SLM:000066136
PC O-16:0;0/24:1;0	Phosphatidylcholine (O-16:0/24:1)	SLM:000092133
PC O-18:0;0/22:1;0	Phosphatidylcholine (O-18:0/22:1)	SLM:000092256
PC O-16:1;0/24:1;0	Phosphatidylcholine (O-16:1_24:1)	SLM:000066009
PC O-18:0;0/22:2;0	Phosphatidylcholine (O-18:0/22:2)	SLM:000092257
PC O-18:1;0/22:1;0	Phosphatidylcholine (O-18:1_22:1)	SLM:000066262
PC O-16:0;0/24:3;0	Phosphatidylcholine (O-16:0/24:3)
PC O-18:0;0/22:3;0	Phosphatidylcholine (O-18:0/22:3)	SLM:000092258
PC O-18:1;0/22:2;0	Phosphatidylcholine (O-18:1_22:2)	SLM:000066263
PC O-16:0;0/24:4;0	Phosphatidylcholine (O-16:0/24:4)	SLM:000092134
PC O-18:0;0/22:4;0	Phosphatidylcholine (O-18:0/22:4)	SLM:000092259
PC O-18:1;0/22:3;0	Phosphatidylcholine (O-18:1_22:3)	SLM:000066264
PC O-16:0;0/24:5;0	Phosphatidylcholine (O-16:0/24:5)	SLM:000092135
PC O-16:1;0/24:4;0	Phosphatidylcholine (O-16:1_24:4)	SLM:000066010
PC O-18:0;0/22:5;0	Phosphatidylcholine (O-18:0/22:5)	SLM:000092260
PC O-18:1;0/22:4;0	Phosphatidylcholine (O-18:1_22:4)	SLM:000066265
PC O-18:0;0/22:6;0	Phosphatidylcholine (O-18:0/22:6)	SLM:000092261
PC O-18:1;0/22:5;0	Phosphatidylcholine (O-18:1_22:5)	SLM:000066266
PC O-18:2;0/22:4;0	Phosphatidylcholine (O-18:2_22:4)	SLM:000066330
PC O-18:1;0/22:6;0	Phosphatidylcholine (O-18:1_22:6)	SLM:000066267
PC O-18:2;0/22:5;0	Phosphatidylcholine (O-18:2_22:5)	SLM:000066331
PC O-18:0;0/24:1;0	Phosphatidylcholine (O-18:0/24:1)	SLM:000092263
PC O-18:0;0/24:4;0	Phosphatidylcholine (O-18:0/24:4)	SLM:000092264
PC O-18:0;0/24:5;0	Phosphatidylcholine (O-18:0/24:5)	SLM:000092265
PC O-18:1;0/24:4;0	Phosphatidylcholine (O-18:1_24:4)	SLM:000066270
PC O-18:1;0/24:5;0	Phosphatidylcholine (O-18:1_24:5)	SLM:000066271
PE 14:0;0_16:0;0	Phosphatidylethanolamine (14:0_16:0)	SLM:000067523
PE 14:0;0_18:0;0	Phosphatidylethanolamine (14:0_18:0)	SLM:000067527
PE 16:0;0_16:0;0	Phosphatidylethanolamine (16:0/16:0)	SLM:000094447
PE 14:0;0_18:1;0	Phosphatidylethanolamine (14:0_18:1)	SLM:000067528
PE 15:0;0_17:1;0	Phosphatidylethanolamine (15:0_17:1)
PE 16:0;0_16:1;0	Phosphatidylethanolamine (16:0_16:1)	SLM:000067689
PE 14:0;0_18:2;0	Phosphatidylethanolamine (14:0_18:2)	SLM:000067529
PE 16:1;0_16:1;0	Phosphatidylethanolamine (16:1/16:1)	SLM:000094513
PE 15:0;0_18:1;0	Phosphatidylethanolamine (15:0_18:1)	SLM:000067639
PE 16:0;0_17:1;0	Phosphatidylethanolamine (16:0_17:1)
PE 16:1;0_17:0;0	Phosphatidylethanolamine (16:1_17:0)	SLM:000067744
PE 16:1;0_17:1;0	Phosphatidylethanolamine (16:1_17:1)
PE 16:0;0_18:1;0	Phosphatidylethanolamine (16:0_18:1)	SLM:000067693
PE 16:1;0_18:0;0	Phosphatidylethanolamine (16:1_18:0)	SLM:000067745
PE 17:0;0_17:1;0	Phosphatidylethanolamine (17:0_17:1)
PE 16:0;0_18:2;0	Phosphatidylethanolamine (16:0_18:2)	SLM:000067694
PE 16:1;0_18:1;0	Phosphatidylethanolamine (16:1_18:1)	SLM:000067746
PE 17:1;0_17:1;0	Phosphatidylethanolamine (17:1/17:1)
PE 16:1;0_18:2;0	Phosphatidylethanolamine (16:1_18:2)	SLM:000067747
PE 16:2;0_18:1;0	Phosphatidylethanolamine (16:2_18:1)	SLM:000067798
PE 15:0;0_20:1;0	Phosphatidylethanolamine (15:0_20:1)	SLM:000067645
PE 16:0;0_19:1;0	Phosphatidylethanolamine (16:0_19:1)
PE 17:0;0_18:1;0	Phosphatidylethanolamine (17:0_18:1)	SLM:000067849
PE 17:1;0_18:0;0	Phosphatidylethanolamine (17:1_18:0)
PE 16:1;0_19:1;0	Phosphatidylethanolamine (16:1_19:1)
PE 17:0;0_18:2;0	Phosphatidylethanolamine (17:0_18:2)	SLM:000067850
PE 17:1;0_18:1;0	Phosphatidylethanolamine (17:1_18:1)
PE 17:1;0_18:2;0	Phosphatidylethanolamine (17:1_18:2)
PE 16:0;0_20:1;0	Phosphatidylethanolamine (16:0_20:1)	SLM:000067699
PE 18:0;0_18:1;0	Phosphatidylethanolamine (18:0_18:1)	SLM:000067899
PE 16:0;0_20:2;0	Phosphatidylethanolamine (16:0_20:2)	SLM:000067700
PE 16:1;0_20:1;0	Phosphatidylethanolamine (16:1_20:1)	SLM:000067752
PE 17:1;0_19:1;0	Phosphatidylethanolamine (17:1_19:1)
PE 18:0;0_18:2;0	Phosphatidylethanolamine (18:0_18:2)	SLM:000067900
PE 18:1;0_18:1;0	Phosphatidylethanolamine (18:1/18:1)	SLM:000094777
PE 16:0;0_20:3;0	Phosphatidylethanolamine (16:0_20:3)	SLM:000067701
PE 16:1;0_20:2;0	Phosphatidylethanolamine (16:1_20:2)	SLM:000067753
PE 18:0;0_18:3;0	Phosphatidylethanolamine (18:0_18:3)	SLM:000067901
PE 18:1;0_18:2;0	Phosphatidylethanolamine (18:1_18:2)	SLM:000067949
PE 16:0;0_20:4;0	Phosphatidylethanolamine (16:0_20:4)	SLM:000067702
PE 16:1;0_20:3;0	Phosphatidylethanolamine (16:1_20:3)	SLM:000067754
PE 18:1;0_18:3;0	Phosphatidylethanolamine (18:1_18:3)	SLM:000067950
PE 18:2;0_18:2;0	Phosphatidylethanolamine (18:2/18:2)	SLM:000094843
PE 16:1;0_20:4;0	Phosphatidylethanolamine (16:1_20:4)	SLM:000067755
PE 17:0;0_20:1;0	Phosphatidylethanolamine (17:0_20:1)	SLM:000067855
PE 18:0;0_19:1;0	Phosphatidylethanolamine (18:0_19:1)
PE 18:1;0_19:0;0	Phosphatidylethanolamine (18:1_19:0)	SLM:000067952
PE 15:0;0_22:2;0	Phosphatidylethanolamine (15:0_22:2)	SLM:000067653
PE 17:0;0_20:2;0	Phosphatidylethanolamine (17:0_20:2)	SLM:000067856
PE 17:1;0_20:1;0	Phosphatidylethanolamine (17:1_20:1)
PE 18:0;0_19:2;0	Phosphatidylethanolamine (18:0_19:2)
PE 18:1;0_19:1;0	Phosphatidylethanolamine (18:1_19:1)
PE 15:0;0_22:3;0	Phosphatidylethanolamine (15:0_22:3)	SLM:000067654
PE 17:0;0_20:3;0	Phosphatidylethanolamine (17:0_20:3)	SLM:000067857
PE 17:1;0_20:2;0	Phosphatidylethanolamine (17:1_20:2)
PE 18:0;0_19:3;0	Phosphatidylethanolamine (18:0_19:3)
PE 18:1;0_19:2;0	Phosphatidylethanolamine (18:1_19:2)
PE 18:2;0_19:1;0	Phosphatidylethanolamine (18:2_19:1)
PE 15:0;0_22:4;0	Phosphatidylethanolamine (15:0_22:4)	SLM:000067655
PE 17:0;0_20:4;0	Phosphatidylethanolamine (17:0_20:4)	SLM:000067858
PE 17:1;0_20:3;0	Phosphatidylethanolamine (17:1_20:3)
PE 16:0;0_22:1;0	Phosphatidylethanolamine (16:0_22:1)	SLM:000067706
PE 18:0;0_20:1;0	Phosphatidylethanolamine (18:0_20:1)	SLM:000067905
PE 18:1;0_20:0;0	Phosphatidylethanolamine (18:1_20:0)	SLM:000067953
PE 16:0;0_22:2;0	Phosphatidylethanolamine (16:0_22:2)	SLM:000067707
PE 16:1;0_22:1;0	Phosphatidylethanolamine (16:1_22:1)	SLM:000067759
PE 17:1;0_21:1;0	Phosphatidylethanolamine (17:1_21:1)
PE 18:0;0_20:2;0	Phosphatidylethanolamine (18:0_20:2)	SLM:000067906
PE 18:1;0_20:1;0	Phosphatidylethanolamine (18:1_20:1)	SLM:000067954
PE 16:0;0_22:3;0	Phosphatidylethanolamine (16:0_22:3)	SLM:000067708
PE 16:1;0_22:2;0	Phosphatidylethanolamine (16:1_22:2)	SLM:000067760
PE 18:0;0_20:3;0	Phosphatidylethanolamine (18:0_20:3)	SLM:000067907
PE 18:1;0_20:2;0	Phosphatidylethanolamine (18:1_20:2)	SLM:000067955
PE 18:2;0_20:1;0	Phosphatidylethanolamine (18:2_20:1)	SLM:000068002
PE 16:0;0_22:4;0	Phosphatidylethanolamine (16:0_22:4)	SLM:000067709
PE 16:1;0_22:3;0	Phosphatidylethanolamine (16:1_22:3)	SLM:000067761
PE 17:1;0_21:3;0	Phosphatidylethanolamine (17:1_21:3)
PE 18:0;0_20:4;0	Phosphatidylethanolamine (18:0_20:4)	SLM:000067908
PE 18:1;0_20:3;0	Phosphatidylethanolamine (18:1_20:3)	SLM:000067956
PE 18:2;0_20:2;0	Phosphatidylethanolamine (18:2_20:2)	SLM:000068003
PE 16:0;0_22:5;0	Phosphatidylethanolamine (16:0_22:5)	SLM:000067710
PE 16:1;0_22:4;0	Phosphatidylethanolamine (16:1_22:4)	SLM:000067762
PE 18:0;0_20:5;0	Phosphatidylethanolamine (18:0_20:5)	SLM:000067909
PE 18:1;0_20:4;0	Phosphatidylethanolamine (18:1_20:4)	SLM:000067957
PE 18:2;0_20:3;0	Phosphatidylethanolamine (18:2_20:3)	SLM:000068004
PE 16:0;0_22:6;0	Phosphatidylethanolamine (16:0_22:6)	SLM:000067711
PE 16:1;0_22:5;0	Phosphatidylethanolamine (16:1_22:5)	SLM:000067763
PE 18:1;0_20:5;0	Phosphatidylethanolamine (18:1_20:5)	SLM:000067958
PE 18:2;0_20:4;0	Phosphatidylethanolamine (18:2_20:4)	SLM:000068005
PE 17:0;0_22:2;0	Phosphatidylethanolamine (17:0_22:2)	SLM:000067863
PE 17:1;0_22:1;0	Phosphatidylethanolamine (17:1_22:1)
PE 18:0;0_21:2;0	Phosphatidylethanolamine (18:0_21:2)
PE 18:1;0_21:1;0	Phosphatidylethanolamine (18:1_21:1)
PE 19:1;0_20:1;0	Phosphatidylethanolamine (19:1_20:1)
PE 17:1;0_22:2;0	Phosphatidylethanolamine (17:1_22:2)
PE 18:0;0_21:3;0	Phosphatidylethanolamine (18:0_21:3)
PE 18:1;0_21:2;0	Phosphatidylethanolamine (18:1_21:2)
PE 19:0;0_20:3;0	Phosphatidylethanolamine (19:0_20:3)	SLM:000068142
PE 15:0;0_24:4;0	Phosphatidylethanolamine (15:0_24:4)	SLM:000067660
PE 17:0;0_22:4;0	Phosphatidylethanolamine (17:0_22:4)	SLM:000067865
PE 17:1;0_22:3;0	Phosphatidylethanolamine (17:1_22:3)
PE 18:1;0_21:3;0	Phosphatidylethanolamine (18:1_21:3)
PE 19:0;0_20:4;0	Phosphatidylethanolamine (19:0_20:4)	SLM:000068143
PE 19:1;0_20:3;0	Phosphatidylethanolamine (19:1_20:3)
PE 15:1;0_24:5;0	Phosphatidylethanolamine (15:1_24:5)
PE 17:1;0_22:5;0	Phosphatidylethanolamine (17:1_22:5)
PE 16:1;0_24:0;0	Phosphatidylethanolamine (16:1_24:0)	SLM:000067765
PE 18:0;0_22:1;0	Phosphatidylethanolamine (18:0_22:1)	SLM:000067912
PE 18:1;0_22:0;0	Phosphatidylethanolamine (18:1_22:0)	SLM:000067960
PE 16:1;0_24:1;0	Phosphatidylethanolamine (16:1_24:1)	SLM:000067766
PE 18:0;0_22:2;0	Phosphatidylethanolamine (18:0_22:2)	SLM:000067913
PE 18:1;0_22:1;0	Phosphatidylethanolamine (18:1_22:1)	SLM:000067961
PE 20:1;0_20:1;0	Phosphatidylethanolamine (20:1/20:1)	SLM:000095173
PE 18:0;0_22:3;0	Phosphatidylethanolamine (18:0_22:3)	SLM:000067914
PE 18:1;0_22:2;0	Phosphatidylethanolamine (18:1_22:2)	SLM:000067962
PE 18:2;0_22:1;0	Phosphatidylethanolamine (18:2_22:1)	SLM:000068009
PE 20:1;0_20:2;0	Phosphatidylethanolamine (20:1_20:2)	SLM:000068228
PE 16:0;0_24:4;0	Phosphatidylethanolamine (16:0_24:4)	SLM:000067714
PE 18:0;0_22:4;0	Phosphatidylethanolamine (18:0_22:4)	SLM:000067915
PE 18:1;0_22:3;0	Phosphatidylethanolamine (18:1_22:3)	SLM:000067963
PE 20:0;0_20:4;0	Phosphatidylethanolamine (20:0_20:4)	SLM:000068187
PE 20:1;0_20:3;0	Phosphatidylethanolamine (20:1_20:3)	SLM:000068229
PE 16:1;0_24:4;0	Phosphatidylethanolamine (16:1_24:4)	SLM:000067767
PE 18:0;0_22:5;0	Phosphatidylethanolamine (18:0_22:5)	SLM:000067916
PE 18:1;0_22:4;0	Phosphatidylethanolamine (18:1_22:4)	SLM:000067964
PE 20:1;0_20:4;0	Phosphatidylethanolamine (20:1_20:4)	SLM:000068230
PE 20:2;0_20:3;0	Phosphatidylethanolamine (20:2_20:3)	SLM:000068271
PE 18:0;0_22:6;0	Phosphatidylethanolamine (18:0_22:6)	SLM:000067917
PE 18:1;0_22:5;0	Phosphatidylethanolamine (18:1_22:5)	SLM:000067965
PE 18:2;0_22:4;0	Phosphatidylethanolamine (18:2_22:4)	SLM:000068012
PE 20:2;0_20:4;0	Phosphatidylethanolamine (20:2_20:4)	SLM:000068272
PE 18:1;0_22:6;0	Phosphatidylethanolamine (18:1_22:6)	SLM:000067966
PE 20:3;0_20:4;0	Phosphatidylethanolamine (20:3_20:4)	SLM:000068313
PE 20:4;0_20:4;0	Phosphatidylethanolamine (20:4/20:4)	SLM:000095371
PE 18:0;0_24:1;0	Phosphatidylethanolamine (18:0_24:1)	SLM:000067919
PE 18:1;0_24:0;0	Phosphatidylethanolamine (18:1_24:0)	SLM:000067967
PE 18:1;0_24:1;0	Phosphatidylethanolamine (18:1_24:1)	SLM:000067968
PE 18:1;0_24:2;0	Phosphatidylethanolamine (18:1_24:2)
PE 18:2;0_24:1;0	Phosphatidylethanolamine (18:2_24:1)	SLM:000068016
PE 18:0;0_24:4;0	Phosphatidylethanolamine (18:0_24:4)	SLM:000067920
PE 20:4;0_22:0;0	Phosphatidylethanolamine (20:4_22:0)	SLM:000068356
PE 20:4;0_22:4;0	Phosphatidylethanolamine (20:4_22:4)	SLM:000068360
PE 20:3;0_24:1;0	Phosphatidylethanolamine (20:3_24:1)	SLM:000068324
PE 20:4;0_24:0;0	Phosphatidylethanolamine (20:4_24:0)	SLM:000068363
PE 20:4;0_24:1;0	Phosphatidylethanolamine (20:4_24:1)	SLM:000068364
PE 20:4;0_24:4;0	Phosphatidylethanolamine (20:4_24:4)	SLM:000068365
PE O-16:1;0/14:0;0	Phosphatidylethanolamine (O-16:1_14:0)	SLM:000069945
PE O-16:1;0/15:0;0	Phosphatidylethanolamine (O-16:1_15:0)	SLM:000069947
PE O-17:1;0/14:0;0	Phosphatidylethanolamine (O-17:1_14:0)	SLM:000070075
PE O-16:0;0/16:0;0	Phosphatidylethanolamine (O-16:0/16:0)	SLM:000098412
PE O-17:0;0/15:0;0	Phosphatidylethanolamine (O-17:0/15:0)	SLM:000098476
PE O-18:0;0/14:0;0	Phosphatidylethanolamine (O-18:0/14:0)	SLM:000098539
PE O-16:0;0/16:1;0	Phosphatidylethanolamine (O-16:0/16:1)	SLM:000098413
PE O-16:1;0/16:0;0	Phosphatidylethanolamine (O-16:1_16:0)	SLM:000069948
PE O-18:1;0/14:0;0	Phosphatidylethanolamine (O-18:1_14:0)	SLM:000070205
PE O-16:1;0/16:1;0	Phosphatidylethanolamine (O-16:1_16:1)	SLM:000069949
PE O-18:2;0/14:0;0	Phosphatidylethanolamine (O-18:2_14:0)	SLM:000070270
PE O-16:1;0/16:2;0	Phosphatidylethanolamine (O-16:1_16:2)	SLM:000069950
PE O-16:1;0/17:0;0	Phosphatidylethanolamine (O-16:1_17:0)	SLM:000069951
PE O-17:0;0/16:1;0	Phosphatidylethanolamine (O-17:0/16:1)	SLM:000098478
PE O-17:1;0/16:0;0	Phosphatidylethanolamine (O-17:1_16:0)	SLM:000070078
PE O-18:1;0/15:0;0	Phosphatidylethanolamine (O-18:1_15:0)	SLM:000070207
PE O-16:1;0/17:1;0	Phosphatidylethanolamine (O-16:1_17:1)
PE O-17:1;0/16:1;0	Phosphatidylethanolamine (O-17:1_16:1)	SLM:000070079
PE O-17:2;0/16:0;0	Phosphatidylethanolamine (O-17:2_16:0)
PE O-18:2;0/15:0;0	Phosphatidylethanolamine (O-18:2_15:0)	SLM:000070272
PE O-17:0;0/17:0;0	Phosphatidylethanolamine (O-17:0/17:0)	SLM:000098480
PE O-18:0;0/16:0;0	Phosphatidylethanolamine (O-18:0/16:0)	SLM:000098542
PE O-16:0;0/18:1;0	Phosphatidylethanolamine (O-16:0/18:1)	SLM:000098417
PE O-17:0;0/17:1;0	Phosphatidylethanolamine (O-17:0/17:1)
PE O-17:1;0/17:0;0	Phosphatidylethanolamine (O-17:1_17:0)	SLM:000070081
PE O-18:0;0/16:1;0	Phosphatidylethanolamine (O-18:0/16:1)	SLM:000098543
PE O-18:1;0/16:0;0	Phosphatidylethanolamine (O-18:1_16:0)	SLM:000070208
PE O-16:0;0/18:2;0	Phosphatidylethanolamine (O-16:0/18:2)	SLM:000098418
PE O-16:1;0/18:1;0	Phosphatidylethanolamine (O-16:1_18:1)	SLM:000069953
PE O-16:2;0/18:0;0	Phosphatidylethanolamine (O-16:2_18:0)
PE O-17:1;0/17:1;0	Phosphatidylethanolamine (O-17:1_17:1)
PE O-18:1;0/16:1;0	Phosphatidylethanolamine (O-18:1_16:1)	SLM:000070209
PE O-18:2;0/16:0;0	Phosphatidylethanolamine (O-18:2_16:0)	SLM:000070273
PE O-16:1;0/18:2;0	Phosphatidylethanolamine (O-16:1_18:2)	SLM:000069954
PE O-16:2;0/18:1;0	Phosphatidylethanolamine (O-16:2_18:1)
PE O-18:2;0/16:1;0	Phosphatidylethanolamine (O-18:2_16:1)	SLM:000070274
PE O-16:1;0/18:3;0	Phosphatidylethanolamine (O-16:1_18:3)	SLM:000069955
PE O-16:2;0/18:2;0	Phosphatidylethanolamine (O-16:2_18:2)
PE O-16:0;0/19:1;0	Phosphatidylethanolamine (O-16:0/19:1)
PE O-17:0;0/18:1;0	Phosphatidylethanolamine (O-17:0/18:1)	SLM:000098482
PE O-17:1;0/18:0;0	Phosphatidylethanolamine (O-17:1_18:0)	SLM:000070082
PE O-18:0;0/17:1;0	Phosphatidylethanolamine (O-18:0/17:1)
PE O-18:1;0/17:0;0	Phosphatidylethanolamine (O-18:1_17:0)	SLM:000070211
PE O-16:1;0/19:1;0	Phosphatidylethanolamine (O-16:1_19:1)
PE O-17:0;0/18:2;0	Phosphatidylethanolamine (O-17:0/18:2)	SLM:000098483
PE O-17:1;0/18:1;0	Phosphatidylethanolamine (O-17:1_18:1)	SLM:000070083
PE O-17:2;0/18:0;0	Phosphatidylethanolamine (O-17:2_18:0)
PE O-18:1;0/17:1;0	Phosphatidylethanolamine (O-18:1_17:1)
PE O-18:2;0/17:0;0	Phosphatidylethanolamine (O-18:2_17:0)	SLM:000070276
PE O-16:1;0/19:2;0	Phosphatidylethanolamine (O-16:1_19:2)
PE O-17:1;0/18:2;0	Phosphatidylethanolamine (O-17:1_18:2)	SLM:000070084
PE O-17:2;0/18:1;0	Phosphatidylethanolamine (O-17:2_18:1)
PE O-18:2;0/17:1;0	Phosphatidylethanolamine (O-18:2_17:1)
PE O-16:0;0/20:1;0	Phosphatidylethanolamine (O-16:0/20:1)	SLM:000098423
PE O-16:1;0/20:0;0	Phosphatidylethanolamine (O-16:1_20:0)	SLM:000069958
PE O-17:0;0/19:1;0	Phosphatidylethanolamine (O-17:0/19:1)
PE O-18:0;0/18:1;0	Phosphatidylethanolamine (O-18:0/18:1)	SLM:000098547
PE O-18:1;0/18:0;0	Phosphatidylethanolamine (O-18:1_18:0)	SLM:000070212
PE O-16:0;0/20:2;0	Phosphatidylethanolamine (O-16:0/20:2)	SLM:000098424
PE O-16:1;0/20:1;0	Phosphatidylethanolamine (O-16:1_20:1)	SLM:000069959
PE O-17:1;0/19:1;0	Phosphatidylethanolamine (O-17:1_19:1)
PE O-18:0;0/18:2;0	Phosphatidylethanolamine (O-18:0/18:2)	SLM:000098548
PE O-18:1;0/18:1;0	Phosphatidylethanolamine (O-18:1_18:1)	SLM:000070213
PE O-16:0;0/20:3;0	Phosphatidylethanolamine (O-16:0/20:3)	SLM:000098425
PE O-16:1;0/20:2;0	Phosphatidylethanolamine (O-16:1_20:2)	SLM:000069960
PE O-16:2;0/20:1;0	Phosphatidylethanolamine (O-16:2_20:1)
PE O-18:1;0/18:2;0	Phosphatidylethanolamine (O-18:1_18:2)	SLM:000070214
PE O-18:2;0/18:1;0	Phosphatidylethanolamine (O-18:2_18:1)	SLM:000070278
PE O-16:0;0/20:4;0	Phosphatidylethanolamine (O-16:0/20:4)	SLM:000098426
PE O-16:1;0/20:3;0	Phosphatidylethanolamine (O-16:1_20:3)	SLM:000069961
PE O-18:1;0/18:3;0	Phosphatidylethanolamine (O-18:1_18:3)	SLM:000070215
PE O-18:2;0/18:2;0	Phosphatidylethanolamine (O-18:2_18:2)	SLM:000070279
PE O-16:0;0/20:5;0	Phosphatidylethanolamine (O-16:0/20:5)	SLM:000098427
PE O-16:1;0/20:4;0	Phosphatidylethanolamine (O-16:1_20:4)	SLM:000069962
PE O-18:2;0/18:3;0	Phosphatidylethanolamine (O-18:2_18:3)	SLM:000070280
PE O-16:1;0/20:5;0	Phosphatidylethanolamine (O-16:1_20:5)	SLM:000069963
PE O-16:2;0/20:4;0	Phosphatidylethanolamine (O-16:2_20:4)
PE O-16:1;0/21:1;0	Phosphatidylethanolamine (O-16:1_21:1)
PE O-17:0;0/20:2;0	Phosphatidylethanolamine (O-17:0/20:2)	SLM:000098489
PE O-17:1;0/20:1;0	Phosphatidylethanolamine (O-17:1_20:1)	SLM:000070089
PE O-18:1;0/19:1;0	Phosphatidylethanolamine (O-18:1_19:1)
PE O-16:1;0/21:2;0	Phosphatidylethanolamine (O-16:1_21:2)
PE O-17:0;0/20:3;0	Phosphatidylethanolamine (O-17:0/20:3)	SLM:000098490
PE O-17:1;0/20:2;0	Phosphatidylethanolamine (O-17:1_20:2)	SLM:000070090
PE O-18:1;0/19:2;0	Phosphatidylethanolamine (O-18:1_19:2)
PE O-18:2;0/19:1;0	Phosphatidylethanolamine (O-18:2_19:1)
PE O-16:1;0/21:3;0	Phosphatidylethanolamine (O-16:1_21:3)
PE O-17:0;0/20:4;0	Phosphatidylethanolamine (O-17:0/20:4)	SLM:000098491
PE O-17:1;0/20:3;0	Phosphatidylethanolamine (O-17:1_20:3)	SLM:000070091
PE O-18:2;0/19:2;0	Phosphatidylethanolamine (O-18:2_19:2)
PE O-17:1;0/20:4;0	Phosphatidylethanolamine (O-17:1_20:4)	SLM:000070092
PE O-17:2;0/20:3;0	Phosphatidylethanolamine (O-17:2_20:3)
PE O-17:1;0/20:5;0	Phosphatidylethanolamine (O-17:1_20:5)	SLM:000070093
PE O-17:2;0/20:4;0	Phosphatidylethanolamine (O-17:2_20:4)
PE O-16:0;0/22:1;0	Phosphatidylethanolamine (O-16:0/22:1)	SLM:000098430
PE O-18:0;0/20:1;0	Phosphatidylethanolamine (O-18:0/20:1)	SLM:000098553
PE O-18:1;0/20:0;0	Phosphatidylethanolamine (O-18:1_20:0)	SLM:000070218
PE O-16:0;0/22:2;0	Phosphatidylethanolamine (O-16:0/22:2)	SLM:000098431
PE O-16:1;0/22:1;0	Phosphatidylethanolamine (O-16:1_22:1)	SLM:000069966
PE O-18:0;0/20:2;0	Phosphatidylethanolamine (O-18:0/20:2)	SLM:000098554
PE O-18:1;0/20:1;0	Phosphatidylethanolamine (O-18:1_20:1)	SLM:000070219
PE O-18:2;0/20:0;0	Phosphatidylethanolamine (O-18:2_20:0)	SLM:000070283
PE O-16:0;0/22:3;0	Phosphatidylethanolamine (O-16:0/22:3)	SLM:000098432
PE O-16:1;0/22:2;0	Phosphatidylethanolamine (O-16:1_22:2)	SLM:000069967
PE O-18:0;0/20:3;0	Phosphatidylethanolamine (O-18:0/20:3)	SLM:000098555
PE O-18:1;0/20:2;0	Phosphatidylethanolamine (O-18:1_20:2)	SLM:000070220
PE O-18:2;0/20:1;0	Phosphatidylethanolamine (O-18:2_20:1)	SLM:000070284
PE O-16:0;0/22:4;0	Phosphatidylethanolamine (O-16:0/22:4)	SLM:000098433
PE O-16:1;0/22:3;0	Phosphatidylethanolamine (O-16:1_22:3)	SLM:000069968
PE O-18:0;0/20:4;0	Phosphatidylethanolamine (O-18:0/20:4)	SLM:000098556
PE O-18:1;0/20:3;0	Phosphatidylethanolamine (O-18:1_20:3)	SLM:000070221
PE O-18:2;0/20:2;0	Phosphatidylethanolamine (O-18:2_20:2)	SLM:000070285
PE O-16:0;0/22:5;0	Phosphatidylethanolamine (O-16:0/22:5)	SLM:000098434
PE O-16:1;0/22:4;0	Phosphatidylethanolamine (O-16:1_22:4)	SLM:000069969
PE O-18:0;0/20:5;0	Phosphatidylethanolamine (O-18:0/20:5)	SLM:000098557
PE O-18:1;0/20:4;0	Phosphatidylethanolamine (O-18:1_20:4)	SLM:000070222
PE O-18:2;0/20:3;0	Phosphatidylethanolamine (O-18:2_20:3)	SLM:000070286
PE O-16:0;0/22:6;0	Phosphatidylethanolamine (O-16:0/22:6)	SLM:000098435
PE O-16:1;0/22:5;0	Phosphatidylethanolamine (O-16:1_22:5)	SLM:000069970
PE O-16:2;0/22:4;0	Phosphatidylethanolamine (O-16:2_22:4)
PE O-18:1;0/20:5;0	Phosphatidylethanolamine (O-18:1_20:5)	SLM:000070223
PE O-18:2;0/20:4;0	Phosphatidylethanolamine (O-18:2_20:4)	SLM:000070287
PE O-16:1;0/22:6;0	Phosphatidylethanolamine (O-16:1_22:6)	SLM:000069971
PE O-18:2;0/20:5;0	Phosphatidylethanolamine (O-18:2_20:5)	SLM:000070288
PE O-17:1;0/22:1;0	Phosphatidylethanolamine (O-17:1_22:1)	SLM:000070096
PE O-18:1;0/21:1;0	Phosphatidylethanolamine (O-18:1_21:1)
PE O-17:1;0/22:2;0	Phosphatidylethanolamine (O-17:1_22:2)	SLM:000070097
PE O-18:1;0/21:2;0	Phosphatidylethanolamine (O-18:1_21:2)
PE O-18:2;0/21:1;0	Phosphatidylethanolamine (O-18:2_21:1)
PE O-17:0;0/22:5;0	Phosphatidylethanolamine (O-17:0/22:5)	SLM:000098499
PE O-17:1;0/22:4;0	Phosphatidylethanolamine (O-17:1_22:4)	SLM:000070099
PE O-18:2;0/21:3;0	Phosphatidylethanolamine (O-18:2_21:3)
PE O-17:0;0/22:6;0	Phosphatidylethanolamine (O-17:0/22:6)	SLM:000098500
PE O-17:1;0/22:5;0	Phosphatidylethanolamine (O-17:1_22:5)	SLM:000070100
PE O-17:2;0/22:4;0	Phosphatidylethanolamine (O-17:2_22:4)
PE O-17:1;0/22:6;0	Phosphatidylethanolamine (O-17:1_22:6)	SLM:000070101
PE O-18:0;0/22:1;0	Phosphatidylethanolamine (O-18:0/22:1)	SLM:000098560
PE O-16:1;0/24:1;0	Phosphatidylethanolamine (O-16:1_24:1)	SLM:000069973
PE O-18:0;0/22:2;0	Phosphatidylethanolamine (O-18:0/22:2)	SLM:000098561
PE O-18:1;0/22:1;0	Phosphatidylethanolamine (O-18:1_22:1)	SLM:000070226
PE O-16:1;0/24:2;0	Phosphatidylethanolamine (O-16:1_24:2)
PE O-18:0;0/22:3;0	Phosphatidylethanolamine (O-18:0/22:3)	SLM:000098562
PE O-18:1;0/22:2;0	Phosphatidylethanolamine (O-18:1_22:2)	SLM:000070227
PE O-18:2;0/22:1;0	Phosphatidylethanolamine (O-18:2_22:1)	SLM:000070291
PE O-16:0;0/24:4;0	Phosphatidylethanolamine (O-16:0/24:4)	SLM:000098438
PE O-16:1;0/24:3;0	Phosphatidylethanolamine (O-16:1_24:3)
PE O-18:0;0/22:4;0	Phosphatidylethanolamine (O-18:0/22:4)	SLM:000098563
PE O-18:1;0/22:3;0	Phosphatidylethanolamine (O-18:1_22:3)	SLM:000070228
PE O-18:2;0/22:2;0	Phosphatidylethanolamine (O-18:2_22:2)	SLM:000070292
PE O-16:0;0/24:5;0	Phosphatidylethanolamine (O-16:0/24:5)	SLM:000098439
PE O-16:1;0/24:4;0	Phosphatidylethanolamine (O-16:1_24:4)	SLM:000069974
PE O-18:0;0/22:5;0	Phosphatidylethanolamine (O-18:0/22:5)	SLM:000098564
PE O-18:1;0/22:4;0	Phosphatidylethanolamine (O-18:1_22:4)	SLM:000070229
PE O-18:2;0/22:3;0	Phosphatidylethanolamine (O-18:2_22:3)	SLM:000070293
PE O-16:1;0/24:5;0	Phosphatidylethanolamine (O-16:1_24:5)	SLM:000069975
PE O-18:1;0/22:5;0	Phosphatidylethanolamine (O-18:1_22:5)	SLM:000070230
PE O-18:2;0/22:4;0	Phosphatidylethanolamine (O-18:2_22:4)	SLM:000070294
PE O-18:1;0/22:6;0	Phosphatidylethanolamine (O-18:1_22:6)	SLM:000070231
PE O-18:2;0/22:5;0	Phosphatidylethanolamine (O-18:2_22:5)	SLM:000070295
PE O-18:2;0/22:6;0	Phosphatidylethanolamine (O-18:2_22:6)	SLM:000070296
PE O-18:1;0/24:1;0	Phosphatidylethanolamine (O-18:1_24:1)	SLM:000070233
PE O-18:1;0/24:2;0	Phosphatidylethanolamine (O-18:1_24:2)
PE O-18:2;0/24:1;0	Phosphatidylethanolamine (O-18:2_24:1)	SLM:000070298
PE O-18:0;0/24:4;0	Phosphatidylethanolamine (O-18:0/24:4)	SLM:000098568
PE O-18:2;0/24:2;0	Phosphatidylethanolamine (O-18:2_24:2)
PE O-18:0;0/24:5;0	Phosphatidylethanolamine (O-18:0/24:5)	SLM:000098569
PE O-18:1;0/24:4;0	Phosphatidylethanolamine (O-18:1_24:4)	SLM:000070234
PE O-18:2;0/24:3;0	Phosphatidylethanolamine (O-18:2_24:3)
PE O-18:1;0/24:5;0	Phosphatidylethanolamine (O-18:1_24:5)	SLM:000070235
PE O-18:2;0/24:4;0	Phosphatidylethanolamine (O-18:2_24:4)	SLM:000070299
PE O-18:2;0/24:5;0	Phosphatidylethanolamine (O-18:2_24:5)	SLM:000070300
PG 14:0;0_16:0;0	Phosphatidylglycerol (14:0_16:0)	SLM:000071487
PG 14:0;0_18:0;0	Phosphatidylglycerol (14:0_18:0)	SLM:000071491
PG 16:0;0_16:0;0	Phosphatidylglycerol (16:0/16:0)	SLM:000100751
PG 14:0;0_18:1;0	Phosphatidylglycerol (14:0_18:1)	SLM:000071492
PG 16:0;0_16:1;0	Phosphatidylglycerol (16:0_16:1)	SLM:000071653
PG 14:0;0_18:2;0	Phosphatidylglycerol (14:0_18:2)	SLM:000071493
PG 16:1;0_16:1;0	Phosphatidylglycerol (16:1/16:1)	SLM:000100817
PG 15:0;0_18:1;0	Phosphatidylglycerol (15:0_18:1)	SLM:000071603
PG 16:0;0_17:1;0	Phosphatidylglycerol (16:0_17:1)
PG 16:1;0_17:0;0	Phosphatidylglycerol (16:1_17:0)	SLM:000071708
PG 16:1;0_17:1;0	Phosphatidylglycerol (16:1_17:1)
PG 16:0;0_18:0;0	Phosphatidylglycerol (16:0_18:0)	SLM:000071656
PG 16:0;0_18:1;0	Phosphatidylglycerol (16:0_18:1)	SLM:000071657
PG 16:0;0_18:2;0	Phosphatidylglycerol (16:0_18:2)	SLM:000071658
PG 16:1;0_18:1;0	Phosphatidylglycerol (16:1_18:1)	SLM:000071710
PG 17:1;0_17:1;0	Phosphatidylglycerol (17:1/17:1)
PG 16:1;0_18:2;0	Phosphatidylglycerol (16:1_18:2)	SLM:000071711
PG 16:2;0_18:1;0	Phosphatidylglycerol (16:2_18:1)	SLM:000071762
PG 16:0;0_19:1;0	Phosphatidylglycerol (16:0_19:1)
PG 17:0;0_18:1;0	Phosphatidylglycerol (17:0_18:1)	SLM:000071813
PG 17:1;0_18:0;0	Phosphatidylglycerol (17:1_18:0)
PG 16:0;0_19:2;0	Phosphatidylglycerol (16:0_19:2)
PG 16:1;0_19:1;0	Phosphatidylglycerol (16:1_19:1)
PG 17:0;0_18:2;0	Phosphatidylglycerol (17:0_18:2)	SLM:000071814
PG 17:1;0_18:1;0	Phosphatidylglycerol (17:1_18:1)
PG 16:1;0_19:2;0	Phosphatidylglycerol (16:1_19:2)
PG 17:1;0_18:2;0	Phosphatidylglycerol (17:1_18:2)
PG 16:0;0_20:1;0	Phosphatidylglycerol (16:0_20:1)	SLM:000071663
PG 18:0;0_18:1;0	Phosphatidylglycerol (18:0_18:1)	SLM:000071863
PG 16:0;0_20:2;0	Phosphatidylglycerol (16:0_20:2)	SLM:000071664
PG 16:1;0_20:1;0	Phosphatidylglycerol (16:1_20:1)	SLM:000071716
PG 18:0;0_18:2;0	Phosphatidylglycerol (18:0_18:2)	SLM:000071864
PG 18:1;0_18:1;0	Phosphatidylglycerol (18:1/18:1)	SLM:000101081
PG 16:0;0_20:3;0	Phosphatidylglycerol (16:0_20:3)	SLM:000071665
PG 16:1;0_20:2;0	Phosphatidylglycerol (16:1_20:2)	SLM:000071717
PG 18:1;0_18:2;0	Phosphatidylglycerol (18:1_18:2)	SLM:000071913
PG 16:0;0_20:4;0	Phosphatidylglycerol (16:0_20:4)	SLM:000071666
PG 16:1;0_20:3;0	Phosphatidylglycerol (16:1_20:3)	SLM:000071718
PG 18:1;0_18:3;0	Phosphatidylglycerol (18:1_18:3)	SLM:000071914
PG 18:2;0_18:2;0	Phosphatidylglycerol (18:2/18:2)	SLM:000101147
PG 16:1;0_20:4;0	Phosphatidylglycerol (16:1_20:4)	SLM:000071719
PG 17:1;0_20:1;0	Phosphatidylglycerol (17:1_20:1)
PG 18:1;0_19:1;0	Phosphatidylglycerol (18:1_19:1)
PG 17:1;0_20:2;0	Phosphatidylglycerol (17:1_20:2)
PG 18:1;0_19:2;0	Phosphatidylglycerol (18:1_19:2)
PG 18:2;0_19:1;0	Phosphatidylglycerol (18:2_19:1)
PG 17:1;0_20:3;0	Phosphatidylglycerol (17:1_20:3)
PG 18:1;0_19:3;0	Phosphatidylglycerol (18:1_19:3)
PG 18:2;0_19:2;0	Phosphatidylglycerol (18:2_19:2)
PG 18:0;0_20:1;0	Phosphatidylglycerol (18:0_20:1)	SLM:000071869
PG 18:0;0_20:2;0	Phosphatidylglycerol (18:0_20:2)	SLM:000071870
PG 18:1;0_20:1;0	Phosphatidylglycerol (18:1_20:1)	SLM:000071918
PG 19:1;0_19:1;0	Phosphatidylglycerol (19:1/19:1)
PG 18:0;0_20:3;0	Phosphatidylglycerol (18:0_20:3)	SLM:000071871
PG 18:1;0_20:2;0	Phosphatidylglycerol (18:1_20:2)	SLM:000071919
PG 18:2;0_20:1;0	Phosphatidylglycerol (18:2_20:1)	SLM:000071966
PG 16:0;0_22:4;0	Phosphatidylglycerol (16:0_22:4)	SLM:000071673
PG 16:1;0_22:3;0	Phosphatidylglycerol (16:1_22:3)	SLM:000071725
PG 18:0;0_20:4;0	Phosphatidylglycerol (18:0_20:4)	SLM:000071872
PG 18:1;0_20:3;0	Phosphatidylglycerol (18:1_20:3)	SLM:000071920
PG 18:2;0_20:2;0	Phosphatidylglycerol (18:2_20:2)	SLM:000071967
PG 16:0;0_22:5;0	Phosphatidylglycerol (16:0_22:5)	SLM:000071674
PG 16:1;0_22:4;0	Phosphatidylglycerol (16:1_22:4)	SLM:000071726
PG 18:1;0_20:4;0	Phosphatidylglycerol (18:1_20:4)	SLM:000071921
PG 18:2;0_20:3;0	Phosphatidylglycerol (18:2_20:3)	SLM:000071968
PG 16:1;0_22:5;0	Phosphatidylglycerol (16:1_22:5)	SLM:000071727
PG 18:2;0_20:4;0	Phosphatidylglycerol (18:2_20:4)	SLM:000071969
PG 18:1;0_21:2;0	Phosphatidylglycerol (18:1_21:2)
PG 19:1;0_20:2;0	Phosphatidylglycerol (19:1_20:2)
PG 18:1;0_21:3;0	Phosphatidylglycerol (18:1_21:3)
PG 19:1;0_20:3;0	Phosphatidylglycerol (19:1_20:3)
PG 17:1;0_22:4;0	Phosphatidylglycerol (17:1_22:4)
PG 19:1;0_20:4;0	Phosphatidylglycerol (19:1_20:4)
PG 17:1;0_22:5;0	Phosphatidylglycerol (17:1_22:5)
PG 20:1;0_20:1;0	Phosphatidylglycerol (20:1/20:1)	SLM:000101477
PG 18:1;0_22:2;0	Phosphatidylglycerol (18:1_22:2)	SLM:000071926
PG 20:1;0_20:2;0	Phosphatidylglycerol (20:1_20:2)	SLM:000072192
PG 18:0;0_22:4;0	Phosphatidylglycerol (18:0_22:4)	SLM:000071879
PG 18:1;0_22:3;0	Phosphatidylglycerol (18:1_22:3)	SLM:000071927
PG 20:1;0_20:3;0	Phosphatidylglycerol (20:1_20:3)	SLM:000072193
PG 20:2;0_20:2;0	Phosphatidylglycerol (20:2/20:2)	SLM:000101543
PG 18:0;0_22:5;0	Phosphatidylglycerol (18:0_22:5)	SLM:000071880
PG 18:1;0_22:4;0	Phosphatidylglycerol (18:1_22:4)	SLM:000071928
PG 20:1;0_20:4;0	Phosphatidylglycerol (20:1_20:4)	SLM:000072194
PG 20:2;0_20:3;0	Phosphatidylglycerol (20:2_20:3)	SLM:000072235
PG 18:0;0_22:6;0	Phosphatidylglycerol (18:0_22:6)	SLM:000071881
PG 18:1;0_22:5;0	Phosphatidylglycerol (18:1_22:5)	SLM:000071929
PG 18:2;0_22:4;0	Phosphatidylglycerol (18:2_22:4)	SLM:000071976
PG 20:2;0_20:4;0	Phosphatidylglycerol (20:2_20:4)	SLM:000072236
PG 20:3;0_20:3;0	Phosphatidylglycerol (20:3/20:3)	SLM:000101609
PG 18:1;0_22:6;0	Phosphatidylglycerol (18:1_22:6)	SLM:000071930
PG 18:2;0_22:5;0	Phosphatidylglycerol (18:2_22:5)	SLM:000071977
PG 20:3;0_20:4;0	Phosphatidylglycerol (20:3_20:4)	SLM:000072277
PG 18:2;0_22:6;0	Phosphatidylglycerol (18:2_22:6)	SLM:000071978
PG 20:4;0_20:4;0	Phosphatidylglycerol (20:4/20:4)	SLM:000101675
PG 20:1;0_22:5;0	Phosphatidylglycerol (20:1_22:5)	SLM:000072202
PG 20:2;0_22:4;0	Phosphatidylglycerol (20:2_22:4)	SLM:000072243
PG 20:2;0_22:5;0	Phosphatidylglycerol (20:2_22:5)	SLM:000072244
PG 20:3;0_22:4;0	Phosphatidylglycerol (20:3_22:4)	SLM:000072284
PG 20:4;0_22:4;0	Phosphatidylglycerol (20:4_22:4)	SLM:000072324
PG 22:4;0_22:4;0	Phosphatidylglycerol (22:4/22:4)	SLM:000102137
PG 22:4;0_22:5;0	Phosphatidylglycerol (22:4_22:5)	SLM:000072577
PG 22:5;0_22:5;0	Phosphatidylglycerol (22:5/22:5)	SLM:000102203
PG 22:5;0_22:6;0	Phosphatidylglycerol (22:5_22:6)	SLM:000072610
PG 22:6;0_22:6;0	Phosphatidylglycerol (22:6/22:6)	SLM:000102269
PI 14:0;0_18:0;0	Phosphatidylinositol (14:0_18:0)	SLM:000073635
PI 14:0;0_18:1;0	Phosphatidylinositol (14:0_18:1)	SLM:000073636
PI 14:1;0_18:0;0	Phosphatidylinositol (14:1_18:0)	SLM:000073691
PI 16:0;0_16:1;0	Phosphatidylinositol (16:0_16:1)	SLM:000073797
PI 16:0;0_18:1;0	Phosphatidylinositol (16:0_18:1)	SLM:000073801
PI 16:1;0_18:0;0	Phosphatidylinositol (16:1_18:0)	SLM:000073853
PI 17:0;0_17:1;0	Phosphatidylinositol (17:0_17:1)
PI 16:0;0_18:2;0	Phosphatidylinositol (16:0_18:2)	SLM:000073802
PI 16:1;0_18:1;0	Phosphatidylinositol (16:1_18:1)	SLM:000073854
PI 17:1;0_17:1;0	Phosphatidylinositol (17:1/17:1)
PI 16:1;0_18:2;0	Phosphatidylinositol (16:1_18:2)	SLM:000073855
PI 16:0;0_19:1;0	Phosphatidylinositol (16:0_19:1)
PI 17:0;0_18:1;0	Phosphatidylinositol (17:0_18:1)	SLM:000073957
PI 17:1;0_18:0;0	Phosphatidylinositol (17:1_18:0)
PI 16:0;0_19:2;0	Phosphatidylinositol (16:0_19:2)
PI 16:1;0_19:1;0	Phosphatidylinositol (16:1_19:1)
PI 17:0;0_18:2;0	Phosphatidylinositol (17:0_18:2)	SLM:000073958
PI 17:1;0_18:1;0	Phosphatidylinositol (17:1_18:1)
PI 17:1;0_18:2;0	Phosphatidylinositol (17:1_18:2)
PI 16:0;0_20:1;0	Phosphatidylinositol (16:0_20:1)	SLM:000073807
PI 18:0;0_18:1;0	Phosphatidylinositol (18:0_18:1)	SLM:000074007
PI 16:0;0_20:2;0	Phosphatidylinositol (16:0_20:2)	SLM:000073808
PI 16:1;0_20:1;0	Phosphatidylinositol (16:1_20:1)	SLM:000073860
PI 18:0;0_18:2;0	Phosphatidylinositol (18:0_18:2)	SLM:000074008
PI 18:1;0_18:1;0	Phosphatidylinositol (18:1/18:1)	SLM:000105305
PI 16:0;0_20:3;0	Phosphatidylinositol (16:0_20:3)	SLM:000073809
PI 16:1;0_20:2;0	Phosphatidylinositol (16:1_20:2)	SLM:000073861
PI 17:1;0_19:2;0	Phosphatidylinositol (17:1_19:2)
PI 18:0;0_18:3;0	Phosphatidylinositol (18:0_18:3)	SLM:000074009
PI 18:1;0_18:2;0	Phosphatidylinositol (18:1_18:2)	SLM:000074057
PI 16:0;0_20:4;0	Phosphatidylinositol (16:0_20:4)	SLM:000073810
PI 16:1;0_20:3;0	Phosphatidylinositol (16:1_20:3)	SLM:000073862
PI 18:1;0_18:3;0	Phosphatidylinositol (18:1_18:3)	SLM:000074058
PI 18:2;0_18:2;0	Phosphatidylinositol (18:2/18:2)	SLM:000105371
PI 16:1;0_20:4;0	Phosphatidylinositol (16:1_20:4)	SLM:000073863
PI 17:0;0_20:2;0	Phosphatidylinositol (17:0_20:2)	SLM:000073964
PI 18:0;0_19:2;0	Phosphatidylinositol (18:0_19:2)
PI 18:1;0_19:1;0	Phosphatidylinositol (18:1_19:1)
PI 16:0;0_21:3;0	Phosphatidylinositol (16:0_21:3)
PI 17:0;0_20:3;0	Phosphatidylinositol (17:0_20:3)	SLM:000073965
PI 17:1;0_20:2;0	Phosphatidylinositol (17:1_20:2)
PI 18:0;0_19:3;0	Phosphatidylinositol (18:0_19:3)
PI 18:1;0_19:2;0	Phosphatidylinositol (18:1_19:2)
PI 18:2;0_19:1;0	Phosphatidylinositol (18:2_19:1)
PI 17:0;0_20:4;0	Phosphatidylinositol (17:0_20:4)	SLM:000073966
PI 17:1;0_20:3;0	Phosphatidylinositol (17:1_20:3)
PI 18:1;0_19:3;0	Phosphatidylinositol (18:1_19:3)
PI 17:1;0_20:4;0	Phosphatidylinositol (17:1_20:4)
PI 16:0;0_22:2;0	Phosphatidylinositol (16:0_22:2)	SLM:000073815
PI 18:0;0_20:2;0	Phosphatidylinositol (18:0_20:2)	SLM:000074014
PI 18:1;0_20:1;0	Phosphatidylinositol (18:1_20:1)	SLM:000074062
PI 16:0;0_22:3;0	Phosphatidylinositol (16:0_22:3)	SLM:000073816
PI 18:0;0_20:3;0	Phosphatidylinositol (18:0_20:3)	SLM:000074015
PI 18:1;0_20:2;0	Phosphatidylinositol (18:1_20:2)	SLM:000074063
PI 18:2;0_20:1;0	Phosphatidylinositol (18:2_20:1)	SLM:000074110
PI 16:0;0_22:4;0	Phosphatidylinositol (16:0_22:4)	SLM:000073817
PI 18:0;0_20:4;0	Phosphatidylinositol (18:0_20:4)	SLM:000074016
PI 18:1;0_20:3;0	Phosphatidylinositol (18:1_20:3)	SLM:000074064
PI 18:2;0_20:2;0	Phosphatidylinositol (18:2_20:2)	SLM:000074111
PI 16:0;0_22:5;0	Phosphatidylinositol (16:0_22:5)	SLM:000073818
PI 16:1;0_22:4;0	Phosphatidylinositol (16:1_22:4)	SLM:000073870
PI 18:0;0_20:5;0	Phosphatidylinositol (18:0_20:5)	SLM:000074017
PI 18:1;0_20:4;0	Phosphatidylinositol (18:1_20:4)	SLM:000074065
PI 18:2;0_20:3;0	Phosphatidylinositol (18:2_20:3)	SLM:000074112
PI 16:0;0_22:6;0	Phosphatidylinositol (16:0_22:6)	SLM:000073819
PI 18:2;0_20:4;0	Phosphatidylinositol (18:2_20:4)	SLM:000074113
PI 18:0;0_21:3;0	Phosphatidylinositol (18:0_21:3)
PI 18:1;0_21:2;0	Phosphatidylinositol (18:1_21:2)
PI 19:0;0_20:3;0	Phosphatidylinositol (19:0_20:3)	SLM:000074250
PI 19:1;0_20:2;0	Phosphatidylinositol (19:1_20:2)
PI 17:0;0_22:4;0	Phosphatidylinositol (17:0_22:4)	SLM:000073973
PI 18:0;0_21:4;0	Phosphatidylinositol (18:0_21:4)
PI 18:1;0_21:3;0	Phosphatidylinositol (18:1_21:3)
PI 19:0;0_20:4;0	Phosphatidylinositol (19:0_20:4)	SLM:000074251
PI 19:1;0_20:3;0	Phosphatidylinositol (19:1_20:3)
PI 17:0;0_22:5;0	Phosphatidylinositol (17:0_22:5)	SLM:000073974
PI 17:1;0_22:4;0	Phosphatidylinositol (17:1_22:4)
PI 19:1;0_20:4;0	Phosphatidylinositol (19:1_20:4)
PI 18:0;0_22:3;0	Phosphatidylinositol (18:0_22:3)	SLM:000074022
PI 18:1;0_22:2;0	Phosphatidylinositol (18:1_22:2)	SLM:000074070
PI 16:0;0_24:4;0	Phosphatidylinositol (16:0_24:4)	SLM:000073822
PI 18:0;0_22:4;0	Phosphatidylinositol (18:0_22:4)	SLM:000074023
PI 18:1;0_22:3;0	Phosphatidylinositol (18:1_22:3)	SLM:000074071
PI 20:0;0_20:4;0	Phosphatidylinositol (20:0_20:4)	SLM:000074295
PI 20:1;0_20:3;0	Phosphatidylinositol (20:1_20:3)	SLM:000074337
PI 18:0;0_22:5;0	Phosphatidylinositol (18:0_22:5)	SLM:000074024
PI 18:1;0_22:4;0	Phosphatidylinositol (18:1_22:4)	SLM:000074072
PI 20:1;0_20:4;0	Phosphatidylinositol (20:1_20:4)	SLM:000074338
PI 20:2;0_20:3;0	Phosphatidylinositol (20:2_20:3)	SLM:000074379
PI 18:0;0_22:6;0	Phosphatidylinositol (18:0_22:6)	SLM:000074025
PI 18:1;0_22:5;0	Phosphatidylinositol (18:1_22:5)	SLM:000074073
PI 18:2;0_22:4;0	Phosphatidylinositol (18:2_22:4)	SLM:000074120
PI 20:2;0_20:4;0	Phosphatidylinositol (20:2_20:4)	SLM:000074380
PI 20:3;0_20:3;0	Phosphatidylinositol (20:3/20:3)	SLM:000105833
PI 20:3;0_20:4;0	Phosphatidylinositol (20:3_20:4)	SLM:000074421
PI 20:4;0_20:4;0	Phosphatidylinositol (20:4/20:4)	SLM:000105899
PS 14:0;0_18:0;0	Phosphatidylserine (14:0_18:0)	SLM:000077599
PS 16:0;0_16:0;0	Phosphatidylserine (16:0/16:0)	SLM:000111279
PS 14:0;0_18:1;0	Phosphatidylserine (14:0_18:1)	SLM:000077600
PS 16:0;0_16:1;0	Phosphatidylserine (16:0_16:1)	SLM:000077761
PS 16:0;0_18:0;0	Phosphatidylserine (16:0_18:0)	SLM:000077764
PS 14:0;0_20:1;0	Phosphatidylserine (14:0_20:1)	SLM:000077606
PS 16:0;0_18:1;0	Phosphatidylserine (16:0_18:1)	SLM:000077765
PS 16:1;0_18:0;0	Phosphatidylserine (16:1_18:0)	SLM:000077817
PS 17:0;0_17:1;0	Phosphatidylserine (17:0_17:1)
PS 16:0;0_18:2;0	Phosphatidylserine (16:0_18:2)	SLM:000077766
PS 16:1;0_18:1;0	Phosphatidylserine (16:1_18:1)	SLM:000077818
PS 16:0;0_19:1;0	Phosphatidylserine (16:0_19:1)
PS 16:1;0_19:0;0	Phosphatidylserine (16:1_19:0)	SLM:000077822
PS 17:0;0_18:1;0	Phosphatidylserine (17:0_18:1)	SLM:000077921
PS 17:1;0_18:0;0	Phosphatidylserine (17:1_18:0)
PS 16:1;0_19:1;0	Phosphatidylserine (16:1_19:1)
PS 17:0;0_18:2;0	Phosphatidylserine (17:0_18:2)	SLM:000077922
PS 17:1;0_18:1;0	Phosphatidylserine (17:1_18:1)
PS 16:0;0_20:0;0	Phosphatidylserine (16:0_20:0)	SLM:000077770
PS 18:0;0_18:0;0	Phosphatidylserine (18:0/18:0)	SLM:000111543
PS 16:0;0_20:1;0	Phosphatidylserine (16:0_20:1)	SLM:000077771
PS 16:1;0_20:0;0	Phosphatidylserine (16:1_20:0)	SLM:000077823
PS 17:0;0_19:1;0	Phosphatidylserine (17:0_19:1)
PS 18:0;0_18:1;0	Phosphatidylserine (18:0_18:1)	SLM:000077971
PS 16:0;0_20:2;0	Phosphatidylserine (16:0_20:2)	SLM:000077772
PS 16:1;0_20:1;0	Phosphatidylserine (16:1_20:1)	SLM:000077824
PS 17:1;0_19:1;0	Phosphatidylserine (17:1_19:1)
PS 18:0;0_18:2;0	Phosphatidylserine (18:0_18:2)	SLM:000077972
PS 18:1;0_18:1;0	Phosphatidylserine (18:1/18:1)	SLM:000111609
PS 16:0;0_20:3;0	Phosphatidylserine (16:0_20:3)	SLM:000077773
PS 16:1;0_20:2;0	Phosphatidylserine (16:1_20:2)	SLM:000077825
PS 18:0;0_18:3;0	Phosphatidylserine (18:0_18:3)	SLM:000077973
PS 18:1;0_18:2;0	Phosphatidylserine (18:1_18:2)	SLM:000078021
PS 16:0;0_20:4;0	Phosphatidylserine (16:0_20:4)	SLM:000077774
PS 16:1;0_20:3;0	Phosphatidylserine (16:1_20:3)	SLM:000077826
PS 18:2;0_18:2;0	Phosphatidylserine (18:2/18:2)	SLM:000111675
PS 17:0;0_20:1;0	Phosphatidylserine (17:0_20:1)	SLM:000077927
PS 18:0;0_19:1;0	Phosphatidylserine (18:0_19:1)
PS 18:1;0_19:0;0	Phosphatidylserine (18:1_19:0)	SLM:000078024
PS 16:1;0_21:1;0	Phosphatidylserine (16:1_21:1)
PS 17:0;0_20:2;0	Phosphatidylserine (17:0_20:2)	SLM:000077928
PS 17:1;0_20:1;0	Phosphatidylserine (17:1_20:1)
PS 18:0;0_19:2;0	Phosphatidylserine (18:0_19:2)
PS 18:1;0_19:1;0	Phosphatidylserine (18:1_19:1)
PS 18:2;0_19:0;0	Phosphatidylserine (18:2_19:0)	SLM:000078072
PS 17:0;0_20:3;0	Phosphatidylserine (17:0_20:3)	SLM:000077929
PS 17:0;0_20:4;0	Phosphatidylserine (17:0_20:4)	SLM:000077930
PS 16:0;0_22:0;0	Phosphatidylserine (16:0_22:0)	SLM:000077777
PS 18:0;0_20:0;0	Phosphatidylserine (18:0_20:0)	SLM:000077976
PS 16:0;0_22:1;0	Phosphatidylserine (16:0_22:1)	SLM:000077778
PS 16:1;0_22:0;0	Phosphatidylserine (16:1_22:0)	SLM:000077830
PS 18:0;0_20:1;0	Phosphatidylserine (18:0_20:1)	SLM:000077977
PS 18:1;0_20:0;0	Phosphatidylserine (18:1_20:0)	SLM:000078025
PS 16:0;0_22:2;0	Phosphatidylserine (16:0_22:2)	SLM:000077779
PS 16:1;0_22:1;0	Phosphatidylserine (16:1_22:1)	SLM:000077831
PS 18:0;0_20:2;0	Phosphatidylserine (18:0_20:2)	SLM:000077978
PS 18:1;0_20:1;0	Phosphatidylserine (18:1_20:1)	SLM:000078026
PS 18:2;0_20:0;0	Phosphatidylserine (18:2_20:0)	SLM:000078073
PS 18:0;0_20:3;0	Phosphatidylserine (18:0_20:3)	SLM:000077979
PS 18:1;0_20:2;0	Phosphatidylserine (18:1_20:2)	SLM:000078027
PS 18:2;0_20:1;0	Phosphatidylserine (18:2_20:1)	SLM:000078074
PS 16:0;0_22:4;0	Phosphatidylserine (16:0_22:4)	SLM:000077781
PS 18:0;0_20:4;0	Phosphatidylserine (18:0_20:4)	SLM:000077980
PS 18:1;0_20:3;0	Phosphatidylserine (18:1_20:3)	SLM:000078028
PS 16:1;0_22:4;0	Phosphatidylserine (16:1_22:4)	SLM:000077834
PS 18:1;0_20:4;0	Phosphatidylserine (18:1_20:4)	SLM:000078029
PS 18:2;0_20:3;0	Phosphatidylserine (18:2_20:3)	SLM:000078076
PS 17:1;0_22:0;0	Phosphatidylserine (17:1_22:0)
PS 18:1;0_21:0;0	Phosphatidylserine (18:1_21:0)	SLM:000078031
PS 17:1;0_22:1;0	Phosphatidylserine (17:1_22:1)
PS 18:1;0_21:1;0	Phosphatidylserine (18:1_21:1)
PS 18:0;0_21:3;0	Phosphatidylserine (18:0_21:3)
PS 19:0;0_20:3;0	Phosphatidylserine (19:0_20:3)	SLM:000078214
PS 17:0;0_22:4;0	Phosphatidylserine (17:0_22:4)	SLM:000077937
PS 19:0;0_20:4;0	Phosphatidylserine (19:0_20:4)	SLM:000078215
PS 17:0;0_22:5;0	Phosphatidylserine (17:0_22:5)	SLM:000077938
PS 17:1;0_22:4;0	Phosphatidylserine (17:1_22:4)
PS 19:1;0_20:4;0	Phosphatidylserine (19:1_20:4)
PS 17:1;0_22:5;0	Phosphatidylserine (17:1_22:5)
PS 16:0;0_24:0;0	Phosphatidylserine (16:0_24:0)	SLM:000077784
PS 18:0;0_22:0;0	Phosphatidylserine (18:0_22:0)	SLM:000077983
PS 16:0;0_24:1;0	Phosphatidylserine (16:0_24:1)	SLM:000077785
PS 16:1;0_24:0;0	Phosphatidylserine (16:1_24:0)	SLM:000077837
PS 18:0;0_22:1;0	Phosphatidylserine (18:0_22:1)	SLM:000077984
PS 18:1;0_22:0;0	Phosphatidylserine (18:1_22:0)	SLM:000078032
PS 16:0;0_24:2;0	Phosphatidylserine (16:0_24:2)
PS 16:1;0_24:1;0	Phosphatidylserine (16:1_24:1)	SLM:000077838
PS 18:0;0_22:2;0	Phosphatidylserine (18:0_22:2)	SLM:000077985
PS 18:1;0_22:1;0	Phosphatidylserine (18:1_22:1)	SLM:000078033
PS 18:2;0_22:0;0	Phosphatidylserine (18:2_22:0)	SLM:000078080
PS 20:1;0_20:1;0	Phosphatidylserine (20:1/20:1)	SLM:000112005
PS 18:1;0_22:2;0	Phosphatidylserine (18:1_22:2)	SLM:000078034
PS 18:2;0_22:1;0	Phosphatidylserine (18:2_22:1)	SLM:000078081
PS 20:0;0_20:3;0	Phosphatidylserine (20:0_20:3)	SLM:000078258
PS 16:0;0_24:4;0	Phosphatidylserine (16:0_24:4)	SLM:000077786
PS 18:0;0_22:4;0	Phosphatidylserine (18:0_22:4)	SLM:000077987
PS 18:1;0_22:3;0	Phosphatidylserine (18:1_22:3)	SLM:000078035
PS 20:0;0_20:4;0	Phosphatidylserine (20:0_20:4)	SLM:000078259
PS 20:1;0_20:3;0	Phosphatidylserine (20:1_20:3)	SLM:000078301
PS 16:1;0_24:4;0	Phosphatidylserine (16:1_24:4)	SLM:000077839
PS 18:0;0_22:5;0	Phosphatidylserine (18:0_22:5)	SLM:000077988
PS 18:1;0_22:4;0	Phosphatidylserine (18:1_22:4)	SLM:000078036
PS 20:1;0_20:4;0	Phosphatidylserine (20:1_20:4)	SLM:000078302
PS 18:0;0_22:6;0	Phosphatidylserine (18:0_22:6)	SLM:000077989
PS 18:1;0_22:5;0	Phosphatidylserine (18:1_22:5)	SLM:000078037
PS 18:2;0_22:4;0	Phosphatidylserine (18:2_22:4)	SLM:000078084
PS 20:3;0_20:3;0	Phosphatidylserine (20:3/20:3)	SLM:000112137
PS 20:3;0_20:4;0	Phosphatidylserine (20:3_20:4)	SLM:000078385
PS 18:0;0_24:1;0	Phosphatidylserine (18:0_24:1)	SLM:000077991
PS 18:1;0_24:0;0	Phosphatidylserine (18:1_24:0)	SLM:000078039
PS 18:1;0_24:1;0	Phosphatidylserine (18:1_24:1)	SLM:000078040
PS 18:2;0_24:0;0	Phosphatidylserine (18:2_24:0)	SLM:000078087
PS 18:1;0_24:2;0	Phosphatidylserine (18:1_24:2)
PS 18:2;0_24:1;0	Phosphatidylserine (18:2_24:1)	SLM:000078088
PS 20:3;0_22:0;0	Phosphatidylserine (20:3_22:0)	SLM:000078388
PS 18:0;0_24:4;0	Phosphatidylserine (18:0_24:4)	SLM:000077992
PS 18:1;0_24:3;0	Phosphatidylserine (18:1_24:3)
PS 20:0;0_22:4;0	Phosphatidylserine (20:0_22:4)	SLM:000078266
PS 20:3;0_22:1;0	Phosphatidylserine (20:3_22:1)	SLM:000078389
PS 20:4;0_22:0;0	Phosphatidylserine (20:4_22:0)	SLM:000078428
PS 20:3;0_24:1;0	Phosphatidylserine (20:3_24:1)	SLM:000078396
SM 32:0;2	Sphingomyelin (d32:0)	SLM:000390697
SM 32:1;2	Sphingomyelin (d32:1)	SLM:000390695
SM 34:0;2	Sphingomyelin (d34:0)	SLM:000390716
SM 34:1;2	Sphingomyelin (d34:1)	SLM:000390714
SM 34:1;3	Sphingomyelin (t34:1)	SLM:000390728
SM 34:2;2	Sphingomyelin (d34:2)	SLM:000390712
SM 36:1;2	Sphingomyelin (d36:1)	SLM:000390739
SM 36:2;2	Sphingomyelin (d36:2)	SLM:000390737
SM 38:1;2	Sphingomyelin (d38:1)	SLM:000390767
SM 38:2;2	Sphingomyelin (d38:2)	SLM:000390765
SM 40:1;2	Sphingomyelin (d40:1)	SLM:000390797
SM 40:2;2	Sphingomyelin (d40:2)	SLM:000390795
SM 42:1;2	Sphingomyelin (d42:1)	SLM:000390824
SM 42:2;2	Sphingomyelin (d42:2)	SLM:000390823
SM 42:2;3	Sphingomyelin (t42:2)	SLM:000390837
SM 44:2;2	Sphingomyelin (d44:2)	SLM:000390849
Chol	cholesterol	SLM:000000287
TAG 50:1;0	Triacylglycerol (50:1)	SLM:000308276
TAG 50:2;0	Triacylglycerol (50:2)	SLM:000308277
TAG 52:1;0	Triacylglycerol (52:1)	SLM:000308296
TAG 52:2;0	Triacylglycerol (52:2)	SLM:000308298
TAG 52:3;0	Triacylglycerol (52:3)	SLM:000308299
TAG 53:2;0	Triacylglycerol (53:2)	SLM:000308309
TAG 53:3;0	Triacylglycerol (53:3)	SLM:000308310
TAG 54:1;0	Triacylglycerol (54:1)	SLM:000308318
TAG 54:2;0	Triacylglycerol (54:2)	SLM:000308322
TAG 54:3;0	Triacylglycerol (54:3)	SLM:000308323
TAG 54:4;0	Triacylglycerol (54:4)	SLM:000308324
TAG 56:1;0	Triacylglycerol (56:1)	SLM:000308343
TAG 56:2;0	Triacylglycerol (56:2)	SLM:000308348
TAG 56:3;0	Triacylglycerol (56:3)	SLM:000308349
TAG 56:4;0	Triacylglycerol (56:4)	SLM:000308350
TAG 56:5;0	Triacylglycerol (56:5)	SLM:000308351
TAG 58:2;0	Triacylglycerol (58:2)	SLM:000308376
TAG 60:2;0	Triacylglycerol (60:2)	SLM:000308405

## Sheet: Results_WCL_WT vs KO
feature	mean(WT-WCL)	n(WT-WCL)	sd(WT-WCL)	mean(KO-WCL)	n(KO-WCL)	sd(KO-WCL)	fold change of means (KO-WCL/WT-WCL)	p-value	BH	Signif
PE 16:0;0_20:4;0	0.056	3	0.0021	0.15	3	0.0029	2.75	3.3e-06	0.0012	**
PE O-16:1;0/20:1;0	0.076	3	0.0018	0.025	3	0.0017	0.334	4e-06	0.0012	**
PC O-17:0;0/19:1;0	0.01	3	0.00017	0.0036	3	0.00023	0.345	4.6e-06	0.0012	**
PC O-18:1;0/20:2;0	0.0096	3	0.00031	0.0021	3	0.00029	0.22	7.5e-06	0.0012	**
PC O-18:1;0/18:1;0	0.21	3	0.0058	0.05	3	0.0041	0.241	7.9e-06	0.0012	**
PC 16:1;0_22:4;0	0.024	3	0.0011	0.05	3	0.0011	2.09	8.5e-06	0.0012	**
PC 17:1;0_20:4;0	0.052	3	0.0017	0.088	3	0.0015	1.71	9.9e-06	0.0012	**
PE O-18:2;0/20:1;0	0.035	3	0.00099	0.0088	3	0.0014	0.249	2.6e-05	0.0024	**
PG 18:1;0_22:4;0	0.0062	3	0.00086	0.021	3	0.00078	3.41	2.6e-05	0.0024	**
DAG 16:0;0_22:4;0	0.0076	3	0.00043	0.016	3	0.0005	2.11	2.9e-05	0.0024	**
PC O-18:0;0/16:1;0	0.034	3	0.00088	0.019	3	0.00062	0.546	3.9e-05	0.003	**
PC 16:0;0_20:3;0	0.14	3	0.0074	0.26	3	0.0057	1.79	4.6e-05	0.0031	**
PE O-17:1;0/20:4;0	0.088	3	0.0034	0.14	3	0.0036	1.61	5e-05	0.0031	**
HexCer 34:1;2	0.033	3	0.00042	0.18	3	0.0023	5.52	5.1e-05	0.0031	**
PE O-17:1;0/22:4;0	0.028	3	0.00099	0.042	3	0.00083	1.5	6.1e-05	0.0034	**
PE 16:0;0_22:4;0	0.12	3	0.0037	0.23	3	0.0061	1.85	6.6e-05	0.0034	**
PE O-18:1;0/20:3;0	0.053	3	0.0013	0.03	3	0.0017	0.574	7.3e-05	0.0034	**
PE 18:0;0_20:4;0	0.89	3	0.031	1.4	3	0.039	1.59	7.8e-05	0.0034	**
PC 18:0;0_20:4;0	0.2	3	0.011	0.41	3	0.015	2.02	7.9e-05	0.0034	**
PE 18:1;0_20:3;0	0.17	3	0.0044	0.24	3	0.0028	1.4	8.1e-05	0.0034	**
PC 16:0;0_18:2;0	0.78	3	0.024	1.2	3	0.031	1.51	8.7e-05	0.0034	**
PE 18:0;0_18:2;0	0.21	3	0.0069	0.3	3	0.0057	1.41	8.9e-05	0.0034	**
PC O-18:1;0/18:0;0	0.012	3	0.00047	0.0027	3	0.00023	0.233	9.7e-05	0.0036	**
PE 18:1;0_22:5;0	0.12	3	0.0049	0.2	3	0.0027	1.68	0.00011	0.0037	**
PC O-16:0;0/18:2;0	0.069	3	0.0025	0.036	3	0.0016	0.522	0.00012	0.0039	**
PE O-18:1;0/16:0;0	0.021	3	0.0012	0.061	3	0.0024	2.92	0.00012	0.0039	**
PI 16:0;0_16:1;0	0.0058	3	0.001	0.02	3	0.00063	3.4	0.00012	0.0039	**
PC 18:2;0_19:1;0	0.014	3	0.00043	0.023	3	0.00067	1.58	0.00016	0.0044	**
PC O-16:0;0/16:1;0	0.14	3	0.0048	0.075	3	0.0031	0.549	0.00016	0.0044	**
PC O-18:1;0/14:0;0	0.044	3	0.00084	0.022	3	0.0015	0.501	0.00016	0.0044	**
PE 18:1;0_20:4;0	0.5	3	0.011	0.33	3	0.015	0.655	0.00017	0.0044	**
PE O-18:1;0/20:1;0	0.031	3	0.00064	0.011	3	0.0013	0.343	0.00017	0.0044	**
PE O-18:2;0/20:2;0	0.011	3	0.00058	0.0043	3	0.00042	0.397	0.00018	0.0044	**
PC 16:0;0_22:3;0	0.017	3	0.0028	0.048	3	0.002	2.88	0.00019	0.0044	**
PC O-18:1;0/22:4;0	0.046	3	0.002	0.025	3	0.0019	0.537	0.00019	0.0044	**
PC O-18:2;0/20:1;0	0.0023	3	0.00012	0.00065	3	0.00015	0.28	0.00019	0.0044	**
PC 18:1;0_20:1;0	0.45	3	0.016	0.29	3	0.013	0.645	0.0002	0.0044	**
PC 16:1;0_20:2;0	0.021	3	0.0012	0.035	3	0.00075	1.68	0.00021	0.0044	**
PC 17:1;0_18:1;0	0.53	3	0.0093	0.43	3	0.0078	0.821	0.00021	0.0044	**
PE 15:0;0_20:1;0	0.0071	3	0.00016	0.0049	3	0.00021	0.688	0.00021	0.0044	**
PS 18:2;0_24:1;0	0.0065	3	0.00029	0.011	3	0.00041	1.69	0.00021	0.0044	**
PE O-16:0;0/20:1;0	0.0032	3	0.00016	0.00074	3	0.00023	0.228	0.00022	0.0045	**
PE O-18:1;0/18:1;0	0.16	3	0.0024	0.087	3	0.0049	0.549	0.00025	0.0049	**
PE 17:1;0_18:0;0	0.017	3	0.00066	0.024	3	0.00076	1.43	0.00026	0.005	**
PE O-18:2;0/22:1;0	0.016	3	0.00048	0.0052	3	0.00086	0.333	0.00027	0.005	**
PG 16:1;0_20:3;0	0.0029	3	0.00027	0.0057	3	0.00018	1.99	0.00027	0.005	**
PC 16:0;0_22:4;0	0.11	3	0.0053	0.31	3	0.013	2.78	0.00028	0.0051	**
PC O-16:0;0/20:2;0	0.0067	3	0.0003	0.0013	3	0.00011	0.199	0.00029	0.0052	**
PC 16:1;0_20:3;0	0.032	3	0.0016	0.05	3	0.002	1.58	0.00031	0.0053	**
PC O-18:0;0/18:1;0	0.11	3	0.0034	0.021	3	0.00069	0.198	0.00032	0.0055	**
PE O-17:0;0/22:5;0	0.0067	3	0.00071	0.015	3	0.00092	2.26	0.00033	0.0055	**
PC 16:0;0_20:2;0	0.11	3	0.0056	0.19	3	0.0086	1.77	0.00035	0.0058	**
PC O-16:1;0/20:2;0	0.0025	2	5.6e-05	0.00075	3	0.00013	0.3	0.00038	0.006	**
PC O-16:0;0/20:1;0	0.013	3	0.0007	0.0013	3	0.00023	0.102	0.00039	0.0062	**
PC O-17:0;0/17:0;0	0.036	3	0.002	0.019	3	0.0014	0.516	0.00041	0.0062	**
PE O-16:1;0/22:1;0	0.029	3	0.00039	0.013	3	0.001	0.456	0.00041	0.0062	**
PC 16:0;0_22:5;0	0.072	3	0.0035	0.13	3	0.0059	1.82	0.00042	0.0062	**
PC O-18:0;0/18:2;0	0.025	3	0.0014	0.0091	3	0.00074	0.364	0.00043	0.0063	**
PE O-17:1;0/20:3;0	0.0041	3	0.00013	0.0021	3	0.00021	0.515	0.00045	0.0064	**
HexCer 42:2;2	0.066	3	0.0037	0.2	3	0.0097	3.06	0.0005	0.007	**
HexCer 40:1;2	0.0089	3	0.0012	0.037	3	0.0025	4.18	0.00051	0.0071	**
PC O-16:0;0/18:1;0	0.44	3	0.019	0.15	3	0.0063	0.336	0.00052	0.0072	**
PS 16:0;0_18:0;0	0.064	3	0.0079	0.2	3	0.014	3.14	0.00054	0.0073	**
PE 16:0;0_18:2;0	0.049	3	0.0025	0.087	3	0.0042	1.76	0.00056	0.0073	**
PE 18:0;0_22:6;0	0.023	3	0.002	0.043	3	0.00097	1.93	0.00056	0.0073	**
Cer 42:2;2	0.099	3	0.0023	0.08	3	0.0014	0.804	0.00058	0.0075	**
SM 34:0;2	0.071	3	0.0057	0.14	3	0.0085	2.01	0.00059	0.0075	**
PE O-16:1;0/16:0;0	0.036	3	0.0016	0.079	3	0.0037	2.2	0.00062	0.0077	**
PE 17:0;0_18:1;0	0.04	3	0.0008	0.048	3	0.001	1.19	0.00068	0.0079	**
PE O-16:2;0/22:4;0	0.0054	3	0.00084	0.012	3	0.00054	2.26	0.00068	0.0079	**
PE O-16:1;0/19:1;0	0.0012	3	7.7e-05	0.00052	3	9.3e-05	0.431	0.00069	0.0079	**
PE O-16:1;0/22:5;0	0.27	3	0.0083	0.37	3	0.013	1.37	0.00069	0.0079	**
PC 16:0;0_20:4;0	0.3	3	0.018	0.74	3	0.041	2.44	0.0007	0.0079	**
PC 17:0;0_20:1;0	0.0069	3	0.00034	0.0044	3	0.00032	0.634	0.0007	0.0079	**
PC O-16:1;0/18:1;0	0.1	3	0.0052	0.043	3	0.0022	0.427	0.0007	0.0079	**
PC 18:1;0_19:1;0	0.13	3	0.0029	0.09	3	0.0046	0.704	0.00071	0.0079	**
PE 20:2;0_20:4;0	0.0017	2	0.00013	0.0072	3	0.00043	4.26	0.00072	0.0079	**
PC O-17:0;0/19:2;0	0.0026	3	9.3e-05	0.0012	3	0.00017	0.441	0.00074	0.008	**
PE O-16:1;0/24:4;0	0.08	3	0.0037	0.11	3	0.004	1.37	0.00075	0.0081	**
PE O-18:1;0/22:1;0	0.012	3	0.0009	0.0055	3	0.00081	0.457	0.00079	0.0084	**
PC O-18:1;0/16:1;0	0.06	3	0.0026	0.033	3	0.0011	0.552	0.00084	0.0088	**
PC O-17:0;0/16:1;0	0.049	3	0.0029	0.026	3	0.0017	0.534	0.00086	0.0089	**
PE 18:2;0_20:2;0	0.0079	3	0.00071	0.017	3	0.0012	2.15	0.00087	0.0089	**
PE 16:0;0_22:6;0	0.0078	2	0.00032	0.022	3	0.0011	2.84	0.00089	0.009	**
PS 16:0;0_24:1;0	0.006	3	0.0019	0.021	3	0.0012	3.47	0.00091	0.0091	**
PC O-17:1;0/17:1;0	0.013	3	0.00042	0.01	3	0.00042	0.774	0.00095	0.0094	**
PC 16:0;0_18:3;0	0.024	3	0.0023	0.044	3	0.0031	1.88	0.00099	0.0097	**
PE O-16:1;0/22:4;0	0.58	3	0.012	0.93	3	0.033	1.61	0.001	0.0099	**
PG 16:1;0_22:5;0	0.0023	3	0.0004	0.005	3	0.0003	2.21	0.001	0.0099	**
PI 17:1;0_18:0;0	0.0021	2	8.2e-05	0.0044	3	0.00023	2.13	0.0011	0.0099	**
PG 18:1;0_22:5;0	0.015	3	0.00015	0.032	3	0.0011	2.16	0.0011	0.011	*
PC O-18:1;0/16:0;0	0.57	3	0.027	0.23	3	0.0069	0.4	0.0012	0.011	*
PE 18:2;0_18:2;0	0.016	3	0.0013	0.024	3	0.0013	1.55	0.0012	0.011	*
SM 36:2;2	0.012	3	0.00067	0.017	3	0.0008	1.44	0.0012	0.011	*
PE O-18:0;0/22:4;0	0.011	3	0.00061	0.016	3	0.00067	1.37	0.0013	0.011	*
PC 16:1;0_19:1;0	0.018	3	0.00093	0.025	3	0.00054	1.36	0.0014	0.012	*
PC 18:1;0_24:4;0	0.023	3	0.00077	0.057	3	0.0029	2.48	0.0014	0.012	*
PE 16:1;0_22:4;0	0.044	3	0.0013	0.035	3	0.0014	0.798	0.0014	0.012	*
PE O-16:1;0/18:1;0	0.46	3	0.011	0.29	3	0.022	0.629	0.0014	0.012	*
PE O-18:2;0/16:0;0	0.18	3	0.005	0.28	3	0.011	1.51	0.0014	0.012	*
PE O-18:2;0/18:1;0	0.18	3	0.002	0.1	3	0.0067	0.585	0.0014	0.012	*
PS 18:1;0_20:1;0	0.13	3	0.005	0.097	3	0.0058	0.727	0.0014	0.012	*
PC O-16:1;0/20:4;0	0.055	3	0.0059	0.09	3	0.0046	1.65	0.0015	0.012	*
PE 16:1;0_24:4;0	0.044	3	0.0018	0.072	3	0.0036	1.62	0.0015	0.012	*
PC 15:0;0_15:0;0	0.027	3	0.0013	0.018	3	0.00076	0.691	0.0016	0.013	*
PC 18:1;0_20:4;0	0.42	3	0.025	0.62	3	0.034	1.48	0.0016	0.013	*
PC 18:1;0_19:2;0	0.023	3	0.00058	0.027	3	0.00074	1.19	0.0017	0.013	*
PE 17:0;0_18:2;0	0.0051	3	0.00059	0.0097	3	0.00026	1.92	0.0017	0.013	*
PI 18:0;0_22:6;0	0.017	3	0.0016	0.028	3	0.00092	1.64	0.0017	0.013	*
PS 18:0;0_22:5;0	0.054	3	0.0045	0.086	3	0.0054	1.59	0.0017	0.013	*
PE 18:0;0_20:3;0	0.093	3	0.011	0.15	3	0.0086	1.65	0.0018	0.013	*
DAG 18:1;0_18:1;0	0.28	3	0.014	0.18	3	0.019	0.621	0.0018	0.014	*
PC O-16:0;0/16:0;0	0.59	3	0.036	0.22	3	0.0096	0.377	0.0018	0.014	*
PI 18:0;0_20:2;0	0.074	3	0.0031	0.042	3	0.0052	0.559	0.0018	0.014	*
PC 16:0;0_24:4;0	0.022	3	0.0023	0.079	3	0.0065	3.62	0.0019	0.014	*
PE 16:0;0_19:1;0	0.018	3	0.00056	0.022	3	0.00072	1.23	0.0019	0.014	*
PE 17:0;0_20:4;0	0.0063	3	0.001	0.018	3	0.0002	2.89	0.0019	0.014	*
PE O-16:1;0/20:2;0	0.02	3	0.0015	0.011	3	0.0011	0.574	0.0019	0.014	*
PI 16:1;0_18:0;0	0.015	3	0.0025	0.034	3	0.0033	2.23	0.0019	0.014	*
PC 18:0;0_18:1;0	1.7	3	0.081	1	3	0.034	0.625	0.002	0.014	*
PC O-18:2;0/18:0;0	0.0036	3	0.00036	0.0014	3	0.00021	0.383	0.002	0.014	*
PI 18:0;0_18:1;0	0.095	3	0.0096	0.16	3	0.012	1.69	0.002	0.014	*
PS 16:0;0_16:0;0	0.0091	3	0.0014	0.019	3	0.0006	2.13	0.002	0.014	*
PC 20:1;0_20:4;0	0.033	3	0.0021	0.047	3	0.0026	1.43	0.0022	0.015	*
PE 16:0;0_20:2;0	0.021	3	0.0027	0.037	3	0.0015	1.77	0.0022	0.015	*
PE O-16:1;0/20:3;0	0.11	3	0.0039	0.082	3	0.0055	0.729	0.0022	0.015	*
PE O-17:1;0/18:1;0	0.029	3	0.0017	0.019	3	0.0011	0.656	0.0022	0.015	*
PE O-18:1;0/20:4;0	0.41	3	0.011	0.51	3	0.017	1.25	0.0022	0.015	*
PC O-17:1;0/16:0;0	0.05	3	0.0036	0.025	3	0.0016	0.496	0.0023	0.015	*
HexCer 42:1;2	0.04	3	0.00062	0.14	3	0.0091	3.6	0.0024	0.016	*
PC 16:0;0_19:1;0	0.084	3	0.0021	0.11	3	0.0045	1.35	0.0024	0.016	*
DAG 16:0;0_18:0;0	0.21	3	0.011	0.15	3	0.0081	0.717	0.0025	0.016	*
PE O-17:0;0/17:1;0	0.0032	3	0.00016	0.0064	3	0.00043	1.98	0.0025	0.016	*
Cer 40:2;2	0.0098	3	0.00058	0.0054	3	0.00021	0.549	0.0026	0.016	*
DAG 16:0;0_20:3;0	0.0075	3	0.00064	0.012	3	0.00078	1.54	0.0026	0.016	*
PA 18:0;0_18:1;0	0.011	3	9.8e-05	0.0084	2	0.00013	0.752	0.0026	0.016	*
PE O-16:1;0/20:4;0	1.4	3	0.027	2.1	3	0.085	1.47	0.0026	0.016	*
PS 16:0;0_20:1;0	0.018	3	0.0028	0.034	3	0.0016	1.9	0.0026	0.016	*
PS 18:1;0_18:1;0	0.5	3	0.031	0.33	3	0.031	0.656	0.0026	0.016	*
SM 32:1;2	0.063	3	0.0026	0.086	3	0.0041	1.36	0.0026	0.016	*
LPI 18:1;0	0.04	3	0.003	0.023	3	0.0033	0.567	0.0027	0.016	*
PS 14:0;0_18:0;0	0.0055	3	0.00051	0.018	3	0.0016	3.17	0.0028	0.017	*
PC 16:0;0_22:2;0	0.018	3	0.0013	0.028	3	0.0019	1.56	0.0029	0.017	*
PC O-17:1;0/16:1;0	0.021	3	0.0012	0.013	3	0.0017	0.596	0.0029	0.017	*
PC O-16:0;0/17:1;0	0.0013	3	0.00014	0.00047	3	6.9e-05	0.359	0.003	0.017	*
PC 17:0;0_22:4;0	0.016	3	0.0012	0.022	3	0.00091	1.36	0.003	0.018	*
PG 16:1;0_22:4;0	0.0025	3	0.00035	0.0058	3	0.00061	2.29	0.0032	0.018	*
SM 38:1;2	0.0081	3	0.00069	0.012	3	0.00067	1.43	0.0032	0.018	*
PC O-18:0;0/16:0;0	0.13	3	0.01	0.046	3	0.0027	0.36	0.0033	0.019	*
PE 18:0;0_19:1;0	0.0029	3	7.5e-05	0.0045	3	0.00023	1.58	0.0033	0.019	*
PS 18:0;0_22:4;0	0.31	3	0.022	0.44	3	0.027	1.43	0.0033	0.019	*
PC 18:2;0_20:2;0	0.025	3	0.0036	0.044	3	0.0021	1.76	0.0034	0.019	*
PC 14:0;0_19:1;0	0.0056	3	0.00062	0.009	3	0.0007	1.6	0.0035	0.019	*
PS 18:2;0_24:0;0	0.0047	3	0.0009	0.0098	3	0.001	2.06	0.0035	0.019	*
PE O-17:2;0/20:4;0	0.011	3	0.001	0.019	3	0.0016	1.71	0.0036	0.02	*
PC 19:1;0_20:4;0	0.014	3	0.0033	0.03	3	0.0019	2.19	0.0037	0.02	*
PC 20:2;0_20:4;0	0.0088	3	0.00065	0.022	3	0.0019	2.48	0.0037	0.02	*
PC 16:0;0_16:1;0	1.7	3	0.056	1.9	3	0.051	1.16	0.0038	0.02	*
PE 16:1;0_22:5;0	0.031	3	0.0033	0.046	3	0.0027	1.5	0.0038	0.02	*
PE 18:1;0_21:2;0	0.0026	2	6e-05	0.0054	3	0.00035	2.06	0.0038	0.02	*
PG 20:1;0_20:4;0	0.00054	2	0.00011	0.0018	3	0.0001	3.32	0.0038	0.02	*
PE O-18:1;0/20:2;0	0.0093	3	0.0009	0.0046	3	0.00047	0.495	0.0039	0.02	*
PC 15:0;0_20:1;0	0.035	3	0.0027	0.016	3	0.00081	0.465	0.004	0.021	*
PC 16:0;0_19:2;0	0.016	3	0.00031	0.029	3	0.0016	1.77	0.004	0.021	*
PG 18:1;0_18:1;0	0.14	3	0.00053	0.088	3	0.0062	0.617	0.004	0.021	*
PC O-16:1;0/18:2;0	0.011	3	0.00064	0.0083	3	0.00062	0.73	0.0041	0.021	*
PC O-18:1;0/20:3;0	0.057	3	0.0041	0.027	3	0.0011	0.478	0.0041	0.021	*
PE 16:0;0_17:1;0	0.012	3	0.00095	0.023	3	0.002	1.89	0.0041	0.021	*
PE O-16:1;0/22:2;0	0.016	3	0.0011	0.01	3	0.0014	0.612	0.0041	0.021	*
PC O-17:0;0/15:0;0	0.075	3	0.0042	0.053	3	0.0021	0.708	0.0042	0.021	*
PC O-18:0;0/20:3;0	0.017	3	0.001	0.0059	3	0.0021	0.346	0.0042	0.021	*
PS 18:0;0_20:1;0	0.041	3	0.0019	0.03	3	0.0025	0.728	0.0042	0.021	*
PC 16:0;0_21:3;0	0.0057	3	0.00097	0.015	3	0.0018	2.55	0.0046	0.022	*
PC O-18:1;0/18:2;0	0.06	3	0.0043	0.024	3	0.00039	0.405	0.0046	0.022	*
PE O-17:1;0/20:2;0	0.0019	3	0.00025	0.00074	3	0.00016	0.398	0.0046	0.022	*
PG 18:2;0_18:2;0	0.0018	3	0.00037	0.0036	3	0.00019	2.04	0.0046	0.022	*
PI 18:1;0_21:3;0	0.021	3	0.00092	0.015	3	0.0002	0.685	0.0046	0.022	*
SM 34:1;2	1.1	3	0.021	1.6	3	0.068	1.4	0.0046	0.022	*
PE 15:0;0_22:4;0	0.0042	2	0.00079	0.012	3	0.0008	2.92	0.0049	0.023	*
PI 16:0;0_22:5;0	0.029	3	0.0043	0.047	3	0.0033	1.65	0.0049	0.023	*
PI 20:2;0_20:4;0	0.008	3	0.00093	0.014	3	0.0013	1.69	0.0049	0.023	*
PC O-17:0;0/17:1;0	0.09	3	0.0039	0.059	3	0.00028	0.652	0.005	0.023	*
PC O-16:0;0/24:4;0	0.026	3	0.00097	0.021	3	0.00041	0.798	0.0051	0.024	*
PA 16:0;0_20:1;0	0.0039	3	0.00019	0.0051	2	4.1e-05	1.31	0.0053	0.024	*
PI 18:1;0_19:2;0	0.015	3	0.0016	0.0079	3	0.00089	0.513	0.0054	0.025	*
CL 68:4;0	0.065	3	0.0052	0.036	3	0.0019	0.553	0.0055	0.025	*
PC 16:1;0_18:2;0	0.15	3	0.0089	0.2	3	0.012	1.33	0.0055	0.025	*
PC O-16:1;0/16:0;0	0.11	3	0.0053	0.074	3	0.0015	0.691	0.0055	0.025	*
PE 20:1;0_20:4;0	0.022	3	0.0017	0.036	3	0.0031	1.66	0.0055	0.025	*
TAG 56:3;0	0.023	3	0.0023	0.01	3	0.00092	0.461	0.0058	0.026	*
PC 15:1;0_16:0;0	0.064	3	0.0065	0.092	3	0.0062	1.43	0.0059	0.026	*
PC 17:0;0_18:1;0	0.32	3	0.016	0.25	3	0.015	0.782	0.0059	0.026	*
PC O-18:0;0/22:5;0	0.0098	3	0.00087	0.0059	3	0.00046	0.599	0.0059	0.026	*
PS 16:0;0_22:1;0	0.013	3	0.0036	0.035	3	0.0011	2.59	0.0059	0.026	*
PE 18:1;0_24:1;0	0.02	3	0.0023	0.032	3	0.0029	1.6	0.006	0.026	*
PC 18:1;0_18:1;0	5	3	0.26	3.2	3	0.04	0.644	0.0063	0.027	*
PC 18:1;0_18:3;0	0.039	3	0.003	0.052	3	0.0015	1.34	0.0065	0.028	*
PE O-16:1;0/18:2;0	0.065	3	0.00079	0.058	3	0.0015	0.896	0.0065	0.028	*
PG 14:0;0_18:1;0	0.002	3	0.00015	0.0012	3	0.00019	0.623	0.0065	0.028	*
PS 18:0;0_18:1;0	3	3	0.18	2.3	3	0.15	0.764	0.0066	0.028	*
PC 16:1;0_17:1;0	0.058	3	0.0049	0.078	3	0.0038	1.33	0.0067	0.028	*
PC 18:0;0_20:1;0	0.041	3	0.0031	0.018	3	0.0054	0.44	0.0067	0.028	*
PS 20:0;0_22:4;0	0.0023	3	0.00045	0.0052	2	0.00037	2.24	0.0068	0.028	*
SM 34:2;2	0.13	3	0.0039	0.16	3	0.0081	1.29	0.0069	0.028	*
PG 18:2;0_22:4;0	0.0009	2	0.00014	0.0041	3	0.00057	4.51	0.007	0.029	*
PE 18:1;0_20:2;0	0.042	3	0.0041	0.059	3	0.0039	1.39	0.0072	0.029	*
PC O-18:2;0/18:1;0	0.06	3	0.0053	0.026	3	0.00064	0.431	0.0073	0.029	*
PE 16:1;0_18:2;0	0.0076	3	0.00042	0.013	3	0.0012	1.78	0.0073	0.029	*
LPE O-16:1;0	0.021	3	0.0012	0.016	3	0.00085	0.773	0.0074	0.029	*
PE O-18:1;0/18:0;0	0.0026	3	0.00019	0.0017	3	0.00024	0.644	0.0074	0.029	*
PE O-18:2;0/22:2;0	0.0081	3	0.00039	0.0032	3	0.001	0.393	0.0074	0.029	*
PI 18:0;0_18:2;0	0.098	3	0.0075	0.14	3	0.011	1.41	0.0074	0.029	*
DAG 16:0;0_18:1;0	0.57	3	0.049	0.37	3	0.049	0.653	0.0075	0.029	*
PE 18:0;0_18:3;0	0.0049	3	0.00051	0.0096	3	0.0011	1.94	0.0075	0.029	*
PE 18:2;0_22:4;0	0.0037	3	0.00048	0.011	3	0.0015	3.01	0.0075	0.029	*
PC 15:0;0_20:2;0	0.015	2	0.00038	0.011	3	0.00093	0.716	0.0076	0.029	*
PE 18:2;0_20:4;0	0.0062	3	0.00089	0.01	3	0.00035	1.68	0.0076	0.029	*
PE O-17:0;0/18:2;0	0.0062	3	0.00044	0.0081	3	0.00021	1.31	0.0076	0.029	*
PE O-18:1;0/22:4;0	0.18	3	0.0016	0.26	3	0.013	1.46	0.0076	0.029	*
PI 16:0;0_22:4;0	0.08	3	0.01	0.13	3	0.014	1.66	0.0076	0.029	*
PE 18:1;0_18:3;0	0.014	3	0.0009	0.019	3	0.00025	1.33	0.0077	0.029	*
PC 18:0;0_22:6;0	0.024	3	0.0024	0.034	3	0.0017	1.37	0.0079	0.03	*
PE O-17:2;0/22:4;0	0.0062	3	0.00076	0.009	3	0.00061	1.46	0.008	0.03	*
PE O-18:1;0/22:2;0	0.0066	3	0.00033	0.004	3	0.00063	0.609	0.008	0.03	*
PC O-16:2;0/20:3;0	0.0055	3	0.00078	0.0084	3	0.00066	1.53	0.0083	0.031	*
PE O-18:1;0/18:2;0	0.045	3	0.0028	0.034	3	0.0027	0.758	0.0083	0.031	*
PC 17:0;0_18:2;0	0.059	3	0.0021	0.068	3	0.0025	1.16	0.0084	0.031	*
DAG 18:0;0_18:1;0	0.12	3	0.0093	0.082	3	0.011	0.663	0.0085	0.031	*
PC 18:0;0_20:2;0	0.046	3	0.0028	0.035	3	0.0015	0.758	0.0085	0.031	*
PE O-18:2;0/19:1;0	0.0023	3	0.00032	0.00028	3	1.3e-05	0.123	0.0085	0.031	*
LPI 18:0;0	0.079	3	0.0067	0.051	3	0.0073	0.649	0.0086	0.032	*
PC O-17:1;0/19:1;0	0.0024	3	0.00027	0.001	3	6.8e-05	0.421	0.0086	0.032	*
DAG 14:0;0_18:1;0	0.055	3	0.0053	0.034	3	0.0027	0.615	0.0088	0.032	*
DAG 18:0;0_20:4;0	0.058	3	0.0012	0.079	3	0.0043	1.38	0.0088	0.032	*
PC O-18:1;0/15:0;0	0.00066	3	9.8e-05	0.00028	3	5.2e-05	0.423	0.0089	0.032	*
PG 18:2;0_20:2;0	0.0009	3	0.00016	0.0016	3	0.0002	1.83	0.0089	0.032	*
PS 20:4;0_22:0;0	0.0033	3	0.00071	0.0083	3	0.0013	2.48	0.0089	0.032	*
HexCer 34:1;3	0.0053	3	0.00038	0.018	3	0.0023	3.4	0.009	0.032	*
PC 16:1;0_20:4;0	0.23	3	0.02	0.34	3	0.03	1.48	0.0091	0.032	*
PC O-18:0;0/14:0;0	0.026	3	0.0024	0.013	3	0.00052	0.509	0.0091	0.032	*
PG 16:1;0_20:2;0	0.0016	3	0.00025	0.0025	3	0.00025	1.61	0.0092	0.032	*
PG 20:2;0_20:4;0	0.00044	2	7.5e-05	0.0015	3	0.00023	3.36	0.0093	0.032	*
PC 15:0;0_18:1;0	0.41	3	0.011	0.37	3	0.0051	0.892	0.0094	0.032	*
PC O-16:0;0/20:3;0	0.031	3	0.0035	0.011	3	0.00048	0.368	0.0094	0.032	*
PG 16:0;0_20:1;0	0.0051	3	0.00019	0.0032	2	0.00022	0.623	0.0094	0.032	*
PE 18:1;0_18:2;0	0.3	3	0.0096	0.34	3	0.01	1.13	0.0094	0.033	*
PE 18:1;0_19:1;0	0.022	3	0.0014	0.033	3	0.0029	1.53	0.0095	0.033	*
PE 16:0;0_16:0;0	0.02	3	0.0015	0.026	3	0.0017	1.31	0.0096	0.033	*
PE 18:0;0_21:3;0	0.00091	2	0.00019	0.004	3	0.00066	4.33	0.0096	0.033	*
PE 16:0;0_18:1;0	0.53	3	0.013	0.66	3	0.032	1.25	0.0097	0.033	*
PI 17:1;0_20:2;0	0.0027	3	0.00033	0.0014	2	0.00013	0.498	0.0097	0.033	*
PE 17:0;0_20:2;0	0.0012	3	0.00018	0.0021	3	5.3e-05	1.71	0.0098	0.033	*
PE 20:4;0_24:1;0	0.024	3	0.0017	0.013	3	0.0031	0.525	0.0099	0.033	*
PE 18:0;0_22:5;0	0.046	3	0.0014	0.082	3	0.0071	1.79	0.01	0.034	*
PE 18:1;0_22:0;0	0.009	3	0.0014	0.014	3	0.0012	1.55	0.01	0.034	*
PI 16:0;0_19:2;0	0.0035	3	0.00034	0.0048	2	0.00013	1.4	0.01	0.034	*
LPE O-18:2;0	0.01	3	0.00062	0.0078	3	0.00044	0.787	0.011	0.035	*
PC 14:0;0_14:0;0	0.087	3	0.0016	0.073	3	0.0036	0.839	0.011	0.035	*
PC 16:0;0_17:2;0	0.02	3	0.0027	0.034	3	0.00036	1.72	0.011	0.035	*
PC O-17:1;0/17:0;0	0.0086	3	0.0009	0.0056	3	0.00066	0.646	0.011	0.035	*
PE O-18:1;0/17:1;0	0.00082	3	7.4e-05	0.00052	3	3e-05	0.637	0.011	0.035	*
PI 18:1;0_20:2;0	0.099	3	0.01	0.049	3	0.0022	0.492	0.011	0.035	*
PC 18:0;0_19:2;0	0.0093	3	0.0005	0.0077	3	0.00041	0.819	0.011	0.036	*
SM 42:1;2	0.16	3	0.0059	0.19	3	0.0097	1.21	0.011	0.036	*
LPE 18:1;0	0.016	3	0.00017	0.012	3	0.00098	0.707	0.012	0.037	*
PC 14:0;0_20:2;0	0.0092	3	0.0014	0.014	3	0.00065	1.55	0.012	0.037	*
PC 17:0;0_20:4;0	0.03	3	0.0053	0.057	3	0.00091	1.85	0.012	0.037	*
PC O-16:1;0/20:1;0	0.0033	3	0.00056	0.00056	3	0.00012	0.171	0.012	0.037	*
PC O-18:2;0/16:1;0	0.0044	3	0.0002	0.0037	3	0.00011	0.842	0.012	0.037	*
PE 18:1;0_22:4;0	0.098	3	0.0019	0.2	3	0.02	2.04	0.012	0.037	*
PE O-16:2;0/20:4;0	0.019	3	0.0033	0.038	3	0.0056	2.02	0.012	0.037	*
PE O-18:1;0/14:0;0	0.0043	3	0.00045	0.0067	3	0.0007	1.55	0.012	0.037	*
PE O-18:2;0/22:4;0	0.24	3	0.0042	0.32	3	0.017	1.33	0.012	0.037	*
PG 18:2;0_20:4;0	0.0013	3	1.7e-05	0.0039	3	0.00049	2.95	0.012	0.037	*
SM 42:2;2	0.44	3	0.016	0.52	3	0.022	1.17	0.012	0.037	*
PE 18:2;0_20:1;0	0.024	3	0.0023	0.032	3	0.0024	1.35	0.012	0.038	*
CL 70:5;0	0.13	3	0.013	0.083	3	0.0074	0.648	0.013	0.039	*
LPE O-18:1;0	0.012	3	0.00063	0.0094	3	0.00019	0.785	0.013	0.039	*
PC 15:0;0_20:4;0	0.065	2	0.0055	0.1	3	0.0062	1.53	0.013	0.039	*
PC O-17:1;0/20:3;0	0.0027	3	0.00037	0.0013	3	0.00017	0.504	0.013	0.039	*
PE 16:1;0_20:3;0	0.017	3	0.001	0.022	3	0.0015	1.29	0.013	0.039	*
PE O-16:1;0/21:3;0	0.0014	3	0.00011	0.001	3	8.1e-05	0.747	0.013	0.039	*
PE O-18:0;0/20:4;0	0.02	3	0.00063	0.024	3	0.0012	1.22	0.013	0.039	*
PE O-18:2;0/20:3;0	0.083	3	0.0028	0.064	3	0.0053	0.776	0.013	0.039	*
PG 18:2;0_20:3;0	0.0008	3	0.00016	0.0016	3	0.00023	1.96	0.013	0.039	*
PI 18:1;0_20:3;0	0.5	3	0.051	0.34	3	0.035	0.671	0.013	0.039	*
PI 19:0;0_20:4;0	0.0097	3	0.00077	0.012	3	0.00062	1.26	0.013	0.039	*
PS 16:0;0_18:1;0	0.18	3	0.017	0.23	3	0.015	1.31	0.013	0.039	*
PS 16:0;0_20:3;0	0.009	3	0.0025	0.018	3	0.0028	2.04	0.013	0.039	*
PE 18:2;0_22:1;0	0.001	3	0.00039	0.0023	3	0.00034	2.25	0.014	0.04	*
PG 18:1;0_18:2;0	0.034	3	0.0021	0.041	3	0.0021	1.21	0.014	0.04	*
PI 14:0;0_18:1;0	0.0018	3	0.00051	0.0044	3	0.00078	2.38	0.014	0.04	*
PS 14:0;0_18:1;0	0.0033	3	0.00041	0.0049	2	0.0001	1.51	0.014	0.04	*
PS 16:0;0_16:1;0	0.008	3	0.0011	0.012	2	0.00054	1.51	0.014	0.04	*
PE 16:1;0_20:2;0	0.0057	3	0.00014	0.0089	3	0.00072	1.56	0.014	0.041	*
PE 17:1;0_22:1;0	0.0025	3	0.00013	0.0013	3	0.00031	0.547	0.014	0.041	*
PG 16:0;0_20:4;0	0.0028	3	0.00046	0.0047	3	0.0006	1.68	0.014	0.041	*
PG 18:1;0_20:1;0	0.0089	3	0.00086	0.0054	3	0.0011	0.601	0.014	0.041	*
PC 18:1;0_21:3;0	0.012	3	0.0019	0.018	3	0.0012	1.53	0.015	0.042	*
PE 18:1;0_18:1;0	1.6	3	0.033	1.4	3	0.064	0.865	0.015	0.042	*
PS 16:1;0_20:0;0	0.0083	3	0.0012	0.012	3	0.00052	1.5	0.015	0.042	*
PC 14:0;0_22:4;0	0.013	2	0.0011	0.025	3	0.00058	2	0.015	0.043	*
PC 18:2;0_22:4;0	0.02	3	0.0019	0.043	3	0.0059	2.12	0.015	0.043	*
PC O-16:0;0/22:5;0	0.027	3	0.00038	0.02	3	0.0019	0.712	0.015	0.043	*
PE O-16:1;0/22:6;0	0.24	3	0.0034	0.33	3	0.021	1.37	0.015	0.043	*
PC O-17:0;0/17:2;0	0.0013	3	7.2e-05	0.0011	3	7e-05	0.822	0.016	0.043	*
PE O-18:2;0/20:4;0	0.66	3	0.009	0.82	3	0.039	1.24	0.016	0.043	*
PC 14:0;0_17:0;0	0.017	3	0.0012	0.024	3	0.0022	1.42	0.016	0.044	*
PC 15:0;0_17:0;0	0.021	3	0.0013	0.017	3	0.0011	0.813	0.016	0.044	*
PC O-16:0;0/22:4;0	0.053	3	0.0044	0.033	3	0.00038	0.635	0.016	0.044	*
PE O-18:0;0/18:1;0	0.018	3	0.00057	0.0096	3	0.0021	0.536	0.016	0.044	*
PS 16:0;0_19:1;0	0.0083	3	0.0013	0.013	3	0.00041	1.56	0.016	0.044	*
PC O-18:2;0/20:3;0	0.02	3	0.0025	0.012	3	0.0018	0.615	0.017	0.045	*
PE O-18:0;0/20:1;0	0.0057	3	0.00049	0.0033	2	0.00044	0.575	0.017	0.045	*
PC O-18:1;0/22:5;0	0.029	3	0.0029	0.017	3	6.3e-05	0.57	0.017	0.046	*
PS 20:0;0_20:4;0	0.01	3	0.0017	0.017	3	0.0023	1.67	0.017	0.046	*
CL 66:4;0	0.022	3	0.0026	0.013	2	0.00096	0.605	0.017	0.047	*
PC 18:1;0_19:0;0	0.026	3	0.0013	0.022	3	0.00058	0.842	0.018	0.047	*
PC 18:2;0_20:4;0	0.051	3	0.0025	0.075	3	0.0068	1.46	0.018	0.047	*
PC 14:0;0_18:1;0	0.73	3	0.035	0.62	3	0.016	0.848	0.018	0.049	*
PE 16:1;0_24:1;0	0.0022	2	0.00041	0.0043	3	0.00048	1.98	0.019	0.049	*
PC 18:0;0_18:3;0	0.0085	3	0.00047	0.01	3	0.00064	1.21	0.019	0.05	*
PC O-18:2;0/22:4;0	0.021	3	0.0023	0.012	3	0.00047	0.571	0.019	0.05	*
PE O-16:0;0/22:5;0	0.016	3	0.002	0.023	3	0.00091	1.4	0.019	0.05	*
PE O-17:2;0/16:0;0	0.002	3	0.00013	0.0031	3	0.00034	1.55	0.019	0.05	*
PI 16:0;0_20:3;0	0.063	3	0.0019	0.079	3	0.005	1.26	0.019	0.05	*
PS 16:1;0_24:0;0	0.0066	3	0.00033	0.011	2	0.00051	1.66	0.019	0.05	*
PC 17:1;0_20:1;0	0.023	3	0.00073	0.014	3	0.0024	0.624	0.02	0.051	N.S.
PC 20:3;0_20:4;0	0.01	3	0.00095	0.021	3	0.0031	2.03	0.02	0.051	N.S.
PE O-16:1;0/19:2;0	0.00061	3	7.8e-05	0.00039	3	4.2e-05	0.629	0.02	0.051	N.S.
PG 16:1;0_18:1;0	0.026	3	0.0012	0.022	3	0.0014	0.841	0.02	0.051	N.S.
PI 18:1;0_20:4;0	1.5	3	0.15	1.1	3	0.074	0.715	0.02	0.051	N.S.
PS 17:0;0_22:4;0	0.008	3	0.0012	0.011	3	0.00085	1.41	0.02	0.052	N.S.
CE 18:1;0	0.25	3	0.022	0.19	3	0.019	0.752	0.021	0.053	N.S.
PC O-16:0;0/22:3;0	0.0047	3	0.00093	0.0013	2	0.00015	0.279	0.021	0.053	N.S.
PC O-17:0;0/20:4;0	0.02	3	0.0014	0.017	3	0.0011	0.808	0.021	0.053	N.S.
PE O-16:0;0/22:2;0	0.0021	3	0.00026	0.0013	3	0.00021	0.646	0.021	0.053	N.S.
DAG 18:0;0_18:2;0	0.021	3	0.00026	0.026	3	0.0012	1.2	0.022	0.054	N.S.
PS 16:1;0_19:0;0	0.0028	3	0.00074	0.0051	2	0.00026	1.83	0.022	0.054	N.S.
PE 18:1;0_24:0;0	0.018	3	0.0011	0.03	3	0.0038	1.73	0.022	0.055	N.S.
PE 19:1;0_20:1;0	0.00056	3	6.1e-05	0.00078	2	4.5e-05	1.39	0.022	0.055	N.S.
PI 16:0;0_20:4;0	0.3	3	0.024	0.37	3	0.011	1.23	0.022	0.056	N.S.
PC 14:0;0_18:0;0	0.13	3	0.0024	0.14	3	0.0058	1.14	0.023	0.056	N.S.
PC 16:0;0_18:1;0	10.2	3	0.39	8.9	3	0.11	0.875	0.023	0.056	N.S.
PC 18:2;0_20:3;0	0.032	3	0.0025	0.042	3	0.0037	1.31	0.023	0.056	N.S.
PE 18:0;0_19:2;0	0.0019	3	0.00023	0.0033	3	0.00049	1.74	0.023	0.056	N.S.
PI 18:0;0_18:3;0	0.0067	3	0.00024	0.0074	2	8.3e-05	1.11	0.023	0.056	N.S.
DAG 18:1;0_20:4;0	0.043	3	0.0029	0.051	3	0.003	1.2	0.023	0.057	N.S.
PC 20:1;0_20:1;0	0.0027	3	0.00049	0.0014	3	0.00034	0.512	0.023	0.057	N.S.
PG 16:1;0_18:2;0	0.005	3	0.00039	0.0075	3	0.00086	1.5	0.023	0.057	N.S.
DAG 18:2;0_20:3;0	0.0014	2	4.3e-05	0.0022	3	0.00024	1.57	0.024	0.057	N.S.
PC 14:0;0_16:2;0	0.16	2	0.00036	0.19	3	0.011	1.25	0.024	0.057	N.S.
PC 16:0;0_24:3;0	0.0087	2	0.0015	0.018	3	0.0012	2.05	0.024	0.057	N.S.
PC O-18:1;0/20:4;0	0.15	3	0.0024	0.13	3	0.0083	0.826	0.024	0.057	N.S.
PE 16:0;0_16:1;0	0.053	3	0.00087	0.072	3	0.0053	1.35	0.024	0.057	N.S.
PE 17:1;0_20:1;0	0.015	3	0.0016	0.011	3	0.0011	0.717	0.024	0.057	N.S.
PE 18:0;0_22:1;0	0.0014	3	0.00017	0.0019	3	0.00019	1.37	0.024	0.057	N.S.
PE O-17:0;0/16:1;0	0.0029	3	0.00032	0.004	3	0.00042	1.38	0.024	0.057	N.S.
PG 18:0;0_18:1;0	0.026	3	0.00069	0.018	3	0.0026	0.674	0.024	0.057	N.S.
PS 16:1;0_19:1;0	0.0017	3	0.00031	0.0027	2	7.9e-05	1.58	0.024	0.057	N.S.
PE 18:0;0_20:2;0	0.015	3	0.0009	0.021	3	0.0022	1.42	0.025	0.059	N.S.
PI 16:0;0_18:2;0	0.027	3	0.0035	0.046	3	0.0069	1.7	0.025	0.059	N.S.
PS 17:1;0_22:0;0	0.002	3	0.00044	0.0038	2	0.0004	1.95	0.025	0.059	N.S.
PE O-16:1;0/24:1;0	0.0027	3	3.7e-05	0.0019	3	0.00024	0.703	0.026	0.059	N.S.
SM 36:1;2	0.023	3	0.00041	0.038	3	0.0043	1.64	0.026	0.06	N.S.
DAG 16:0;0_22:5;0	0.0047	3	0.00024	0.0071	3	0.00078	1.49	0.027	0.062	N.S.
HexCer 44:2;2	0.0059	2	0.0016	0.019	3	0.00089	3.15	0.027	0.062	N.S.
PC O-16:1;0/18:0;0	0.0064	3	0.00093	0.0033	3	0.00013	0.517	0.027	0.062	N.S.
PS 16:1;0_20:3;0	0.0018	3	0.00058	0.0036	3	0.00072	2.05	0.027	0.063	N.S.
PG 18:0;0_20:4;0	0.0013	3	0.00016	0.0018	3	4.2e-05	1.37	0.029	0.066	N.S.
PS 18:0;0_20:4;0	0.19	3	0.016	0.14	2	0.0044	0.755	0.029	0.066	N.S.
Cer 44:1;2	0.0025	3	0.00027	0.0032	3	0.00017	1.27	0.029	0.067	N.S.
CL 72:7;0	0.05	3	0.00077	0.07	3	0.0062	1.4	0.029	0.067	N.S.
PC O-18:2;0/20:2;0	0.0032	3	0.00056	0.0014	2	5.4e-05	0.431	0.029	0.067	N.S.
DAG 16:0;0_20:1;0	0.046	3	0.0041	0.033	3	0.0051	0.722	0.03	0.067	N.S.
PC 16:1;0_17:0;0	0.036	3	0.001	0.051	3	0.0048	1.4	0.03	0.068	N.S.
PC 16:1;0_22:5;0	0.012	3	0.001	0.017	3	0.0019	1.4	0.03	0.068	N.S.
PE 18:1;0_21:1;0	0.0042	3	0.00035	0.0051	3	0.00014	1.23	0.03	0.068	N.S.
PE O-17:1;0/17:0;0	0.00076	3	0.00012	0.0013	3	0.00022	1.73	0.03	0.068	N.S.
PC 16:1;0_16:1;0	1	3	0.19	0.5	3	0.2	0.485	0.031	0.069	N.S.
PC O-16:1;0/17:1;0	0.00075	3	2.3e-05	0.00037	3	0.00012	0.501	0.031	0.069	N.S.
PE 16:0;0_20:3;0	0.029	3	0.0022	0.046	3	0.0065	1.62	0.031	0.069	N.S.
PE O-17:1;0/16:0;0	0.0017	3	0.00015	0.0031	3	0.00051	1.82	0.031	0.069	N.S.
PI 17:0;0_22:4;0	0.0083	3	0.00021	0.01	3	0.00074	1.25	0.031	0.069	N.S.
PC O-17:2;0/18:2;0	0.018	3	0.0011	0.014	3	0.0014	0.806	0.032	0.069	N.S.
PE O-18:2;0/22:5;0	0.16	3	0.0036	0.19	3	0.0082	1.13	0.032	0.069	N.S.
PI 18:0;0_19:2;0	0.018	3	0.003	0.0096	3	0.00079	0.525	0.032	0.069	N.S.
PC O-18:2;0/16:0;0	0.024	3	0.0019	0.018	3	0.00039	0.762	0.032	0.07	N.S.
PE 18:0;0_20:5;0	0.018	3	0.0024	0.011	3	0.00029	0.586	0.032	0.07	N.S.
PC 14:0;0_16:0;0	1.3	3	0.034	1.3	3	0.031	0.936	0.033	0.071	N.S.
PC O-16:2;0/18:1;0	0.024	3	0.0027	0.016	3	0.00039	0.666	0.034	0.073	N.S.
Cer 40:1;2	0.013	3	0.00013	0.011	3	0.00074	0.838	0.034	0.074	N.S.
PE O-17:0;0/20:3;0	0.0064	3	8.9e-05	0.0054	3	0.00034	0.854	0.034	0.074	N.S.
PA 18:1;0_18:2;0	0.009	3	0.00026	0.016	3	0.0023	1.74	0.035	0.074	N.S.
PC O-16:2;0/18:0;0	0.011	3	0.0019	0.006	3	0.00042	0.527	0.035	0.074	N.S.
PI 18:0;0_22:4;0	0.35	3	0.04	0.46	3	0.044	1.3	0.035	0.075	N.S.
PI 17:0;0_18:2;0	0.0028	3	0.00058	0.0051	3	0.001	1.85	0.037	0.079	N.S.
PC O-17:2;0/16:0;0	0.0042	3	0.00043	0.0031	3	0.00045	0.74	0.037	0.08	N.S.
DAG 16:0;0_18:2;0	0.033	3	0.003	0.05	3	0.0073	1.54	0.038	0.08	N.S.
PG 16:0;0_22:4;0	0.0028	2	0.00049	0.0049	3	0.00082	1.76	0.038	0.08	N.S.
PI 16:0;0_18:1;0	0.12	3	0.018	0.18	3	0.026	1.48	0.038	0.081	N.S.
PS 18:1;0_22:4;0	0.045	3	0.0048	0.056	3	0.0018	1.26	0.038	0.081	N.S.
SM 44:2;2	0.017	3	0.0016	0.022	3	0.0025	1.34	0.038	0.081	N.S.
PC 14:0;0_17:1;0	0.031	3	0.002	0.036	3	0.0019	1.16	0.039	0.082	N.S.
PC O-16:1;0/17:0;0	0.0015	3	0.00025	0.00085	3	5.7e-05	0.566	0.039	0.082	N.S.
PE 15:0;0_18:1;0	0.0069	3	0.00034	0.0054	3	0.00064	0.787	0.039	0.082	N.S.
PS 18:1;0_22:1;0	0.13	3	0.0042	0.12	3	0.0052	0.906	0.039	0.082	N.S.
PE O-18:1;0/22:3;0	0.0097	3	0.00029	0.011	3	0.00063	1.15	0.04	0.084	N.S.
PC 15:0;0_18:2;0	0.057	3	0.0053	0.07	3	0.0015	1.23	0.041	0.086	N.S.
PE 16:1;0_19:1;0	0.0031	3	0.00047	0.0046	3	0.00066	1.46	0.041	0.086	N.S.
PC 16:0;0_16:0;0	2.6	3	0.12	2.3	3	0.069	0.901	0.042	0.086	N.S.
PE 17:0;0_20:3;0	0.0032	3	0.001	0.0064	3	0.0014	1.97	0.042	0.086	N.S.
PS 18:1;0_19:1;0	0.034	3	0.00074	0.026	3	0.0032	0.765	0.043	0.089	N.S.
CL 72:4;0	0.026	3	0.0031	0.011	2	0.0037	0.424	0.044	0.09	N.S.
PC 18:2;0_18:2;0	0.067	3	0.00073	0.098	3	0.012	1.46	0.044	0.09	N.S.
PE 20:1;0_20:2;0	0.00084	3	0.00028	0.0015	2	9.6e-05	1.75	0.044	0.091	N.S.
DAG 14:0;0_20:1;0	0.005	3	0.00065	0.0033	3	8.2e-05	0.666	0.045	0.091	N.S.
PE 16:1;0_20:4;0	0.023	3	0.0041	0.034	3	0.0009	1.43	0.045	0.091	N.S.
PE 18:1;0_20:1;0	0.15	3	0.011	0.13	3	0.0099	0.839	0.045	0.091	N.S.
PE O-16:0;0/24:4;0	0.0028	3	0.00052	0.0039	3	0.0003	1.4	0.045	0.092	N.S.
PI 16:0;0_24:4;0	0.0047	2	0.00097	0.0092	2	0.00059	1.94	0.046	0.093	N.S.
CL 70:7;0	0.016	3	0.0019	0.024	3	0.0038	1.51	0.047	0.094	N.S.
LPA 16:0;0	0.0026	3	0.00037	0.0035	2	0.00016	1.31	0.047	0.094	N.S.
PI 18:0;0_19:3;0	0.0085	3	0.0011	0.0058	3	0.00024	0.682	0.047	0.094	N.S.
PS 18:0;0_18:2;0	0.31	3	0.021	0.36	3	0.025	1.17	0.047	0.094	N.S.
PE O-16:1;0/20:5;0	0.028	3	0.0025	0.022	3	0.00065	0.785	0.048	0.095	N.S.
PE O-18:2;0/20:0;0	0.0033	3	0.00072	0.0015	3	8.9e-05	0.454	0.048	0.095	N.S.
PI 19:1;0_20:4;0	0.031	3	0.0032	0.024	3	0.0012	0.77	0.048	0.095	N.S.
PS 16:0;0_24:4;0	0.0098	2	0.0015	0.015	3	0.0017	1.54	0.048	0.095	N.S.
DAG 16:1;0_20:1;0	0.0067	3	0.00045	0.0056	3	0.00053	0.83	0.049	0.096	N.S.
PC 18:1;0_24:0;0	0.018	3	0.0087	0.037	3	0.0035	2.04	0.049	0.096	N.S.
PS 18:0;0_20:0;0	0.014	2	0.0014	0.0084	2	0.00097	0.583	0.049	0.097	N.S.
PE O-17:2;0/18:1;0	0.0075	3	0.00044	0.0062	3	0.00065	0.822	0.05	0.097	N.S.
PE O-18:2;0/24:5;0	0.011	3	0.0012	0.013	3	0.00082	1.23	0.05	0.097	N.S.
PE O-18:2;0/14:0;0	0.012	3	0.00052	0.015	3	0.0016	1.3	0.05	0.098	N.S.
SM 40:1;2	0.048	3	0.0021	0.06	3	0.0056	1.25	0.05	0.098	N.S.
DAG 16:0;0_20:2;0	0.0082	3	0.00024	0.01	3	0.00086	1.24	0.051	0.099	N.S.
PE O-17:0;0/20:4;0	0.0086	3	0.0002	0.01	3	0.00077	1.2	0.052	0.1	N.S.
PI 20:3;0_20:3;0	0.0016	3	0.00027	0.0021	2	0.0001	1.37	0.052	0.1	N.S.
PS 18:2;0_18:2;0	0.0015	3	0.00023	0.0032	3	0.00076	2.11	0.052	0.1	N.S.
TAG 56:4;0	0.012	2	0.00047	0.0096	2	0.00059	0.806	0.053	0.1	N.S.
PA 16:1;0_18:1;0	0.0065	3	0.00053	0.0088	3	0.0011	1.36	0.054	0.1	N.S.
PE 16:1;0_18:0;0	0.14	3	0.0047	0.17	3	0.011	1.16	0.054	0.1	N.S.
PS 18:1;0_19:0;0	0.04	3	0.003	0.034	3	0.002	0.852	0.054	0.1	N.S.
PS 18:1;0_20:3;0	0.034	3	0.004	0.025	2	0.00071	0.734	0.054	0.1	N.S.
PE O-16:0;0/20:5;0	0.01	3	0.0034	0.018	3	0.00073	1.74	0.055	0.1	N.S.
PI 18:1;0_20:1;0	0.026	3	0.0045	0.016	3	0.00064	0.602	0.055	0.1	N.S.
LPS 18:0;0	0.025	3	0.00079	0.02	3	0.0022	0.817	0.056	0.11	N.S.
PA 16:1;0_18:0;0	0.0046	3	0.00037	0.0056	3	0.00048	1.21	0.056	0.11	N.S.
PC 18:1;0_22:3;0	0.025	3	0.001	0.034	3	0.0044	1.39	0.056	0.11	N.S.
PI 16:0;0_20:1;0	0.0067	3	0.0013	0.011	3	0.0023	1.67	0.056	0.11	N.S.
PC 16:0;0_17:1;0	0.56	3	0.016	0.6	3	0.021	1.07	0.057	0.11	N.S.
PC O-18:2;0/14:0;0	0.0032	2	0.00016	0.0022	3	3.3e-05	0.672	0.06	0.11	N.S.
PE 16:2;0_18:1;0	0.0047	3	0.00031	0.0072	3	0.0012	1.52	0.06	0.11	N.S.
PE 18:0;0_18:1;0	0.97	3	0.018	0.9	3	0.037	0.927	0.06	0.11	N.S.
PE 18:0;0_22:2;0	0.0028	3	0.00021	0.0032	2	5e-05	1.16	0.06	0.11	N.S.
PG 16:0;0_20:2;0	0.0034	3	0.00013	0.0043	3	0.00046	1.28	0.06	0.11	N.S.
PI 16:1;0_18:1;0	0.044	3	0.0068	0.067	3	0.012	1.53	0.06	0.11	N.S.
PA 16:0;0_18:2;0	0.0038	3	0.00073	0.0067	3	0.0015	1.78	0.061	0.11	N.S.
PC 14:0;0_20:1;0	0.049	3	0.0046	0.04	3	0.0023	0.82	0.062	0.11	N.S.
PE 16:0;0_20:1;0	0.12	3	0.0028	0.14	3	0.0079	1.13	0.064	0.12	N.S.
PE 17:1;0_17:1;0	0.004	3	0.00041	0.0032	3	0.00017	0.806	0.065	0.12	N.S.
PE 18:2;0_19:1;0	0.0027	2	0.00077	0.0053	3	0.0013	1.96	0.066	0.12	N.S.
PC 15:0;0_16:1;0	0.086	3	0.0082	0.1	3	0.0029	1.18	0.067	0.12	N.S.
PE O-16:1;0/22:3;0	0.03	3	0.00044	0.036	3	0.0028	1.19	0.067	0.12	N.S.
PE O-18:2;0/15:0;0	0.00098	2	9.6e-05	0.0016	3	0.00032	1.62	0.067	0.12	N.S.
PS 18:0;0_24:1;0	0.0089	3	0.001	0.011	3	0.00057	1.21	0.067	0.12	N.S.
PC 14:0;0_18:2;0	0.47	3	0.086	0.26	3	0.12	0.54	0.068	0.12	N.S.
PE 18:2;0_20:3;0	0.0098	3	0.0014	0.0073	3	0.00057	0.742	0.069	0.13	N.S.
PE O-18:1;0/18:3;0	0.0022	3	0.00039	0.0014	3	7.5e-05	0.646	0.069	0.13	N.S.
PC 16:0;0_21:1;0	0.0074	3	0.00033	0.0087	3	0.00075	1.18	0.07	0.13	N.S.
PC O-18:0;0/22:4;0	0.021	3	0.0037	0.015	3	0.0017	0.688	0.071	0.13	N.S.
PG 18:1;0_19:1;0	0.0044	3	0.00022	0.0036	3	0.00047	0.812	0.072	0.13	N.S.
PS 16:1;0_22:0;0	0.0088	3	0.00091	0.012	3	0.0016	1.33	0.072	0.13	N.S.
PE O-16:0;0/22:4;0	0.023	3	0.0018	0.028	3	0.0026	1.2	0.073	0.13	N.S.
PS 17:1;0_18:0;0	0.024	3	0.00049	0.027	3	0.0017	1.14	0.073	0.13	N.S.
PS 18:1;0_24:0;0	0.067	3	0.0047	0.093	3	0.014	1.39	0.073	0.13	N.S.
DAG 16:1;0_17:0;0	0.0022	3	0.00045	0.0065	3	0.0023	3.04	0.074	0.13	N.S.
PI 17:1;0_18:1;0	0.014	3	0.002	0.018	3	0.0014	1.25	0.074	0.13	N.S.
PS 17:1;0_22:4;0	0.0042	3	0.0009	0.0097	3	0.003	2.31	0.074	0.13	N.S.
PS 18:1;0_24:2;0	0.025	3	0.0029	0.031	3	0.0022	1.21	0.074	0.13	N.S.
LPA 18:0;0	0.0035	3	0.00015	0.0043	2	0.00024	1.23	0.076	0.13	N.S.
PA 16:0;0_18:0;0	0.018	3	0.0035	0.028	3	0.0061	1.6	0.076	0.13	N.S.
PC 18:0;0_20:3;0	0.11	3	0.0091	0.13	3	0.0067	1.14	0.078	0.14	N.S.
LPE 18:0;0	0.027	3	0.0024	0.023	3	0.0012	0.847	0.08	0.14	N.S.
PE 20:4;0_24:0;0	0.0075	3	0.00051	0.014	3	0.0035	1.87	0.08	0.14	N.S.
PC 17:0;0_17:1;0	0.022	3	0.00094	0.018	3	0.0025	0.809	0.081	0.14	N.S.
PS 18:0;0_22:0;0	0.019	3	0.0046	0.011	2	0.00044	0.553	0.081	0.14	N.S.
PS 18:2;0_20:0;0	0.0063	3	0.001	0.0088	3	0.0015	1.4	0.081	0.14	N.S.
PC 16:0;0_22:6;0	0.058	3	0.0083	0.08	3	0.013	1.38	0.082	0.14	N.S.
PC O-17:1;0/15:0;0	0.012	3	0.0011	0.01	3	0.00021	0.829	0.082	0.14	N.S.
PS 18:0;0_19:1;0	0.025	3	0.00034	0.02	3	0.0027	0.799	0.082	0.14	N.S.
TAG 54:2;0	0.068	3	0.0022	0.038	3	0.016	0.566	0.083	0.14	N.S.
PE 17:1;0_20:3;0	0.01	3	0.0016	0.013	3	0.00018	1.29	0.084	0.14	N.S.
PC O-17:0;0/15:1;0	0.0033	3	0.00044	0.0025	3	8.3e-05	0.756	0.085	0.15	N.S.
PE 17:0;0_20:1;0	0.0032	3	0.00029	0.0027	3	0.00033	0.821	0.085	0.15	N.S.
PE 14:0;0_16:0;0	0.0069	3	0.001	0.0087	3	0.00031	1.26	0.086	0.15	N.S.
PC 17:1;0_20:2;0	0.0098	3	0.00073	0.0082	3	0.00097	0.835	0.087	0.15	N.S.
PC 18:1;0_22:4;0	0.18	3	0.0067	0.2	3	0.0077	1.07	0.087	0.15	N.S.
PI 18:2;0_22:4;0	0.0046	3	0.00091	0.0063	2	0.00066	1.39	0.087	0.15	N.S.
PE 16:1;0_22:2;0	0.0058	3	0.0018	0.0087	3	0.0013	1.5	0.088	0.15	N.S.
PS 18:2;0_19:0;0	0.0037	2	0.0003	0.0049	3	0.00011	1.33	0.088	0.15	N.S.
PC 20:3;0_22:4;0	0.012	3	0.0024	0.019	2	0.0026	1.55	0.089	0.15	N.S.
PI 16:1;0_20:3;0	0.0081	3	0.0012	0.01	3	0.00074	1.24	0.089	0.15	N.S.
PS 16:1;0_24:1;0	0.01	3	0.0014	0.014	3	0.002	1.31	0.089	0.15	N.S.
LPC 18:0;0	0.016	3	0.00075	0.018	3	0.0011	1.11	0.09	0.15	N.S.
Cer 34:2;2	0.014	3	0.00082	0.012	3	0.00093	0.885	0.091	0.15	N.S.
PI 18:0;0_22:5;0	0.077	3	0.0089	0.093	3	0.0079	1.2	0.092	0.15	N.S.
PS 18:0;0_22:6;0	0.049	3	0.0042	0.067	3	0.011	1.38	0.092	0.15	N.S.
PC O-18:0;0/20:4;0	0.052	3	0.0047	0.044	3	0.0028	0.856	0.093	0.15	N.S.
PG 18:0;0_20:2;0	0.00096	2	0.0001	0.00066	3	0.00017	0.691	0.093	0.15	N.S.
PE 20:1;0_20:1;0	0.0026	3	0.00014	0.0021	3	0.00029	0.822	0.094	0.16	N.S.
PE 18:1;0_22:1;0	0.022	3	0.0025	0.027	3	0.0033	1.24	0.096	0.16	N.S.
PS 16:0;0_20:4;0	0.014	3	0.0046	0.022	3	0.0034	1.52	0.096	0.16	N.S.
PS 16:1;0_18:0;0	0.17	3	0.012	0.19	3	0.0063	1.11	0.096	0.16	N.S.
LPS 18:1;0	0.024	3	0.0023	0.02	3	0.0015	0.849	0.097	0.16	N.S.
PC O-17:2;0/17:0;0	0.0015	3	0.00026	0.0011	3	0.00017	0.726	0.097	0.16	N.S.
PE O-18:2;0/24:4;0	0.033	3	0.0028	0.038	3	0.0034	1.17	0.097	0.16	N.S.
PI 17:1;0_20:4;0	0.015	3	0.00071	0.011	2	0.0013	0.722	0.097	0.16	N.S.
PE 18:1;0_19:0;0	0.01	3	0.00079	0.012	3	0.00072	1.13	0.098	0.16	N.S.
Cer 44:2;2	0.0062	3	4e-05	0.0071	3	0.00051	1.14	0.099	0.16	N.S.
PE O-18:1;0/24:4;0	0.031	3	0.0017	0.038	3	0.0046	1.23	0.099	0.16	N.S.
PG 16:0;0_20:3;0	0.0023	3	0.00021	0.0037	3	0.00084	1.59	0.099	0.16	N.S.
PC 18:0;0_22:1;0	0.0061	3	0.00042	0.0037	2	0.00079	0.605	0.1	0.16	N.S.
PI 17:0;0_22:5;0	0.003	3	0.00037	0.0047	2	0.00059	1.55	0.1	0.16	N.S.
LPC 18:1;0	0.03	3	0.0005	0.025	3	0.0035	0.815	0.1	0.17	N.S.
PA 16:0;0_16:1;0	0.0059	3	0.0007	0.0086	3	0.0018	1.46	0.1	0.17	N.S.
PI 16:0;0_22:2;0	0.0031	3	0.00041	0.0037	2	0.00018	1.21	0.1	0.17	N.S.
PS 18:2;0_22:4;0	0.0065	3	0.0019	0.0098	3	0.002	1.52	0.1	0.17	N.S.
TAG 53:2;0	0.015	2	0.00039	0.011	2	0.0011	0.757	0.1	0.17	N.S.
PC 14:0;0_20:3;0	0.014	3	0.0027	0.018	3	0.0013	1.28	0.11	0.17	N.S.
PC 17:1;0_17:1;0	0.016	3	0.00099	0.014	3	0.0016	0.852	0.11	0.17	N.S.
PC 18:0;0_22:4;0	0.059	3	0.0028	0.067	3	0.0051	1.13	0.11	0.17	N.S.
PC O-18:2;0/18:2;0	0.032	3	0.0018	0.025	3	0.0041	0.805	0.11	0.17	N.S.
PE O-18:0;0/16:1;0	0.0043	3	9.2e-05	0.0058	3	0.00096	1.35	0.11	0.17	N.S.
PI 16:1;0_20:4;0	0.019	3	0.0027	0.024	3	0.0034	1.27	0.11	0.17	N.S.
PI 20:1;0_20:4;0	0.045	3	0.0047	0.038	3	0.0014	0.84	0.11	0.17	N.S.
PC O-16:0;0/20:4;0	0.16	3	0.0077	0.17	3	0.005	1.07	0.11	0.18	N.S.
PC O-16:2;0/16:1;0	0.028	3	0.0068	0.017	3	0.00043	0.617	0.11	0.18	N.S.
PC O-17:2;0/16:1;0	0.0094	3	0.0025	0.0058	3	0.00086	0.614	0.11	0.18	N.S.
PG 16:1;0_17:0;0	0.0028	2	0.00049	0.005	2	0.00086	1.8	0.11	0.18	N.S.
PI 17:0;0_20:4;0	0.037	3	0.0016	0.05	3	0.0085	1.36	0.11	0.18	N.S.
PI 18:1;0_21:2;0	0.0084	2	0.00084	0.0053	2	0.00017	0.635	0.11	0.18	N.S.
PS 16:0;0_20:2;0	0.01	3	0.0015	0.014	3	0.0027	1.38	0.11	0.18	N.S.
PS 17:1;0_20:1;0	0.0025	3	0.00027	0.0021	3	0.00019	0.838	0.11	0.18	N.S.
PS 18:1;0_22:3;0	0.014	3	0.00082	0.019	3	0.0031	1.33	0.11	0.18	N.S.
PC 16:0;0_21:2;0	0.012	2	0.0011	0.016	3	0.0003	1.31	0.12	0.18	N.S.
PC O-16:1;0/22:5;0	0.0094	3	0.0013	0.012	3	0.0017	1.27	0.12	0.18	N.S.
PG 18:1;0_20:4;0	0.0075	3	0.00069	0.012	3	0.0028	1.56	0.12	0.18	N.S.
PS 18:0;0_24:4;0	0.011	3	0.00038	0.02	3	0.0057	1.77	0.12	0.18	N.S.
PS 18:1;0_24:3;0	0.01	3	0.001	0.018	2	0.0024	1.69	0.12	0.18	N.S.
PE O-18:1;0/22:6;0	0.035	3	0.0058	0.043	3	0.0022	1.23	0.12	0.19	N.S.
PI 18:1;0_19:1;0	0.014	3	0.0034	0.0089	3	0.0021	0.65	0.12	0.19	N.S.
PS 18:2;0_22:0;0	0.0081	2	0.00019	0.01	3	0.0016	1.3	0.12	0.19	N.S.
TAG 54:3;0	0.094	3	0.00091	0.056	3	0.026	0.589	0.12	0.19	N.S.
LPI 20:4;0	0.027	3	0.0026	0.024	3	0.002	0.864	0.13	0.19	N.S.
PC 16:0;0_24:5;0	0.0087	2	0.0031	0.018	3	0.00097	2.08	0.13	0.19	N.S.
PC 17:1;0_22:4;0	0.041	3	0.0027	0.037	3	0.00067	0.906	0.13	0.19	N.S.
PG 16:0;0_18:1;0	0.1	3	0.0021	0.11	3	0.0041	1.05	0.13	0.19	N.S.
PC 16:1;0_18:1;0	1.6	3	0.073	1.5	3	0.019	0.935	0.13	0.2	N.S.
PC 18:1;0_22:6;0	0.088	3	0.008	0.074	3	0.0097	0.843	0.13	0.2	N.S.
PC 18:1;0_24:1;0	0.033	3	0.002	0.036	3	0.0021	1.1	0.13	0.2	N.S.
PE O-16:1;0/17:1;0	0.0047	3	0.00052	0.004	3	0.00017	0.85	0.13	0.2	N.S.
PE O-16:1;0/18:3;0	0.0083	3	0.0011	0.0066	3	0.001	0.795	0.13	0.2	N.S.
PI 16:1;0_18:2;0	0.0062	3	0.002	0.0089	2	0.00054	1.44	0.13	0.2	N.S.
PS 16:0;0_18:2;0	0.012	3	0.0012	0.015	3	0.0019	1.22	0.13	0.2	N.S.
PS 18:1;0_20:4;0	0.05	3	0.0066	0.029	3	0.015	0.581	0.13	0.2	N.S.
DAG 18:1;0_20:3;0	0.016	3	0.001	0.017	3	0.0011	1.1	0.14	0.2	N.S.
PC 16:1;0_24:1;0	0.0031	2	0.00042	0.0041	2	0.00044	1.34	0.14	0.2	N.S.
PC 18:1;0_22:5;0	0.11	3	0.0068	0.1	3	0.0046	0.92	0.14	0.2	N.S.
PI 17:0;0_20:2;0	0.0027	3	0.00086	0.0015	2	6.4e-05	0.552	0.14	0.2	N.S.
PI 18:1;0_18:1;0	0.51	3	0.051	0.45	3	0.029	0.869	0.14	0.2	N.S.
DAG 18:1;0_20:1;0	0.042	3	0.0081	0.031	3	0.0044	0.749	0.14	0.21	N.S.
PC 16:0;0_22:1;0	0.038	3	0.0028	0.028	3	0.0078	0.734	0.14	0.21	N.S.
PC 18:0;0_19:1;0	0.012	3	0.0012	0.0099	3	0.00017	0.857	0.14	0.21	N.S.
PE 18:1;0_19:2;0	0.0037	3	0.0012	0.0054	3	0.0011	1.46	0.14	0.21	N.S.
PE O-18:2;0/18:3;0	0.0039	3	0.00078	0.0051	2	0.00058	1.32	0.14	0.21	N.S.
PE 18:1;0_22:2;0	0.011	3	0.0027	0.015	3	0.00076	1.31	0.15	0.21	N.S.
PE O-16:0;0/22:1;0	0.0044	3	0.0012	0.0029	2	3.7e-05	0.651	0.15	0.21	N.S.
DAG 16:0;0_16:0;0	0.15	3	0.011	0.12	3	0.026	0.791	0.15	0.22	N.S.
DAG 18:1;0_22:4;0	0.018	3	0.0049	0.025	3	0.0048	1.39	0.15	0.22	N.S.
PC O-16:0;0/16:2;0	0.0042	3	0.0011	0.0029	3	0.00035	0.683	0.15	0.22	N.S.
PE 15:0;0_22:2;0	0.0011	3	5.4e-05	0.0014	3	0.00027	1.32	0.15	0.22	N.S.
PE O-16:0;0/20:2;0	0.0014	3	0.00028	0.0011	2	0.00011	0.747	0.15	0.22	N.S.
PE O-17:2;0/20:3;0	0.0019	2	0.00057	0.003	3	0.00045	1.63	0.15	0.22	N.S.
PS 17:0;0_17:1;0	0.017	3	0.0036	0.022	3	0.0021	1.26	0.15	0.22	N.S.
CE 18:2;0	0.035	2	0.0011	0.048	3	0.01	1.37	0.16	0.23	N.S.
PC O-16:1;0/16:1;0	0.031	3	0.0077	0.022	3	0.0012	0.692	0.16	0.23	N.S.
PE 14:0;0_18:1;0	0.033	3	0.0014	0.031	3	0.0016	0.935	0.16	0.23	N.S.
PE O-16:1;0/16:1;0	0.048	3	0.0022	0.04	3	0.0066	0.834	0.16	0.23	N.S.
PI 18:1;0_22:5;0	0.054	3	0.0066	0.046	3	0.0034	0.851	0.16	0.23	N.S.
PI 20:1;0_20:3;0	0.013	3	0.00053	0.0099	2	0.0013	0.77	0.16	0.23	N.S.
PS 16:1;0_20:2;0	0.0021	3	0.00082	0.0038	2	0.00094	1.85	0.16	0.23	N.S.
PS 17:0;0_22:5;0	0.009	3	0.0013	0.02	3	0.0086	2.21	0.16	0.23	N.S.
PS 18:0;0_18:3;0	0.0079	3	0.0021	0.018	2	0.0044	2.25	0.16	0.23	N.S.
Cer 34:0;2	0.0071	3	0.00071	0.0062	3	0.00052	0.876	0.17	0.24	N.S.
DAG 16:0;0_20:4;0	0.0077	2	0.0026	0.017	3	0.0081	2.24	0.17	0.24	N.S.
PE 17:1;0_22:2;0	0.0012	2	0.00035	0.002	3	0.00013	1.65	0.17	0.24	N.S.
PI 18:2;0_20:1;0	0.004	3	0.001	0.0052	3	0.0006	1.31	0.17	0.24	N.S.
PS 16:1;0_22:1;0	0.013	3	0.0023	0.016	3	0.00038	1.2	0.17	0.24	N.S.
TAG 52:2;0	0.18	3	0.0032	0.1	3	0.061	0.573	0.17	0.24	N.S.
PS 18:0;0_20:3;0	0.48	3	0.027	0.81	3	0.28	1.68	0.17	0.25	N.S.
LPC 16:0;0	0.034	3	0.0018	0.037	3	0.0024	1.09	0.18	0.25	N.S.
PE O-17:1;0/22:5;0	0.021	3	0.0021	0.023	3	0.00045	1.11	0.18	0.25	N.S.
PI 16:0;0_21:3;0	0.0045	3	0.00023	0.0052	3	0.00068	1.17	0.18	0.25	N.S.
PI 19:1;0_20:3;0	0.0059	3	0.00031	0.0046	2	0.00068	0.77	0.18	0.25	N.S.
DAG 18:0;0_22:5;0	0.0056	3	0.0011	0.0073	3	0.0014	1.31	0.18	0.26	N.S.
PC 15:0;0_17:1;0	0.033	3	0.0039	0.028	3	0.0034	0.855	0.18	0.26	N.S.
PI 17:0;0_18:1;0	0.0053	3	0.0019	0.0076	3	0.0017	1.44	0.18	0.26	N.S.
DAG 14:0;0_16:0;0	0.06	3	0.0046	0.05	3	0.0093	0.829	0.19	0.26	N.S.
LPE 16:0;0	0.004	3	0.0003	0.0045	3	0.0005	1.14	0.19	0.26	N.S.
PC 16:0;0_16:2;0	0.3	3	0.055	0.2	3	0.087	0.675	0.19	0.26	N.S.
PE 15:0;0_22:3;0	0.0015	2	0.00074	0.0029	3	0.00051	1.86	0.19	0.26	N.S.
PG 16:1;0_20:1;0	0.0032	3	0.00022	0.0028	3	0.00036	0.872	0.19	0.26	N.S.
PG 18:1;0_20:3;0	0.008	3	0.0013	0.0094	3	0.00054	1.17	0.19	0.26	N.S.
PI 17:0;0_17:1;0	0.0042	3	0.00041	0.0066	2	0.0012	1.58	0.19	0.26	N.S.
TAG 52:1;0	0.094	3	0.002	0.062	3	0.028	0.656	0.19	0.26	N.S.
PC 18:0;0_22:5;0	0.036	3	0.0035	0.039	3	0.0015	1.11	0.2	0.27	N.S.
PC 18:2;0_19:0;0	0.0092	3	0.0008	0.01	3	0.0011	1.14	0.2	0.27	N.S.
PC O-16:1;0/24:4;0	0.0055	3	0.0012	0.0041	3	0.00078	0.756	0.2	0.27	N.S.
PE 14:0;0_18:0;0	0.015	3	0.00086	0.017	3	0.0018	1.13	0.2	0.27	N.S.
PG 18:0;0_20:3;0	0.00087	3	0.00018	0.0011	3	8.7e-05	1.22	0.2	0.27	N.S.
PI 16:1;0_22:4;0	0.0063	3	0.0019	0.0084	3	0.0013	1.34	0.2	0.27	N.S.
PS 18:1;0_21:0;0	0.02	3	0.0034	0.029	3	0.0079	1.41	0.2	0.27	N.S.
PG 19:1;0_19:1;0	0.00024	3	2e-05	0.0002	2	2.7e-05	0.816	0.2	0.28	N.S.
DAG 18:1;0_18:3;0	0.0093	2	0.0012	0.017	3	0.0074	1.82	0.21	0.28	N.S.
PC O-17:2;0/20:4;0	0.01	3	0.001	0.011	3	0.00083	1.11	0.21	0.28	N.S.
PE 18:1;0_20:0;0	0.025	2	0.00042	0.026	3	0.00083	1.04	0.21	0.28	N.S.
PE 20:4;0_20:4;0	0.0049	3	0.00062	0.0058	3	0.0009	1.2	0.21	0.28	N.S.
PE O-16:0;0/16:1;0	0.0027	3	8.9e-05	0.0025	3	0.00018	0.932	0.21	0.28	N.S.
PE O-16:0;0/20:3;0	0.0038	3	0.00045	0.0033	3	0.00028	0.873	0.21	0.28	N.S.
LPE 20:1;0	0.0044	3	0.00019	0.0037	3	0.00068	0.842	0.21	0.29	N.S.
PC 12:0;0_16:0;0	0.019	3	0.0012	0.018	3	0.0013	0.922	0.21	0.29	N.S.
CE 16:1;0	0.032	2	0.0052	0.042	2	0.00081	1.31	0.22	0.29	N.S.
DAG 17:1;0_18:0;0	0.0028	3	0.00035	0.0023	3	0.00042	0.834	0.22	0.29	N.S.
DAG 18:2;0_18:2;0	0.0023	2	0.0009	0.004	3	0.0016	1.75	0.22	0.29	N.S.
PE 14:0;0_18:2;0	0.0029	3	0.0005	0.0037	3	0.00073	1.26	0.22	0.29	N.S.
PE 18:1;0_20:5;0	0.0052	3	0.00034	0.007	2	0.00098	1.34	0.22	0.29	N.S.
PE O-18:0;0/20:2;0	0.0018	3	0.00038	0.0014	3	0.00026	0.776	0.22	0.29	N.S.
PS 19:0;0_20:4;0	0.017	3	0.0036	0.021	3	0.00087	1.21	0.22	0.29	N.S.
PC 18:1;0_20:2;0	0.17	3	0.013	0.16	3	0.0035	0.923	0.23	0.3	N.S.
PE 16:1;0_18:1;0	0.27	3	0.015	0.25	3	0.02	0.923	0.23	0.3	N.S.
PE 17:1;0_19:1;0	0.0045	3	0.00056	0.005	3	0.00035	1.13	0.23	0.3	N.S.
PS 18:0;0_22:1;0	0.015	3	0.003	0.018	3	0.00043	1.2	0.23	0.3	N.S.
PS 18:1;0_18:2;0	0.053	3	0.01	0.076	3	0.024	1.43	0.23	0.3	N.S.
PA 17:0;0_17:1;0	0.0019	3	0.00053	0.0031	3	0.0013	1.64	0.23	0.31	N.S.
PA 17:1;0_17:1;0	0.0017	3	0.00019	0.003	3	0.0014	1.8	0.23	0.31	N.S.
PG 16:0;0_16:1;0	0.0057	3	0.0005	0.005	3	0.00058	0.89	0.23	0.31	N.S.
PC 18:1;0_20:3;0	0.27	3	0.013	0.29	3	0.0053	1.05	0.24	0.31	N.S.
PC O-16:2;0/22:4;0	0.01	3	0.0021	0.012	3	0.0013	1.19	0.24	0.32	N.S.
DAG 16:1;0_18:1;0	0.084	3	0.0067	0.074	3	0.011	0.88	0.25	0.32	N.S.
PA 14:0;0_18:1;0	0.0041	3	0.00079	0.0052	3	0.0012	1.28	0.25	0.32	N.S.
PC 16:0;0_24:2;0	0.013	3	0.0032	0.016	3	0.002	1.23	0.25	0.32	N.S.
PC 16:2;0_18:1;0	0.11	3	0.018	0.09	3	0.0061	0.842	0.25	0.32	N.S.
PC O-18:2;0/20:4;0	0.055	3	0.0055	0.05	3	0.0018	0.91	0.25	0.32	N.S.
PS 16:0;0_24:0;0	0.0031	3	0.0005	0.0045	2	0.0009	1.42	0.25	0.32	N.S.
PE O-17:1;0/16:1;0	0.01	3	0.0003	0.0083	3	0.0018	0.836	0.25	0.33	N.S.
PE O-18:2;0/22:3;0	0.02	3	4.5e-05	0.023	3	0.003	1.14	0.25	0.33	N.S.
PC 17:0;0_22:5;0	0.0095	2	0.0009	0.011	3	0.0006	1.13	0.26	0.33	N.S.
PE O-16:1;0/15:0;0	0.0013	2	0.00062	0.0023	2	8.5e-05	1.79	0.26	0.33	N.S.
PE O-18:1;0/16:1;0	0.028	3	0.00041	0.026	3	0.0024	0.924	0.26	0.33	N.S.
PI 17:1;0_18:2;0	0.02	3	0.0055	0.041	3	0.024	2.08	0.26	0.33	N.S.
PC 15:0;0_16:0;0	0.32	3	0.016	0.33	3	0.011	1.05	0.26	0.34	N.S.
PS 18:2;0_20:1;0	0.025	3	0.0012	0.037	3	0.014	1.5	0.26	0.34	N.S.
PE O-16:1;0/24:5;0	0.016	3	0.00072	0.017	3	0.0013	1.07	0.27	0.34	N.S.
PE O-18:0;0/22:5;0	0.0083	2	0.00078	0.0094	3	0.0004	1.13	0.27	0.34	N.S.
PE O-18:1;0/22:5;0	0.08	3	0.0045	0.084	3	0.0016	1.05	0.27	0.34	N.S.
PS 18:2;0_22:1;0	0.0089	3	0.0033	0.014	3	0.0057	1.57	0.27	0.34	N.S.
DAG 18:0;0_20:2;0	0.0049	3	0.00084	0.0041	3	0.00066	0.838	0.27	0.35	N.S.
PC O-16:0;0/18:3;0	0.00072	2	0.00012	0.00056	3	6.5e-05	0.774	0.27	0.35	N.S.
Chol	17.9	3	0.77	18.6	3	0.45	1.04	0.28	0.35	N.S.
CL 68:6;0	0.013	3	0.0015	0.017	2	0.0025	1.24	0.28	0.35	N.S.
PA 16:0;0_16:0;0	0.0076	3	0.0014	0.011	2	0.0026	1.45	0.28	0.35	N.S.
PS 17:0;0_20:3;0	0.0066	2	0.0032	0.011	2	0.00025	1.74	0.28	0.35	N.S.
PE O-17:1;0/14:0;0	0.0028	2	6.8e-05	0.0035	2	0.00049	1.25	0.28	0.36	N.S.
PC 16:1;0_16:2;0	0.45	3	0.11	0.36	3	0.024	0.803	0.29	0.36	N.S.
PC 17:0;0_20:2;0	0.0087	2	0.0023	0.0056	3	0.00073	0.643	0.29	0.36	N.S.
PE O-17:0;0/22:6;0	0.004	2	0.00027	0.0056	3	0.0019	1.4	0.29	0.36	N.S.
PI 18:2;0_18:2;0	0.015	3	0.0047	0.019	3	0.0041	1.3	0.29	0.36	N.S.
LPG 18:1;0	0.0088	3	0.00053	0.0082	3	0.00079	0.924	0.3	0.37	N.S.
PS 17:0;0_20:2;0	0.002	3	0.00042	0.0024	3	0.00022	1.17	0.3	0.37	N.S.
PC O-16:0;0/22:6;0	0.0058	3	0.0012	0.0048	3	0.00082	0.823	0.3	0.38	N.S.
PC 18:0;0_18:2;0	0.47	3	0.026	0.49	3	0.017	1.05	0.31	0.38	N.S.
PE 16:1;0_22:1;0	0.0041	3	0.00019	0.0045	3	0.00057	1.11	0.31	0.38	N.S.
PG 16:0;0_18:2;0	0.0044	3	0.00025	0.0047	3	0.00047	1.09	0.31	0.39	N.S.
PE 16:1;0_20:1;0	0.04	3	0.0019	0.042	3	0.0024	1.05	0.32	0.39	N.S.
PE O-16:2;0/18:1;0	0.0089	3	0.00051	0.0081	3	0.00098	0.914	0.32	0.39	N.S.
PG 18:2;0_20:1;0	0.0012	3	0.00023	0.0014	3	9e-05	1.14	0.32	0.39	N.S.
PS 19:0;0_20:3;0	0.0031	3	0.0018	0.013	3	0.013	4.15	0.32	0.39	N.S.
PA 16:0;0_18:1;0	0.025	3	0.0044	0.029	3	0.0027	1.14	0.32	0.4	N.S.
PI 16:1;0_20:2;0	0.0027	3	0.00051	0.0032	3	0.00055	1.18	0.32	0.4	N.S.
PI 18:1;0_22:4;0	0.2	3	0.022	0.19	3	0.012	0.917	0.32	0.4	N.S.
DAG 17:0;0_18:1;0	0.02	3	0.0016	0.017	3	0.0042	0.844	0.33	0.4	N.S.
PC 20:3;0_20:3;0	0.0037	3	0.0011	0.0046	3	0.00045	1.23	0.33	0.4	N.S.
PC O-16:1;0/22:4;0	0.031	3	0.0017	0.029	3	0.0031	0.927	0.34	0.41	N.S.
PC O-17:0;0/21:3;0	0.0016	3	0.00045	0.0013	3	0.00021	0.796	0.34	0.41	N.S.
TAG 56:5;0	0.009	3	0.001	0.011	3	0.0025	1.2	0.34	0.41	N.S.
PS 20:1;0_20:3;0	0.0068	3	0.0011	0.0077	3	0.00099	1.13	0.34	0.42	N.S.
CE 16:0;0	0.074	3	0.0096	0.065	3	0.013	0.868	0.35	0.42	N.S.
PC 18:1;0_18:2;0	1.1	3	0.063	1.2	3	0.012	1.04	0.35	0.42	N.S.
PC O-16:1;0/20:3;0	0.031	3	0.00089	0.028	3	0.0038	0.913	0.35	0.42	N.S.
DAG 16:1;0_22:4;0	0.0024	2	0.00058	0.003	3	0.00049	1.25	0.35	0.43	N.S.
PA 18:1;0_18:1;0	0.026	3	0.0043	0.022	3	0.0058	0.835	0.36	0.43	N.S.
PE O-16:0;0/18:2;0	0.0051	3	0.00041	0.0046	3	0.00062	0.911	0.36	0.43	N.S.
PG 16:1;0_19:1;0	0.00098	3	0.00024	0.0012	3	0.00024	1.21	0.36	0.43	N.S.
PI 18:1;0_22:2;0	0.14	3	0.071	0.52	3	0.55	3.67	0.36	0.43	N.S.
DAG 16:0;0_22:1;0	0.013	2	0.0003	0.031	2	0.016	2.34	0.37	0.44	N.S.
PS 18:1;0_20:2;0	0.061	3	0.0086	0.076	3	0.022	1.24	0.37	0.44	N.S.
PS 20:3;0_22:1;0	0.0024	2	6e-05	0.0058	2	0.0032	2.44	0.37	0.45	N.S.
PS 19:1;0_20:4;0	0.0067	3	0.0018	0.013	2	0.0063	1.97	0.38	0.45	N.S.
PC O-17:1;0/20:4;0	0.02	3	0.0028	0.022	3	0.0016	1.09	0.39	0.46	N.S.
PI 17:0;0_20:3;0	0.0081	3	0.00033	0.0073	3	0.0012	0.903	0.39	0.46	N.S.
PC 16:0;0_20:1;0	0.29	3	0.016	0.3	3	0.0078	1.03	0.39	0.47	N.S.
PS 18:0;0_21:3;0	0.011	3	0.0043	0.014	2	0.0031	1.3	0.39	0.47	N.S.
LPE 22:4;0	0.002	3	7.8e-05	0.0022	2	0.00022	1.1	0.4	0.47	N.S.
PE 16:1;0_17:1;0	0.048	3	0.0029	0.052	3	0.0062	1.08	0.4	0.48	N.S.
PE O-18:1;0/15:0;0	7e-05	2	2.1e-05	0.00013	3	9.2e-05	1.79	0.41	0.48	N.S.
PS 18:0;0_22:2;0	0.0086	2	2.2e-05	0.0094	3	0.0014	1.1	0.41	0.48	N.S.
PE 18:0;0_20:1;0	0.018	3	0.011	0.012	3	0.00029	0.646	0.41	0.49	N.S.
PS 18:0;0_20:2;0	0.054	3	0.003	0.052	3	0.0015	0.965	0.41	0.49	N.S.
PC 16:1;0_22:1;0	0.008	3	0.00094	0.0086	3	0.0009	1.09	0.42	0.49	N.S.
DAG 14:0;0_18:0;0	0.0092	3	0.00076	0.0079	3	0.0023	0.859	0.43	0.51	N.S.
PC 18:0;0_24:4;0	0.019	3	0.0017	0.022	2	0.0041	1.19	0.43	0.51	N.S.
PE O-18:2;0/18:2;0	0.043	3	0.0032	0.041	3	0.0033	0.946	0.43	0.51	N.S.
PC 18:1;0_22:1;0	0.025	3	0.0026	0.023	3	0.00065	0.942	0.44	0.51	N.S.
PC O-17:2;0/17:1;0	0.00079	3	0.00021	0.00066	3	8.7e-05	0.847	0.44	0.51	N.S.
PC 17:1;0_18:0;0	0.049	3	0.0031	0.047	3	0.00093	0.966	0.45	0.52	N.S.
Cer 42:1;2	0.058	3	0.0008	0.059	3	0.002	1.02	0.46	0.53	N.S.
PE O-18:0;0/18:2;0	0.0082	3	0.00058	0.0085	3	0.00044	1.04	0.46	0.53	N.S.
PE 20:3;0_20:4;0	0.036	2	0.044	0.0016	3	0.00015	0.0432	0.46	0.54	N.S.
PE O-17:1;0/17:1;0	0.0031	3	0.00016	0.003	3	0.00022	0.958	0.46	0.54	N.S.
PC 14:0;0_22:5;0	0.024	3	0.0051	0.021	3	0.002	0.889	0.47	0.54	N.S.
PE O-17:1;0/19:1;0	0.0011	3	0.0002	0.001	3	0.00021	0.884	0.47	0.54	N.S.
PE O-18:2;0/21:3;0	0.0024	3	0.00077	0.002	3	0.00045	0.827	0.47	0.54	N.S.
SM 34:1;3	0.018	3	0.0011	0.02	3	0.0045	1.13	0.47	0.54	N.S.
DAG 16:0;0_19:1;0	0.0082	3	0.00073	0.0064	3	0.0036	0.78	0.48	0.55	N.S.
PG 18:0;0_18:2;0	0.0058	3	0.00031	0.006	3	0.00018	1.03	0.48	0.55	N.S.
PI 18:1;0_18:2;0	0.14	3	0.018	0.15	3	0.0042	1.06	0.48	0.55	N.S.
PE O-16:0;0/20:4;0	0.025	3	0.00093	0.026	3	0.0022	1.04	0.49	0.56	N.S.
PE O-18:2;0/22:6;0	0.1	3	0.0043	0.11	2	0.0086	1.06	0.49	0.56	N.S.
PI 16:1;0_20:1;0	0.0047	3	0.0011	0.0053	3	0.0005	1.12	0.49	0.56	N.S.
PS 17:1;0_18:1;0	0.013	3	0.0013	0.014	3	0.0017	1.07	0.49	0.56	N.S.
PS 18:1;0_22:2;0	0.018	3	0.0061	0.022	3	0.0091	1.27	0.49	0.56	N.S.
PE 18:0;0_22:4;0	0.089	3	0.037	0.11	3	0.015	1.2	0.5	0.57	N.S.
TAG 56:1;0	0.014	3	0.0013	0.015	3	0.0022	1.08	0.5	0.57	N.S.
PE O-18:2;0/17:0;0	0.00046	3	0.0002	0.00036	3	6e-05	0.795	0.51	0.57	N.S.
PS 17:0;0_18:1;0	0.069	3	0.0047	0.071	3	0.0013	1.03	0.51	0.57	N.S.
PE O-18:1;0/20:5;0	0.013	3	0.001	0.014	3	0.003	1.11	0.51	0.58	N.S.
PS 18:1;0_24:1;0	0.099	3	0.013	0.11	3	0.0099	1.07	0.51	0.58	N.S.
PG 17:1;0_18:1;0	0.0067	3	0.0006	0.0065	3	3.1e-05	0.96	0.52	0.58	N.S.
PI 16:0;0_19:1;0	0.0041	3	0.00047	0.0046	3	0.0012	1.13	0.52	0.58	N.S.
PI 18:1;0_22:3;0	0.037	3	0.0045	0.034	3	0.0033	0.937	0.52	0.58	N.S.
PS 16:1;0_18:1;0	0.026	3	0.0034	0.023	3	0.0045	0.909	0.52	0.58	N.S.
PC 18:1;0_22:2;0	0.016	3	0.0034	0.014	3	0.0003	0.905	0.52	0.59	N.S.
PG 16:0;0_17:1;0	0.0029	3	0.00097	0.0041	3	0.0028	1.45	0.52	0.59	N.S.
PC 16:1;0_18:0;0	0.25	3	0.016	0.26	3	0.012	1.03	0.53	0.59	N.S.
PG 17:0;0_18:1;0	0.002	3	0.00018	0.0021	3	0.00027	1.06	0.53	0.6	N.S.
PS 18:2;0_20:3;0	0.0035	3	0.001	0.0024	2	0.0018	0.68	0.53	0.6	N.S.
DAG 16:0;0_22:2;0	0.0021	2	0.00077	0.0026	2	0.00069	1.26	0.54	0.6	N.S.
PS 16:1;0_22:4;0	0.0081	3	0.0018	0.011	3	0.0061	1.32	0.54	0.6	N.S.
PE O-18:0;0/20:3;0	0.0051	3	0.00034	0.0054	3	0.00085	1.07	0.55	0.61	N.S.
PI 20:0;0_20:4;0	0.007	2	0.0018	0.0081	3	0.0014	1.16	0.55	0.61	N.S.
PS 17:1;0_22:5;0	0.015	2	0.00024	0.021	3	0.015	1.4	0.55	0.61	N.S.
Cer 34:1;2	0.11	3	0.0038	0.11	3	0.0038	1.02	0.56	0.62	N.S.
PC 15:1;0_18:1;0	0.082	3	0.0067	0.079	3	0.0019	0.967	0.56	0.62	N.S.
PE O-16:0;0/22:3;0	0.0024	2	9.9e-05	0.0025	3	2e-05	1.02	0.56	0.62	N.S.
PI 20:3;0_20:4;0	0.018	3	0.017	0.028	3	0.023	1.58	0.56	0.62	N.S.
PG 16:0;0_19:1;0	0.0018	3	0.00025	0.002	3	0.00029	1.07	0.58	0.64	N.S.
PC 16:1;0_20:1;0	0.082	3	0.0027	0.08	3	0.0024	0.985	0.59	0.65	N.S.
CL 68:5;0	0.048	3	0.0024	0.046	3	0.0059	0.954	0.6	0.66	N.S.
PI 18:2;0_20:3;0	0.01	3	0.0031	0.0088	3	0.0022	0.874	0.6	0.66	N.S.
TAG 54:1;0	0.022	3	0.00072	0.019	3	0.0074	0.881	0.6	0.66	N.S.
SM 40:2;2	0.04	3	0.0018	0.039	3	0.003	0.971	0.61	0.66	N.S.
TAG 54:4;0	0.021	3	0.0017	0.027	3	0.015	1.25	0.61	0.66	N.S.
PC 18:0;0_22:3;0	0.0082	3	0.0041	0.0069	2	0.00014	0.832	0.62	0.67	N.S.
PI 18:0;0_20:3;0	0.36	3	0.03	0.37	3	0.018	1.03	0.62	0.67	N.S.
CL 72:8;0	0.024	3	0.015	0.031	3	0.014	1.25	0.62	0.68	N.S.
Cer 32:1;2	0.0056	3	0.00057	0.0058	3	0.00024	1.03	0.64	0.7	N.S.
DAG 16:1;0_18:0;0	0.018	3	0.0015	0.018	3	0.0019	0.961	0.64	0.7	N.S.
DAG 16:0;0_16:1;0	0.084	3	0.0078	0.08	3	0.0089	0.961	0.66	0.71	N.S.
PI 18:2;0_19:1;0	0.0021	3	0.00024	0.0022	3	6.6e-05	1.03	0.67	0.72	N.S.
PE 16:1;0_17:0;0	0.0026	3	8.4e-05	0.0025	3	0.00042	0.954	0.67	0.73	N.S.
PS 18:1;0_22:0;0	0.071	3	0.0077	0.074	3	0.0024	1.03	0.67	0.73	N.S.
PS 16:0;0_22:4;0	0.097	2	0.014	0.1	2	0.0068	1.06	0.68	0.74	N.S.
PS 16:1;0_20:1;0	0.019	3	0.002	0.02	3	0.0021	1.04	0.68	0.74	N.S.
PS 20:0;0_20:3;0	0.0039	2	0.00021	0.0048	2	0.0024	1.23	0.69	0.74	N.S.
PI 14:0;0_18:0;0	0.013	3	0.002	0.014	3	0.0029	1.06	0.69	0.75	N.S.
PE 17:0;0_17:1;0	0.003	3	0.00016	0.0032	3	0.00063	1.05	0.7	0.76	N.S.
PC 17:0;0_20:3;0	0.017	3	0.0012	0.016	3	0.0019	0.968	0.71	0.76	N.S.
PC 18:2;0_20:1;0	0.074	3	0.0079	0.076	3	0.0022	1.03	0.71	0.76	N.S.
PE 18:1;0_22:3;0	0.075	2	0.0025	0.077	3	0.0073	1.03	0.71	0.76	N.S.
PE O-18:0;0/20:5;0	0.0032	3	0.00095	0.0035	3	0.00081	1.09	0.71	0.76	N.S.
PE 17:1;0_20:2;0	0.0032	2	0.0011	0.0036	3	0.00097	1.12	0.72	0.77	N.S.
PS 18:1;0_20:0;0	0.054	3	0.0036	0.054	3	0.002	0.983	0.72	0.77	N.S.
CL 70:6;0	0.059	3	0.006	0.056	3	0.013	0.947	0.73	0.77	N.S.
DAG 18:1;0_18:2;0	0.068	3	0.0052	0.071	3	0.012	1.04	0.74	0.78	N.S.
PE 20:1;0_20:3;0	0.0066	3	0.004	0.0057	3	0.0008	0.867	0.74	0.79	N.S.
PE O-18:2;0/20:5;0	0.048	3	0.0065	0.046	3	0.0069	0.96	0.74	0.79	N.S.
LPA 18:1;0	0.0043	3	0.00057	0.0044	3	0.0003	1.03	0.76	0.81	N.S.
PA 18:0;0_18:2;0	0.0061	3	0.00052	0.0065	3	0.0021	1.07	0.77	0.81	N.S.
PC O-17:0;0/20:5;0	0.0016	2	0.00061	0.0014	3	0.00016	0.896	0.77	0.82	N.S.
PI 16:0;0_20:2;0	0.032	3	0.0018	0.032	3	0.0016	0.986	0.77	0.82	N.S.
PS 17:1;0_22:1;0	0.0025	3	0.00046	0.0024	2	0.0001	0.963	0.77	0.82	N.S.
CL 72:6;0	0.11	3	0.0089	0.11	3	0.01	1.02	0.78	0.82	N.S.
PG 16:1;0_16:1;0	0.0022	2	0.00056	0.0024	2	0.00074	1.1	0.78	0.82	N.S.
PI 17:1;0_20:3;0	0.0065	3	0.00042	0.0067	3	0.00077	1.02	0.78	0.82	N.S.
PS 17:0;0_20:1;0	0.0036	3	0.00069	0.0037	3	0.00048	1.04	0.78	0.82	N.S.
PS 20:1;0_20:4;0	0.0058	3	0.00045	0.0059	3	0.00057	1.02	0.78	0.82	N.S.
PE O-17:0;0/19:1;0	0.00062	3	7.6e-05	0.00065	3	0.00015	1.05	0.79	0.83	N.S.
PE O-18:1;0/24:5;0	0.0052	3	0.00027	0.0049	3	0.0012	0.958	0.79	0.83	N.S.
PI 18:0;0_20:5;0	0.02	3	0.00052	0.02	3	0.0031	1.03	0.79	0.83	N.S.
PC 16:0;0_24:1;0	0.028	3	0.0024	0.029	3	0.0046	1.03	0.8	0.84	N.S.
PC 17:2;0_18:1;0	0.049	3	0.0016	0.049	3	0.0019	1.01	0.81	0.84	N.S.
PE O-16:1;0/17:0;0	0.00011	3	1.1e-05	0.00011	3	2.4e-05	0.963	0.81	0.84	N.S.
PE O-17:1;0/18:2;0	0.0072	3	3.5e-05	0.0073	3	0.00027	1.01	0.81	0.84	N.S.
PI 18:2;0_20:4;0	0.025	3	0.012	0.023	3	0.006	0.917	0.81	0.84	N.S.
TAG 52:3;0	0.049	3	0.0061	0.045	3	0.026	0.916	0.81	0.84	N.S.
PE 16:0;0_22:1;0	0.0062	3	0.0034	0.0067	3	0.0006	1.08	0.83	0.86	N.S.
PC 20:1;0_20:3;0	0.015	3	0.0013	0.016	3	0.003	1.03	0.84	0.87	N.S.
PC O-17:2;0/20:3;0	0.0018	3	0.00041	0.0017	3	0.00044	0.959	0.84	0.87	N.S.
PE O-16:0;0/18:1;0	0.012	3	0.00023	0.012	3	0.001	1.01	0.84	0.87	N.S.
LPE 20:4;0	0.0046	3	0.00051	0.0045	3	0.00045	0.983	0.85	0.88	N.S.
PE O-18:2;0/16:1;0	0.03	3	0.0013	0.03	3	0.0013	1.01	0.85	0.88	N.S.
PC O-17:1;0/16:2;0	0.002	3	0.00068	0.0019	3	0.00033	0.957	0.86	0.88	N.S.
PG 18:1;0_20:2;0	0.008	3	0.00074	0.0081	3	0.00071	1.01	0.86	0.88	N.S.
PE 16:1;0_16:1;0	0.0099	3	0.0016	0.0098	3	0.00084	0.981	0.87	0.89	N.S.
LPC 16:1;0	0.0064	3	0.00067	0.0065	3	0.0011	1.02	0.88	0.89	N.S.
PC 14:0;0_20:4;0	0.19	3	0.037	0.2	3	0.039	1.03	0.88	0.89	N.S.
PC 16:0;0_20:5;0	0.071	2	0.023	0.068	3	0.0049	0.954	0.88	0.89	N.S.
PC 17:1;0_18:2;0	0.054	3	0.0025	0.055	3	0.0034	1.01	0.88	0.89	N.S.
PC O-17:0;0/16:2;0	0.0019	3	0.00016	0.0019	3	0.00031	1.02	0.88	0.89	N.S.
PS 16:0;0_22:0;0	0.034	3	0.014	0.032	3	0.0062	0.954	0.88	0.89	N.S.
PC 20:1;0_22:4;0	0.01	3	0.0017	0.01	2	0.00075	0.983	0.88	0.9	N.S.
PC 18:1;0_21:1;0	0.017	3	0.0022	0.016	2	0.0018	0.985	0.9	0.92	N.S.
PS 18:1;0_21:1;0	0.018	3	0.0049	0.017	2	0.0014	0.979	0.91	0.92	N.S.
Cer 36:2;2	0.0017	3	6.4e-05	0.0017	3	0.00037	0.986	0.92	0.93	N.S.
PC O-16:2;0/16:0;0	0.012	3	0.003	0.012	3	0.0026	1.02	0.92	0.93	N.S.
PI 18:0;0_20:4;0	2.7	3	0.2	2.8	3	0.25	1.01	0.92	0.93	N.S.
PE 17:1;0_18:1;0	0.099	3	0.0044	0.1	3	0.0085	1	0.93	0.94	N.S.
PE O-18:2;0/17:1;0	0.0011	3	0.00014	0.0011	3	0.00015	0.99	0.93	0.94	N.S.
PI 17:1;0_22:4;0	0.0096	3	0.0021	0.0098	3	0.0022	1.02	0.93	0.94	N.S.
PC 17:1;0_20:3;0	0.031	3	0.0053	0.031	3	0.0024	1.01	0.94	0.95	N.S.
PG 14:0;0_18:2;0	0.00033	2	5e-05	0.00032	2	7.1e-05	0.987	0.95	0.96	N.S.
PE O-16:1;0/14:0;0	0.021	3	0.0021	0.021	3	0.0014	0.996	0.96	0.96	N.S.
PI 20:4;0_20:4;0	0.013	3	0.0037	0.013	3	0.0037	1.01	0.96	0.96	N.S.
PS 20:3;0_20:3;0	0.0014	3	0.00052	0.0014	3	0.00033	1.01	0.96	0.96	N.S.
PE 20:0;0_20:4;0	0.011	3	0.0038	0.011	3	0.0014	1.01	0.97	0.97	N.S.
PI 18:0;0_21:3;0	0.023	3	0.0058	0.023	3	0.0018	0.996	0.98	0.98	N.S.

## Sheet: Results_WCL_KO vs KO GCase
feature	mean(KO-WCL)	n(KO-WCL)	sd(KO-WCL)	mean(KOE-WCL)	n(KOE-WCL)	sd(KOE-WCL)	fold change of means (KOE-WCL/KO-WCL)	p-value	BH	Signif
HexCer 34:1;2	0.18	3	0.0023	0.061	3	0.0065	0.338	0.0003	0.11	N.S.
HexCer 42:2;2	0.2	3	0.0097	0.085	3	0.0047	0.425	0.00041	0.11	N.S.
PC 18:0;0_19:1;0	0.0099	3	0.00017	0.012	3	9.5e-05	1.18	0.00046	0.11	N.S.
HexCer 42:1;2	0.14	3	0.0091	0.068	3	0.0064	0.472	0.00052	0.11	N.S.
PG 18:1;0_22:5;0	0.032	3	0.0011	0.023	3	0.0008	0.735	0.00066	0.11	N.S.
HexCer 40:1;2	0.037	3	0.0025	0.015	3	0.0011	0.396	0.0011	0.16	N.S.
HexCer 44:2;2	0.019	3	0.00089	0.0081	3	0.0015	0.431	0.0014	0.17	N.S.
PC 16:1;0_19:1;0	0.025	3	0.00054	0.029	3	0.00027	1.15	0.0018	0.19	N.S.
HexCer 34:2;2	0.015	3	0.00046	0.0079	3	0.001	0.535	0.0023	0.23	N.S.
PC O-18:2;0/16:1;0	0.0037	3	0.00011	0.0043	3	9.4e-05	1.16	0.0028	0.23	N.S.
PG 18:1;0_22:4;0	0.021	3	0.00078	0.016	3	0.0011	0.739	0.0029	0.23	N.S.
PG 18:1;0_20:3;0	0.0094	3	0.00054	0.0067	3	0.00064	0.713	0.0054	0.38	N.S.
PC 18:0;0_18:0;0	0.0088	3	0.0011	0.014	3	0.0013	1.61	0.006	0.38	N.S.
HexCer 34:1;3	0.018	3	0.0023	0.0082	3	0.0013	0.454	0.0062	0.38	N.S.
SM 34:2;2	0.16	3	0.0081	0.2	3	0.0033	1.22	0.0092	0.54	N.S.
PC 16:0;0_24:0;0	0.0093	3	0.00086	0.013	3	0.00042	1.36	0.01	0.56	N.S.
PG 20:4;0_20:4;0	0.006	3	0.00046	0.004	3	0.00057	0.675	0.011	0.57	N.S.
PG 18:0;0_18:2;0	0.006	3	0.00018	0.0051	3	0.00029	0.842	0.013	0.62	N.S.
PC 15:0;0_20:1;0	0.016	3	0.00081	0.019	3	0.00051	1.16	0.014	0.63	N.S.
PG 18:1;0_18:1;0	0.088	3	0.0062	0.068	3	0.0036	0.772	0.014	0.63	N.S.
PC 17:1;0_20:4;0	0.088	3	0.0015	0.094	3	0.00061	1.06	0.015	0.63	N.S.
PC 17:1;0_22:4;0	0.037	3	0.00067	0.042	3	0.0016	1.14	0.017	0.69	N.S.
PG 18:1;0_18:2;0	0.041	3	0.0021	0.033	3	0.00046	0.804	0.018	0.69	N.S.
PG 20:1;0_20:4;0	0.0018	3	0.0001	0.0013	3	0.00018	0.722	0.021	0.77	N.S.
PE 18:0;0_22:2;0	0.0032	2	5e-05	0.0041	3	0.00027	1.29	0.023	0.81	N.S.
PC 16:0;0_24:1;0	0.029	3	0.0046	0.042	3	0.0019	1.44	0.027	0.9	N.S.
PS 20:4;0_22:0;0	0.0083	3	0.0013	0.005	3	0.00075	0.607	0.028	0.91	N.S.
PG 18:2;0_20:2;0	0.0016	3	0.0002	0.0011	3	7.1e-05	0.657	0.03	0.95	N.S.
LPA 18:0;0	0.0043	2	0.00024	0.0033	3	0.00038	0.76	0.034	0.95	N.S.
PC O-16:2;0/17:1;0	0.0013	3	0.00038	0.0024	2	0.00028	1.91	0.034	0.95	N.S.
PE O-18:1;0/22:3;0	0.011	3	0.00063	0.0093	2	3.2e-05	0.831	0.035	0.95	N.S.
PC 18:0;0_19:2;0	0.0077	3	0.00041	0.01	3	0.001	1.32	0.037	0.95	N.S.
PC 16:1;0_20:3;0	0.05	3	0.002	0.056	3	0.0022	1.11	0.038	0.95	N.S.
Cer 34:1;2	0.11	3	0.0038	0.12	3	0.0026	1.08	0.039	0.95	N.S.
PC 15:0;0_18:1;0	0.37	3	0.0051	0.42	3	0.019	1.13	0.04	0.95	N.S.
PA 16:1;0_18:1;0	0.0088	3	0.0011	0.0058	3	0.0013	0.658	0.041	0.95	N.S.
PG 20:4;0_22:4;0	0.0063	3	0.0011	0.0036	3	0.0011	0.576	0.041	0.95	N.S.
Cer 34:2;2	0.012	3	0.00093	0.014	3	0.00058	1.16	0.046	0.95	N.S.
PC O-17:2;0/18:2;0	0.014	3	0.0014	0.019	3	0.0023	1.34	0.047	0.95	N.S.
PG 16:1;0_20:3;0	0.0057	3	0.00018	0.0066	3	0.00042	1.16	0.047	0.95	N.S.
PC 16:1;0_20:4;0	0.34	3	0.03	0.4	3	0.027	1.19	0.05	0.95	N.S.
PC 14:0;0_22:5;0	0.021	3	0.002	0.026	2	0.00018	1.23	0.052	0.95	N.S.
PC 15:0;0_16:0;0	0.33	3	0.011	0.35	3	0.0092	1.07	0.053	0.95	N.S.
PC O-17:2;0/20:4;0	0.011	3	0.00083	0.014	3	0.0013	1.23	0.053	0.95	N.S.
PC 15:0;0_16:1;0	0.1	3	0.0029	0.11	3	0.0048	1.09	0.054	0.95	N.S.
PC 18:1;0_19:1;0	0.09	3	0.0046	0.1	3	0.0064	1.14	0.054	0.95	N.S.
PS 16:0;0_22:4;0	0.1	2	0.0068	0.08	3	0.0095	0.776	0.055	0.95	N.S.
PC 17:0;0_18:2;0	0.068	3	0.0025	0.073	3	0.0016	1.07	0.057	0.95	N.S.
PC 18:1;0_20:1;0	0.29	3	0.013	0.32	3	0.013	1.1	0.057	0.95	N.S.
PC 16:0;0_22:3;0	0.048	3	0.002	0.053	3	0.0026	1.1	0.058	0.95	N.S.
PC 16:0;0_17:1;0	0.6	3	0.021	0.64	3	0.015	1.07	0.061	0.95	N.S.
PS 17:1;0_18:0;0	0.027	3	0.0017	0.03	3	0.00084	1.12	0.061	0.95	N.S.
PE 18:1;0_20:1;0	0.13	3	0.0099	0.15	3	0.0093	1.16	0.063	0.95	N.S.
PE O-16:1;0/14:0;0	0.021	3	0.0014	0.018	3	0.001	0.876	0.064	0.95	N.S.
PI 16:1;0_22:4;0	0.0084	3	0.0013	0.0057	3	0.00025	0.68	0.065	0.95	N.S.
SM 32:1;2	0.086	3	0.0041	0.094	3	0.0014	1.09	0.067	0.95	N.S.
PC 15:0;0_15:0;0	0.018	3	0.00076	0.021	3	0.0016	1.16	0.071	0.95	N.S.
PC 19:1;0_20:4;0	0.03	3	0.0019	0.035	3	0.0026	1.15	0.071	0.95	N.S.
PG 16:1;0_18:1;0	0.022	3	0.0014	0.019	3	0.0013	0.876	0.072	0.95	N.S.
SM 34:0;2	0.14	3	0.0085	0.13	3	0.0028	0.889	0.074	0.95	N.S.
PC 16:0;0_19:1;0	0.11	3	0.0045	0.12	3	0.0029	1.07	0.075	0.95	N.S.
PC O-16:0;0/16:2;0	0.0029	3	0.00035	0.0038	3	0.00051	1.31	0.075	0.95	N.S.
PC O-17:2;0/16:0;0	0.0031	3	0.00045	0.0039	3	0.00018	1.25	0.078	0.95	N.S.
Cer 44:2;2	0.0071	3	0.00051	0.0059	3	0.00065	0.838	0.079	0.95	N.S.
PC 16:0;0_24:3;0	0.018	3	0.0012	0.023	2	0.0017	1.3	0.08	0.95	N.S.
PC 17:1;0_18:1;0	0.43	3	0.0078	0.45	3	0.012	1.05	0.083	0.95	N.S.
PC O-17:1;0/16:1;0	0.013	3	0.0017	0.015	3	0.001	1.22	0.083	0.95	N.S.
LPG 18:1;0	0.0082	3	0.00079	0.0069	3	0.00052	0.84	0.085	0.95	N.S.
PE O-18:2;0/24:5;0	0.013	3	0.00082	0.015	3	0.00084	1.12	0.085	0.95	N.S.
PC O-17:0;0/20:5;0	0.0014	3	0.00016	0.0011	2	8.3e-05	0.81	0.088	0.95	N.S.
PC O-17:1;0/16:2;0	0.0019	3	0.00033	0.0024	2	0.00015	1.29	0.091	0.95	N.S.
PI 18:0;0_21:4;0	0.0063	3	0.00071	0.0043	2	0.00075	0.686	0.091	0.95	N.S.
PE 17:0;0_20:2;0	0.0021	3	5.3e-05	0.0024	3	0.00019	1.15	0.095	0.95	N.S.
PC 18:0;0_22:5;0	0.039	3	0.0015	0.046	3	0.0041	1.16	0.098	0.95	N.S.
PC 15:0;0_18:2;0	0.07	3	0.0015	0.078	3	0.0048	1.11	0.1	0.95	N.S.
PC O-18:0;0/18:1;0	0.021	3	0.00069	0.024	3	0.0015	1.11	0.1	0.95	N.S.
PE 16:0;0_19:1;0	0.022	3	0.00072	0.024	3	0.0015	1.1	0.1	0.95	N.S.
SM 34:1;2	1.6	3	0.068	1.7	3	0.048	1.07	0.1	0.95	N.S.
Cer 34:0;2	0.0062	3	0.00052	0.0054	3	0.00029	0.875	0.11	0.95	N.S.
PC 17:0;0_22:5;0	0.011	3	0.0006	0.014	3	0.002	1.28	0.11	0.95	N.S.
PC O-17:0;0/17:1;0	0.059	3	0.00028	0.056	3	0.0017	0.955	0.11	0.95	N.S.
PE O-16:0;0/18:2;0	0.0046	3	0.00062	0.0055	3	0.00032	1.2	0.11	0.95	N.S.
PE O-16:1;0/17:1;0	0.004	3	0.00017	0.0042	3	0.00011	1.06	0.11	0.95	N.S.
PG 16:0;0_18:2;0	0.0047	3	0.00047	0.004	3	0.00029	0.853	0.11	0.95	N.S.
PG 16:1;0_22:5;0	0.005	3	0.0003	0.0041	3	0.00059	0.827	0.11	0.95	N.S.
PG 18:2;0_22:4;0	0.0041	3	0.00057	0.0032	3	6.5e-05	0.776	0.11	0.95	N.S.
PG 22:5;0_22:5;0	0.0084	3	0.00094	0.007	3	0.00049	0.836	0.11	0.95	N.S.
PI 18:2;0_22:4;0	0.0063	2	0.00066	0.0046	3	0.0011	0.727	0.11	0.95	N.S.
PC 15:0;0_20:2;0	0.011	3	0.00093	0.012	3	0.00076	1.13	0.12	0.95	N.S.
PC 16:0;0_18:1;0	8.9	3	0.11	9.2	3	0.21	1.03	0.12	0.95	N.S.
PC 17:0;0_20:2;0	0.0056	3	0.00073	0.0066	3	0.00047	1.18	0.12	0.95	N.S.
PC 17:2;0_18:1;0	0.049	3	0.0019	0.057	3	0.0053	1.15	0.12	0.95	N.S.
PC O-17:0;0/19:1;0	0.0036	3	0.00023	0.0039	3	0.00011	1.09	0.12	0.95	N.S.
PC O-18:2;0/20:1;0	0.00065	3	0.00015	0.00087	3	6e-05	1.34	0.12	0.95	N.S.
PE 20:4;0_20:4;0	0.0058	3	0.0009	0.0073	3	0.0009	1.25	0.12	0.95	N.S.
PE O-17:1;0/20:3;0	0.0021	3	0.00021	0.0025	3	0.00025	1.18	0.12	0.95	N.S.
PE O-17:1;0/22:4;0	0.042	3	0.00083	0.04	3	0.00091	0.966	0.12	0.95	N.S.
PG 16:0;0_22:4;0	0.0049	3	0.00082	0.0037	3	0.00032	0.764	0.12	0.95	N.S.
PG 18:1;0_20:2;0	0.0081	3	0.00071	0.0067	3	0.00096	0.827	0.12	0.95	N.S.
PG 18:2;0_20:4;0	0.0039	3	0.00049	0.0031	3	0.00051	0.791	0.12	0.95	N.S.
PI 18:2;0_20:1;0	0.0052	3	0.0006	0.0044	3	0.0004	0.836	0.12	0.95	N.S.
DAG 18:1;0_20:4;0	0.051	3	0.003	0.057	3	0.0041	1.11	0.13	0.95	N.S.
PC 16:0;0_16:1;0	1.9	3	0.051	2	3	0.079	1.06	0.13	0.95	N.S.
PC 16:1;0_16:2;0	0.36	3	0.024	0.4	3	0.028	1.11	0.13	0.95	N.S.
PC 16:1;0_24:4;0	0.015	3	0.00072	0.014	3	0.001	0.909	0.13	0.95	N.S.
PC 17:1;0_17:1;0	0.014	3	0.0016	0.016	3	0.00087	1.16	0.13	0.95	N.S.
PC 17:1;0_18:0;0	0.047	3	0.00093	0.05	3	0.0016	1.05	0.13	0.95	N.S.
PC 18:2;0_20:1;0	0.076	3	0.0022	0.081	3	0.0035	1.06	0.13	0.95	N.S.
PC O-16:1;0/22:5;0	0.012	3	0.0017	0.0095	3	0.00067	0.803	0.13	0.95	N.S.
PC O-17:0;0/16:2;0	0.0019	3	0.00031	0.0023	3	0.00021	1.22	0.13	0.95	N.S.
PE O-16:0;0/20:2;0	0.0011	2	0.00011	0.0007	2	0.00015	0.661	0.13	0.95	N.S.
PE O-17:0;0/20:4;0	0.01	3	0.00077	0.011	3	0.00045	1.1	0.13	0.95	N.S.
PE O-17:1;0/20:2;0	0.00074	3	0.00016	0.001	3	0.00019	1.37	0.13	0.95	N.S.
PG 16:0;0_16:1;0	0.005	3	0.00058	0.0042	3	0.00014	0.836	0.13	0.95	N.S.
PG 16:1;0_18:2;0	0.0075	3	0.00086	0.0063	3	0.00063	0.841	0.13	0.95	N.S.
PS 16:1;0_20:0;0	0.012	3	0.00052	0.011	3	0.0013	0.861	0.13	0.95	N.S.
PS 18:1;0_20:3;0	0.025	2	0.00071	0.015	3	0.0069	0.603	0.13	0.95	N.S.
LPC 16:0;0	0.037	3	0.0024	0.041	3	0.0034	1.12	0.14	0.95	N.S.
PC 15:0;0_17:1;0	0.028	3	0.0034	0.033	3	0.00026	1.17	0.14	0.95	N.S.
PC 16:1;0_18:0;0	0.26	3	0.012	0.27	3	0.0015	1.06	0.14	0.95	N.S.
PC 17:0;0_22:4;0	0.022	3	0.00091	0.028	3	0.0048	1.3	0.14	0.95	N.S.
PC O-16:0;0/18:3;0	0.00056	3	6.5e-05	0.00079	3	0.00018	1.41	0.14	0.95	N.S.
PC O-18:1;0/20:2;0	0.0021	3	0.00029	0.0025	3	0.00031	1.21	0.14	0.95	N.S.
PG 17:1;0_18:1;0	0.0065	3	3.1e-05	0.0052	3	0.00091	0.806	0.14	0.95	N.S.
PG 18:2;0_20:1;0	0.0014	3	9e-05	0.0011	3	0.00025	0.772	0.14	0.95	N.S.
PC 16:2;0_18:1;0	0.09	3	0.0061	0.098	3	0.0029	1.08	0.15	0.95	N.S.
PC 18:1;0_24:4;0	0.057	3	0.0029	0.054	3	0.0017	0.935	0.15	0.95	N.S.
PC O-18:2;0/20:3;0	0.012	3	0.0018	0.014	3	0.00019	1.2	0.15	0.95	N.S.
PE 18:0;0_19:2;0	0.0033	3	0.00049	0.0027	3	0.00022	0.813	0.15	0.95	N.S.
PE O-17:1;0/19:1;0	0.001	3	0.00021	0.0015	3	0.0004	1.49	0.15	0.95	N.S.
PS 17:0;0_20:1;0	0.0037	3	0.00048	0.0028	3	0.00069	0.759	0.15	0.95	N.S.
Cer 40:2;2	0.0054	3	0.00021	0.0058	3	0.00034	1.08	0.16	0.95	N.S.
CL 68:2;0	0.041	3	0.0081	0.031	3	0.0049	0.757	0.16	0.95	N.S.
DAG 16:0;0_22:5;0	0.0071	3	0.00078	0.0081	3	0.00017	1.14	0.16	0.95	N.S.
PC 16:0;0_20:1;0	0.3	3	0.0078	0.32	3	0.014	1.06	0.16	0.95	N.S.
PC O-18:1;0/20:4;0	0.13	3	0.0083	0.12	3	0.0028	0.921	0.16	0.95	N.S.
PG 22:4;0_22:4;0	0.014	3	0.0028	0.011	3	0.00048	0.751	0.16	0.95	N.S.
PS 18:0;0_20:4;0	0.14	2	0.0044	0.095	3	0.038	0.666	0.16	0.95	N.S.
DAG 18:0;0_20:2;0	0.0041	3	0.00066	0.0033	3	0.00016	0.811	0.17	0.95	N.S.
PC 16:0;0_19:2;0	0.029	3	0.0016	0.031	3	0.00081	1.06	0.17	0.95	N.S.
PC 16:0;0_20:5;0	0.068	3	0.0049	0.074	2	0.00012	1.09	0.17	0.95	N.S.
PC O-16:0;0/17:1;0	0.00047	3	6.9e-05	0.00055	3	4.1e-05	1.17	0.17	0.95	N.S.
PC O-18:1;0/18:0;0	0.0027	3	0.00023	0.003	3	0.00025	1.12	0.17	0.95	N.S.
PE 18:0;0_20:2;0	0.021	3	0.0022	0.024	3	0.00029	1.13	0.17	0.95	N.S.
PE 18:1;0_18:3;0	0.019	3	0.00025	0.022	3	0.0022	1.14	0.17	0.95	N.S.
PE 18:2;0_20:4;0	0.01	3	0.00035	0.015	3	0.0037	1.42	0.17	0.95	N.S.
PE O-17:0;0/17:1;0	0.0064	3	0.00043	0.0056	3	0.00067	0.877	0.17	0.95	N.S.
PE O-18:2;0/19:1;0	0.00028	3	1.3e-05	0.00046	3	0.00014	1.62	0.17	0.95	N.S.
PI 18:2;0_19:1;0	0.0022	3	6.6e-05	0.0024	3	0.00021	1.11	0.17	0.95	N.S.
PS 18:2;0_18:2;0	0.0032	3	0.00076	0.0023	3	0.00013	0.716	0.17	0.95	N.S.
TAG 56:1;0	0.015	3	0.0022	0.011	3	0.0035	0.733	0.17	0.95	N.S.
PC 18:1;0_19:0;0	0.022	3	0.00058	0.023	3	0.0007	1.04	0.18	0.95	N.S.
PC O-16:0;0/16:1;0	0.075	3	0.0031	0.078	3	0.0025	1.05	0.18	0.95	N.S.
PC O-17:2;0/17:0;0	0.0011	3	0.00017	0.0015	3	0.00035	1.37	0.18	0.95	N.S.
PC O-17:2;0/20:3;0	0.0017	3	0.00044	0.0022	3	0.00028	1.29	0.18	0.95	N.S.
PG 18:2;0_18:2;0	0.0036	3	0.00019	0.0039	3	0.00019	1.07	0.18	0.95	N.S.
PI 18:0;0_20:5;0	0.02	3	0.0031	0.017	3	0.0018	0.826	0.18	0.95	N.S.
PS 16:1;0_19:0;0	0.0051	2	0.00026	0.0041	3	0.00086	0.807	0.18	0.95	N.S.
CE 18:2;0	0.048	3	0.01	0.036	2	0.00046	0.759	0.19	0.95	N.S.
PS 18:1;0_21:0;0	0.029	3	0.0079	0.02	3	0.0061	0.684	0.19	0.95	N.S.
PS 18:2;0_24:1;0	0.011	3	0.00041	0.0093	3	0.0015	0.847	0.19	0.95	N.S.
CE 18:1;0	0.19	3	0.019	0.17	3	0.0066	0.892	0.2	0.95	N.S.
PC 15:0;0_20:4;0	0.1	3	0.0062	0.11	3	0.0063	1.08	0.2	0.95	N.S.
PC 17:1;0_18:2;0	0.055	3	0.0034	0.061	3	0.006	1.12	0.2	0.95	N.S.
PC O-16:1;0/18:0;0	0.0033	3	0.00013	0.0037	3	0.0004	1.13	0.2	0.95	N.S.
PI 20:2;0_20:4;0	0.014	3	0.0013	0.011	3	0.0028	0.784	0.2	0.95	N.S.
PE 18:0;0_20:3;0	0.15	3	0.0086	0.18	3	0.021	1.14	0.21	0.95	N.S.
PE 20:4;0_22:4;0	0.0085	3	0.0016	0.0069	3	0.00084	0.808	0.21	0.95	N.S.
LPE O-16:1;0	0.016	3	0.00085	0.018	3	0.0017	1.1	0.22	0.95	N.S.
PC 16:0;0_22:1;0	0.028	3	0.0078	0.037	3	0.0077	1.33	0.22	0.95	N.S.
PC 18:1;0_24:0;0	0.037	3	0.0035	0.024	3	0.012	0.659	0.22	0.95	N.S.
PE 16:1;0_16:1;0	0.0098	3	0.00084	0.011	3	0.0017	1.17	0.22	0.95	N.S.
PC O-17:0;0/21:3;0	0.0013	3	0.00021	0.0015	3	0.00012	1.16	0.23	0.95	N.S.
PC O-17:1;0/20:4;0	0.022	3	0.0016	0.024	3	0.0023	1.11	0.23	0.95	N.S.
PE 15:0;0_22:3;0	0.0029	3	0.00051	0.0035	3	0.0005	1.21	0.23	0.95	N.S.
PE 18:1;0_24:0;0	0.03	3	0.0038	0.037	3	0.0065	1.21	0.23	0.95	N.S.
PE O-17:1;0/22:5;0	0.023	3	0.00045	0.029	3	0.0054	1.23	0.23	0.95	N.S.
PE O-18:1;0/22:1;0	0.0055	3	0.00081	0.0045	3	0.00085	0.823	0.23	0.95	N.S.
PS 16:1;0_19:1;0	0.0027	2	7.9e-05	0.0021	2	0.00036	0.772	0.23	0.95	N.S.
PS 17:0;0_20:2;0	0.0024	3	0.00022	0.0021	3	0.00028	0.879	0.23	0.95	N.S.
SM 34:1;3	0.02	3	0.0045	0.025	3	0.00043	1.22	0.23	0.95	N.S.
DAG 18:0;0_20:4;0	0.079	3	0.0043	0.075	3	0.0044	0.939	0.24	0.95	N.S.
DAG 18:0;0_22:5;0	0.0073	3	0.0014	0.006	3	0.00035	0.814	0.24	0.95	N.S.
DAG 18:1;0_20:1;0	0.031	3	0.0044	0.027	3	0.0041	0.848	0.24	0.95	N.S.
PC 16:0;0_20:4;0	0.74	3	0.041	0.78	3	0.029	1.05	0.24	0.95	N.S.
PC 16:1;0_22:4;0	0.05	3	0.0011	0.053	3	0.0039	1.07	0.24	0.95	N.S.
PC 17:0;0_18:1;0	0.25	3	0.015	0.26	3	0.0077	1.06	0.24	0.95	N.S.
PC 18:0;0_18:2;0	0.49	3	0.017	0.51	3	0.0073	1.03	0.24	0.95	N.S.
PC 18:0;0_20:2;0	0.035	3	0.0015	0.037	3	0.0017	1.05	0.24	0.95	N.S.
PC 20:1;0_20:3;0	0.016	3	0.003	0.019	3	0.0031	1.22	0.24	0.95	N.S.
PC O-16:2;0/16:1;0	0.017	3	0.00043	0.022	3	0.0047	1.26	0.24	0.95	N.S.
PC O-17:1;0/16:0;0	0.025	3	0.0016	0.027	3	0.00067	1.06	0.24	0.95	N.S.
PI 18:0;0_19:2;0	0.0096	3	0.00079	0.011	3	0.00098	1.11	0.24	0.95	N.S.
PI 18:0;0_22:6;0	0.028	3	0.00092	0.025	3	0.0032	0.893	0.24	0.95	N.S.
PS 18:1;0_20:4;0	0.029	3	0.015	0.014	3	0.0063	0.493	0.24	0.95	N.S.
PA 16:0;0_18:2;0	0.0067	3	0.0015	0.005	3	0.0016	0.738	0.25	0.95	N.S.
PC 15:1;0_18:1;0	0.079	3	0.0019	0.084	3	0.0055	1.06	0.25	0.95	N.S.
PC 20:1;0_22:4;0	0.01	2	0.00075	0.0089	3	0.0014	0.87	0.25	0.95	N.S.
PC O-17:2;0/17:1;0	0.00066	3	8.7e-05	0.00058	3	7.2e-05	0.867	0.25	0.95	N.S.
PE O-16:1;0/17:0;0	0.00011	3	2.4e-05	8.3e-05	3	2e-05	0.771	0.25	0.95	N.S.
PE O-16:1;0/21:3;0	0.001	3	8.1e-05	0.0011	3	7.4e-05	1.08	0.25	0.95	N.S.
PE O-18:2;0/21:3;0	0.002	3	0.00045	0.0016	2	9.1e-05	0.794	0.25	0.95	N.S.
PI 16:0;0_20:3;0	0.079	3	0.005	0.073	3	0.0066	0.918	0.25	0.95	N.S.
PI 17:0;0_22:5;0	0.0047	2	0.00059	0.0038	3	0.00015	0.798	0.25	0.95	N.S.
PS 18:2;0_22:0;0	0.01	3	0.0016	0.0087	3	0.0015	0.834	0.25	0.95	N.S.
DAG 18:1;0_22:4;0	0.025	3	0.0048	0.02	3	0.0025	0.823	0.26	0.95	N.S.
PC 14:0;0_18:1;0	0.62	3	0.016	0.63	3	0.016	1.03	0.26	0.95	N.S.
PC 18:1;0_19:2;0	0.027	3	0.00074	0.028	3	0.0013	1.04	0.26	0.95	N.S.
PC 18:2;0_22:1;0	0.0063	3	0.00034	0.0081	2	0.0012	1.28	0.26	0.95	N.S.
PC O-18:0;0/16:0;0	0.046	3	0.0027	0.044	3	0.0013	0.947	0.26	0.95	N.S.
PG 16:0;0_20:3;0	0.0037	3	0.00084	0.0029	3	0.00032	0.798	0.26	0.95	N.S.
PI 18:0;0_19:3;0	0.0058	3	0.00024	0.0054	3	0.00039	0.939	0.26	0.95	N.S.
PS 16:1;0_20:3;0	0.0036	3	0.00072	0.0028	2	0.00055	0.779	0.26	0.95	N.S.
PS 16:1;0_24:0;0	0.011	2	0.00051	0.01	3	0.00027	0.935	0.26	0.95	N.S.
PS 18:0;0_24:4;0	0.02	3	0.0057	0.015	3	0.0015	0.743	0.26	0.95	N.S.
PS 18:1;0_22:4;0	0.056	3	0.0018	0.05	3	0.0075	0.882	0.26	0.95	N.S.
SM 42:1;2	0.19	3	0.0097	0.18	3	0.0065	0.953	0.26	0.95	N.S.
CL 68:5;0	0.046	3	0.0059	0.041	3	0.0026	0.887	0.27	0.95	N.S.
PA 18:1;0_18:1;0	0.022	3	0.0058	0.017	3	0.0019	0.776	0.27	0.95	N.S.
PC 18:2;0_19:1;0	0.023	3	0.00067	0.024	3	0.0016	1.06	0.27	0.95	N.S.
PE 17:0;0_18:1;0	0.048	3	0.001	0.055	3	0.0079	1.14	0.27	0.95	N.S.
PE 20:4;0_24:1;0	0.013	3	0.0031	0.021	3	0.01	1.68	0.27	0.95	N.S.
PE O-16:0;0/18:1;0	0.012	3	0.001	0.013	3	0.0009	1.08	0.27	0.95	N.S.
PI 20:4;0_20:4;0	0.013	3	0.0037	0.0095	3	0.0016	0.743	0.27	0.95	N.S.
PS 20:0;0_20:4;0	0.017	3	0.0023	0.014	3	0.0035	0.809	0.27	0.95	N.S.
PC 18:1;0_21:3;0	0.018	3	0.0012	0.023	2	0.0035	1.27	0.28	0.95	N.S.
PC O-18:1;0/15:0;0	0.00028	3	5.2e-05	0.00032	3	8.8e-06	1.16	0.28	0.95	N.S.
PC O-18:2;0/18:1;0	0.026	3	0.00064	0.028	3	0.0028	1.09	0.28	0.95	N.S.
PS 16:1;0_22:4;0	0.011	3	0.0061	0.0055	3	0.0025	0.516	0.28	0.95	N.S.
TAG 54:1;0	0.019	3	0.0074	0.013	3	0.0013	0.682	0.28	0.95	N.S.
LPE 18:0;0	0.023	3	0.0012	0.025	3	0.0034	1.12	0.29	0.95	N.S.
PC 16:1;0_17:1;0	0.078	3	0.0038	0.081	3	0.0036	1.05	0.29	0.95	N.S.
PC O-16:1;0/17:0;0	0.00085	3	5.7e-05	0.00093	3	9.3e-05	1.09	0.29	0.95	N.S.
PC O-17:0;0/16:1;0	0.026	3	0.0017	0.028	3	0.00021	1.05	0.29	0.95	N.S.
PC O-18:2;0/20:4;0	0.05	3	0.0018	0.052	3	0.0015	1.03	0.29	0.95	N.S.
PE 18:1;0_20:0;0	0.026	3	0.00083	0.029	3	0.004	1.13	0.29	0.95	N.S.
PE O-16:0;0/20:4;0	0.026	3	0.0022	0.028	3	0.003	1.1	0.29	0.95	N.S.
PE O-16:0;0/22:3;0	0.0025	3	2e-05	0.003	3	0.00064	1.21	0.29	0.95	N.S.
PE O-16:1;0/20:5;0	0.022	3	0.00065	0.027	3	0.0063	1.24	0.29	0.95	N.S.
PI 16:1;0_20:3;0	0.01	3	0.00074	0.0089	3	0.0014	0.888	0.29	0.95	N.S.
PS 16:0;0_20:4;0	0.022	3	0.0034	0.018	3	0.0032	0.847	0.29	0.95	N.S.
PC 15:0;0_17:0;0	0.017	3	0.0011	0.019	3	0.0026	1.12	0.3	0.95	N.S.
PC 16:1;0_17:0;0	0.051	3	0.0048	0.055	3	0.0026	1.08	0.3	0.95	N.S.
PC 16:1;0_20:1;0	0.08	3	0.0024	0.086	3	0.0075	1.07	0.3	0.95	N.S.
PC O-16:0;0/20:1;0	0.0013	3	0.00023	0.0016	3	0.00023	1.17	0.3	0.95	N.S.
PC O-16:2;0/18:0;0	0.006	3	0.00042	0.0063	3	7.1e-05	1.06	0.3	0.95	N.S.
PE 20:1;0_20:4;0	0.036	3	0.0031	0.04	3	0.0036	1.09	0.3	0.95	N.S.
PE O-18:0;0/20:5;0	0.0035	3	0.00081	0.0042	2	0.00042	1.19	0.3	0.95	N.S.
PG 16:0;0_17:1;0	0.0041	3	0.0028	0.0065	3	0.0018	1.57	0.3	0.95	N.S.
PS 16:0;0_22:0;0	0.032	3	0.0062	0.025	3	0.0088	0.764	0.3	0.95	N.S.
PC 16:0;0_24:4;0	0.079	3	0.0065	0.086	3	0.0088	1.09	0.31	0.95	N.S.
PC 16:1;0_22:3;0	0.0095	3	0.0001	0.0082	2	0.00099	0.863	0.31	0.95	N.S.
PC 18:0;0_22:4;0	0.067	3	0.0051	0.078	3	0.015	1.17	0.31	0.95	N.S.
PE O-17:2;0/16:0;0	0.0031	3	0.00034	0.0038	3	0.00083	1.21	0.31	0.95	N.S.
PG 18:1;0_20:1;0	0.0054	3	0.0011	0.0045	3	0.00018	0.837	0.31	0.95	N.S.
PS 18:0;0_22:5;0	0.086	3	0.0054	0.078	3	0.01	0.908	0.31	0.95	N.S.
PC 15:1;0_16:0;0	0.092	3	0.0062	0.097	3	0.0049	1.06	0.32	0.95	N.S.
PC 16:0;0_18:2;0	1.2	3	0.031	1.2	3	0.0061	1.02	0.32	0.95	N.S.
PC 16:0;0_22:2;0	0.028	3	0.0019	0.029	3	0.0014	1.06	0.32	0.95	N.S.
PC 18:1;0_20:2;0	0.16	3	0.0035	0.16	3	0.0098	1.05	0.32	0.95	N.S.
PC O-17:0;0/20:4;0	0.017	3	0.0011	0.017	3	0.00064	1.05	0.32	0.95	N.S.
PC O-17:1;0/17:0;0	0.0056	3	0.00066	0.0051	3	0.00036	0.908	0.32	0.95	N.S.
PI 17:0;0_17:1;0	0.0066	2	0.0012	0.0079	3	0.0011	1.2	0.32	0.95	N.S.
PS 18:1;0_24:3;0	0.018	2	0.0024	0.015	3	0.0035	0.823	0.32	0.95	N.S.
DAG 17:1;0_18:0;0	0.0023	3	0.00042	0.002	3	0.0003	0.856	0.33	0.95	N.S.
DAG 20:1;0_20:4;0	0.0039	2	0.00017	0.0042	3	0.00041	1.08	0.33	0.95	N.S.
PC 16:2;0_17:1;0	0.068	3	0.004	0.073	3	0.0064	1.07	0.33	0.95	N.S.
PC 17:0;0_20:4;0	0.057	3	0.00091	0.06	3	0.0046	1.06	0.33	0.95	N.S.
PC 18:0;0_20:1;0	0.018	3	0.0054	0.023	3	0.0063	1.3	0.33	0.95	N.S.
PC O-18:1;0/18:2;0	0.024	3	0.00039	0.026	3	0.0023	1.07	0.33	0.95	N.S.
PE 20:4;0_22:0;0	0.006	3	0.0034	0.01	3	0.005	1.66	0.33	0.95	N.S.
PE O-16:0;0/22:5;0	0.023	3	0.00091	0.021	3	0.0026	0.914	0.33	0.95	N.S.
PE O-18:0;0/20:1;0	0.0033	2	0.00044	0.0026	2	0.00062	0.784	0.33	0.95	N.S.
PG 16:1;0_20:2;0	0.0025	3	0.00025	0.0024	3	9.9e-05	0.927	0.33	0.95	N.S.
PS 17:1;0_22:5;0	0.021	3	0.015	0.01	2	0.0062	0.468	0.33	0.95	N.S.
PS 18:1;0_24:2;0	0.031	3	0.0022	0.027	3	0.0047	0.885	0.33	0.95	N.S.
DAG 14:0;0_18:1;0	0.034	3	0.0027	0.032	3	0.00011	0.942	0.34	0.95	N.S.
PC 16:0;0_20:3;0	0.26	3	0.0057	0.26	3	0.0052	1.02	0.34	0.95	N.S.
PC 18:0;0_18:1;0	1	3	0.034	1.1	3	0.035	1.03	0.34	0.95	N.S.
PC O-16:0;0/24:4;0	0.021	3	0.00041	0.019	3	0.0023	0.919	0.34	0.95	N.S.
PC O-18:1;0/20:3;0	0.027	3	0.0011	0.026	3	0.0017	0.952	0.34	0.95	N.S.
PE 18:1;0_24:1;0	0.032	3	0.0029	0.034	3	0.001	1.07	0.34	0.95	N.S.
PE 18:2;0_20:1;0	0.032	3	0.0024	0.035	3	0.0032	1.08	0.34	0.95	N.S.
PE 18:2;0_20:3;0	0.0073	3	0.00057	0.0077	3	2.1e-05	1.06	0.34	0.95	N.S.
PE O-16:2;0/20:4;0	0.038	3	0.0056	0.034	3	0.0019	0.894	0.34	0.95	N.S.
PS 16:0;0_22:2;0	0.0063	2	0.00085	0.0054	3	0.00034	0.851	0.34	0.95	N.S.
PS 16:0;0_24:1;0	0.021	3	0.0012	0.017	3	0.005	0.83	0.34	0.95	N.S.
PC 14:0;0_20:4;0	0.2	3	0.039	0.23	3	0.027	1.15	0.35	0.95	N.S.
PC 17:0;0_19:1;0	0.003	3	0.00059	0.0041	2	0.001	1.36	0.35	0.95	N.S.
PC 18:1;0_22:2;0	0.014	3	0.0003	0.025	3	0.015	1.74	0.35	0.95	N.S.
PC 20:1;0_20:4;0	0.047	3	0.0026	0.05	3	0.0043	1.07	0.35	0.95	N.S.
PC O-16:2;0/18:1;0	0.016	3	0.00039	0.017	3	0.0016	1.07	0.35	0.95	N.S.
PE 16:1;0_24:4;0	0.072	3	0.0036	0.078	3	0.0087	1.09	0.35	0.95	N.S.
PE 20:1;0_20:2;0	0.0015	2	9.6e-05	0.0014	3	0.00013	0.924	0.35	0.95	N.S.
PE O-17:0;0/18:2;0	0.0081	3	0.00021	0.0086	3	0.00076	1.06	0.35	0.95	N.S.
PE O-18:2;0/18:2;0	0.041	3	0.0033	0.045	3	0.0056	1.1	0.35	0.95	N.S.
PI 16:0;0_24:4;0	0.0092	2	0.00059	0.0071	3	0.003	0.771	0.35	0.95	N.S.
PI 16:1;0_20:4;0	0.024	3	0.0034	0.021	3	0.0041	0.866	0.35	0.95	N.S.
PS 20:0;0_22:4;0	0.0052	2	0.00037	0.0043	3	0.0012	0.836	0.35	0.95	N.S.
TAG 54:4;0	0.027	3	0.015	0.016	3	0.00076	0.6	0.35	0.95	N.S.
Cer 42:2;2	0.08	3	0.0014	0.077	3	0.0033	0.971	0.36	0.95	N.S.
DAG 18:2;0_20:3;0	0.0022	3	0.00024	0.002	3	0.00018	0.919	0.36	0.95	N.S.
LPE 18:1;0	0.012	3	0.00098	0.013	3	0.0014	1.09	0.36	0.95	N.S.
PC 15:0;0_20:3;0	0.022	3	0.00029	0.024	3	0.0026	1.08	0.36	0.95	N.S.
PC 20:3;0_22:4;0	0.019	2	0.0026	0.016	3	0.0051	0.805	0.36	0.95	N.S.
PC O-16:0;0/22:3;0	0.0013	2	0.00015	0.0016	3	0.00044	1.24	0.36	0.95	N.S.
PC O-17:2;0/16:1;0	0.0058	3	0.00086	0.01	2	0.0039	1.74	0.36	0.95	N.S.
PE 16:1;0_19:1;0	0.0046	3	0.00066	0.0051	3	0.00049	1.11	0.36	0.95	N.S.
PE 17:1;0_18:0;0	0.024	3	0.00076	0.027	3	0.0045	1.13	0.36	0.95	N.S.
PE 17:1;0_22:2;0	0.002	3	0.00013	0.0035	3	0.0022	1.77	0.36	0.95	N.S.
PE 18:0;0_22:5;0	0.082	3	0.0071	0.089	3	0.008	1.08	0.36	0.95	N.S.
PE 18:2;0_19:1;0	0.0053	3	0.0013	0.0063	3	0.00083	1.18	0.36	0.95	N.S.
PI 16:0;0_16:1;0	0.02	3	0.00063	0.018	3	0.0021	0.926	0.36	0.95	N.S.
PI 16:0;0_22:4;0	0.13	3	0.014	0.12	3	0.02	0.892	0.36	0.95	N.S.
PI 18:1;0_20:4;0	1.1	3	0.074	1	3	0.14	0.91	0.36	0.95	N.S.
PI 18:1;0_22:2;0	0.52	3	0.55	0.14	3	0.079	0.268	0.36	0.95	N.S.
Cer 32:1;2	0.0058	3	0.00024	0.0056	3	0.00031	0.96	0.37	0.95	N.S.
Cer 42:1;2	0.059	3	0.002	0.057	3	0.0007	0.977	0.37	0.95	N.S.
PC 16:0;0_16:2;0	0.2	3	0.087	0.28	3	0.1	1.39	0.37	0.95	N.S.
PC 20:3;0_20:4;0	0.021	3	0.0031	0.023	3	0.0025	1.11	0.37	0.95	N.S.
PC O-16:1;0/18:2;0	0.0083	3	0.00062	0.0087	3	0.0003	1.05	0.37	0.95	N.S.
PC O-17:1;0/19:1;0	0.001	3	6.8e-05	0.0012	3	0.0002	1.13	0.37	0.95	N.S.
PC O-18:0;0/18:2;0	0.0091	3	0.00074	0.0085	3	0.00067	0.937	0.37	0.95	N.S.
PC O-18:1;0/14:0;0	0.022	3	0.0015	0.021	3	0.0008	0.953	0.37	0.95	N.S.
PE 17:1;0_22:1;0	0.0013	3	0.00031	0.0046	3	0.0049	3.44	0.37	0.95	N.S.
PE 18:1;0_19:1;0	0.033	3	0.0029	0.037	3	0.0053	1.11	0.37	0.95	N.S.
PE O-18:1;0/16:1;0	0.026	3	0.0024	0.028	3	0.0035	1.1	0.37	0.95	N.S.
PS 17:1;0_22:0;0	0.0038	2	0.0004	0.0033	3	0.00075	0.859	0.37	0.95	N.S.
DAG 16:1;0_18:0;0	0.018	3	0.0019	0.016	3	0.0014	0.922	0.38	0.95	N.S.
LPA 18:1;0	0.0044	3	0.0003	0.004	3	0.0006	0.912	0.38	0.95	N.S.
PC 16:1;0_16:1;0	0.5	3	0.2	0.69	3	0.26	1.38	0.38	0.95	N.S.
PE 15:0;0_18:1;0	0.0054	3	0.00064	0.0059	3	0.00054	1.09	0.38	0.95	N.S.
PE 16:0;0_20:2;0	0.037	3	0.0015	0.039	3	0.0031	1.06	0.38	0.95	N.S.
PE 16:1;0_18:2;0	0.013	3	0.0012	0.012	3	0.0014	0.922	0.38	0.95	N.S.
PE 17:0;0_18:2;0	0.0097	3	0.00026	0.0099	3	0.00011	1.02	0.38	0.95	N.S.
PE 18:1;0_20:2;0	0.059	3	0.0039	0.064	3	0.0071	1.08	0.38	0.95	N.S.
PE 20:1;0_20:1;0	0.0021	3	0.00029	0.0024	3	0.00043	1.14	0.38	0.95	N.S.
PE O-17:0;0/20:3;0	0.0054	3	0.00034	0.0059	3	0.00073	1.09	0.38	0.95	N.S.
PG 14:0;0_18:1;0	0.0012	3	0.00019	0.0011	3	0.00013	0.893	0.38	0.95	N.S.
PG 16:0;0_20:4;0	0.0047	3	0.0006	0.0051	3	0.00016	1.08	0.38	0.95	N.S.
PG 18:1;0_19:1;0	0.0036	3	0.00047	0.0032	2	0.00038	0.89	0.38	0.95	N.S.
PI 16:0;0_20:1;0	0.011	3	0.0023	0.0095	3	0.0017	0.853	0.38	0.95	N.S.
PI 17:1;0_20:2;0	0.0014	2	0.00013	0.0015	3	8.2e-05	1.09	0.38	0.95	N.S.
PS 20:1;0_20:4;0	0.0059	3	0.00057	0.0051	3	0.0012	0.865	0.38	0.95	N.S.
PC O-17:1;0/15:0;0	0.01	3	0.00021	0.01	3	0.00051	1.03	0.39	0.95	N.S.
PE 18:0;0_22:4;0	0.11	3	0.015	0.14	3	0.053	1.31	0.39	0.95	N.S.
PE O-16:1;0/24:1;0	0.0019	3	0.00024	0.0015	3	0.0007	0.768	0.39	0.95	N.S.
PE O-18:1;0/20:1;0	0.011	3	0.0013	0.012	3	0.0021	1.13	0.39	0.95	N.S.
PG 20:3;0_20:3;0	0.00045	3	5.3e-05	0.00036	2	9.7e-05	0.801	0.39	0.95	N.S.
PI 18:1;0_18:2;0	0.15	3	0.0042	0.14	3	0.021	0.914	0.39	0.95	N.S.
DAG 16:0;0_16:1;0	0.08	3	0.0089	0.075	3	0.0021	0.932	0.4	0.95	N.S.
LPC 16:1;0	0.0065	3	0.0011	0.0074	3	0.00099	1.12	0.4	0.95	N.S.
PC O-16:0;0/18:1;0	0.15	3	0.0063	0.16	3	0.01	1.05	0.4	0.95	N.S.
PC O-16:1;0/16:1;0	0.022	3	0.0012	0.023	3	0.0029	1.08	0.4	0.95	N.S.
PE 18:0;0_24:4;0	0.018	3	0.011	0.027	3	0.012	1.5	0.4	0.95	N.S.
PE 20:0;0_20:4;0	0.011	3	0.0014	0.014	3	0.0058	1.32	0.4	0.95	N.S.
PE O-17:1;0/17:1;0	0.003	3	0.00022	0.0032	3	0.00022	1.06	0.4	0.95	N.S.
PE O-18:2;0/20:5;0	0.046	3	0.0069	0.042	3	0.0011	0.91	0.4	0.95	N.S.
PI 16:0;0_22:5;0	0.047	3	0.0033	0.043	3	0.006	0.919	0.4	0.95	N.S.
DAG 18:0;0_18:1;0	0.082	3	0.011	0.075	3	0.00092	0.917	0.41	0.95	N.S.
DAG 18:2;0_18:2;0	0.004	3	0.0016	0.0028	3	0.0015	0.709	0.41	0.95	N.S.
PC 14:0;0_19:1;0	0.009	3	0.0007	0.0097	3	0.0011	1.08	0.41	0.95	N.S.
PC 18:0;0_20:5;0	0.021	3	0.00025	0.02	2	0.0012	0.945	0.41	0.95	N.S.
PC 18:1;0_24:1;0	0.036	3	0.0021	0.039	3	0.0046	1.08	0.41	0.95	N.S.
PC O-16:1;0/20:2;0	0.00075	3	0.00013	0.00087	3	0.00019	1.16	0.41	0.95	N.S.
PC O-18:2;0/14:0;0	0.0022	3	3.3e-05	0.0025	3	0.00047	1.13	0.41	0.95	N.S.
PE 18:0;0_22:3;0	0.0061	3	0.001	0.007	3	0.0012	1.14	0.41	0.95	N.S.
PE O-16:1;0/15:0;0	0.0023	2	8.5e-05	0.0021	3	0.00025	0.934	0.41	0.95	N.S.
PE O-18:1;0/18:2;0	0.034	3	0.0027	0.038	3	0.0068	1.12	0.41	0.95	N.S.
PG 18:2;0_20:3;0	0.0016	3	0.00023	0.0013	3	0.00036	0.854	0.41	0.95	N.S.
PI 16:1;0_20:2;0	0.0032	3	0.00055	0.0028	2	0.0003	0.886	0.41	0.95	N.S.
PI 18:0;0_20:2;0	0.042	3	0.0052	0.046	3	0.0053	1.09	0.41	0.95	N.S.
CL 72:6;0	0.11	3	0.01	0.1	3	0.017	0.907	0.42	0.95	N.S.
DAG 16:1;0_17:0;0	0.0065	3	0.0023	0.0052	3	0.00066	0.796	0.42	0.95	N.S.
DAG 18:1;0_18:1;0	0.18	3	0.019	0.17	3	0.0084	0.936	0.42	0.95	N.S.
LPE 20:4;0	0.0045	3	0.00045	0.0053	3	0.0014	1.18	0.42	0.95	N.S.
PA 18:0;0_18:2;0	0.0065	3	0.0021	0.0053	3	0.00031	0.816	0.42	0.95	N.S.
PC 16:1;0_20:2;0	0.035	3	0.00075	0.036	3	0.003	1.05	0.42	0.95	N.S.
PE 16:1;0_24:0;0	0.0034	3	0.00025	0.0036	2	0.00026	1.07	0.42	0.95	N.S.
PE 18:0;0_22:1;0	0.0019	3	0.00019	0.0022	3	0.00049	1.15	0.42	0.95	N.S.
PE 18:1;0_22:2;0	0.015	3	0.00076	0.016	3	0.0015	1.06	0.42	0.95	N.S.
PE 20:1;0_20:3;0	0.0057	3	0.0008	0.0077	3	0.0035	1.36	0.42	0.95	N.S.
PE O-18:2;0/14:0;0	0.015	3	0.0016	0.016	3	0.00096	1.06	0.42	0.95	N.S.
PS 16:0;0_24:0;0	0.0045	2	0.0009	0.0052	3	0.00052	1.18	0.42	0.95	N.S.
PS 19:0;0_20:3;0	0.013	3	0.013	0.0055	3	0.0029	0.422	0.42	0.95	N.S.
TAG 54:3;0	0.056	3	0.026	0.04	3	0.0058	0.724	0.42	0.95	N.S.
DAG 16:1;0_18:1;0	0.074	3	0.011	0.068	3	0.0029	0.918	0.43	0.95	N.S.
PA 16:0;0_18:1;0	0.029	3	0.0027	0.026	3	0.0055	0.889	0.43	0.95	N.S.
PC 16:0;0_17:2;0	0.034	3	0.00036	0.037	3	0.0037	1.06	0.43	0.95	N.S.
PC 16:0;0_21:2;0	0.016	3	0.0003	0.019	2	0.0033	1.18	0.43	0.95	N.S.
PE 18:1;0_22:3;0	0.077	3	0.0073	0.097	3	0.036	1.27	0.43	0.95	N.S.
PE 18:2;0_22:4;0	0.011	3	0.0015	0.01	3	0.0013	0.91	0.43	0.95	N.S.
PG 18:0;0_20:4;0	0.0018	3	4.2e-05	0.0016	3	0.00032	0.899	0.43	0.95	N.S.
PG 18:1;0_20:4;0	0.012	3	0.0028	0.0098	3	0.0024	0.837	0.43	0.95	N.S.
PI 16:0;0_21:3;0	0.0052	3	0.00068	0.0047	3	0.00087	0.892	0.43	0.95	N.S.
PI 18:0;0_22:4;0	0.46	3	0.044	0.42	3	0.074	0.903	0.43	0.95	N.S.
PI 18:1;0_18:1;0	0.45	3	0.029	0.42	3	0.05	0.932	0.43	0.95	N.S.
PI 18:1;0_20:3;0	0.34	3	0.035	0.31	3	0.045	0.914	0.43	0.95	N.S.
Cer 40:1;2	0.011	3	0.00074	0.011	3	0.0007	0.955	0.44	0.95	N.S.
PC 16:0;0_16:0;0	2.3	3	0.069	2.4	3	0.013	1.02	0.44	0.95	N.S.
PC 18:2;0_20:3;0	0.042	3	0.0037	0.044	3	0.0041	1.06	0.44	0.95	N.S.
PC 18:2;0_24:4;0	0.021	3	0.0075	0.017	3	0.0026	0.804	0.44	0.95	N.S.
PC O-16:1;0/20:4;0	0.09	3	0.0046	0.096	3	0.0095	1.06	0.44	0.95	N.S.
PE 18:0;0_21:3;0	0.004	3	0.00066	0.0058	3	0.0032	1.45	0.44	0.95	N.S.
PE 18:0;0_22:6;0	0.043	3	0.00097	0.046	3	0.0044	1.06	0.44	0.95	N.S.
PS 16:1;0_24:4;0	0.0057	3	0.0013	0.0048	3	0.0013	0.839	0.44	0.95	N.S.
LPS 18:0;0	0.02	3	0.0022	0.022	3	0.0024	1.08	0.45	0.95	N.S.
PC O-18:1;0/16:2;0	0.00052	3	0.0001	0.00058	3	3.4e-05	1.11	0.45	0.95	N.S.
PC O-18:2;0/18:0;0	0.0014	3	0.00021	0.0015	3	0.00022	1.11	0.45	0.95	N.S.
PE 16:0;0_22:1;0	0.0067	3	0.0006	0.0076	3	0.0016	1.13	0.45	0.95	N.S.
PE O-16:0;0/22:2;0	0.0013	3	0.00021	0.0017	3	0.00058	1.23	0.45	0.95	N.S.
PE O-18:0;0/22:5;0	0.0094	3	0.0004	0.0091	3	0.00063	0.961	0.45	0.95	N.S.
PE O-18:2;0/20:2;0	0.0043	3	0.00042	0.0045	3	0.00018	1.06	0.45	0.95	N.S.
TAG 54:2;0	0.038	3	0.016	0.03	3	0.00039	0.778	0.45	0.95	N.S.
CL 66:4;0	0.013	2	0.00096	0.012	3	0.00028	0.942	0.46	0.95	N.S.
PC 18:0;0_20:4;0	0.41	3	0.015	0.4	3	0.017	0.974	0.46	0.95	N.S.
PE 17:0;0_20:3;0	0.0064	3	0.0014	0.0072	3	0.0011	1.14	0.46	0.95	N.S.
PG 16:0;0_19:1;0	0.002	3	0.00029	0.0023	3	0.00058	1.16	0.46	0.95	N.S.
SM 42:2;2	0.52	3	0.022	0.5	3	0.021	0.972	0.46	0.95	N.S.
DAG 16:0;0_18:2;0	0.05	3	0.0073	0.046	3	0.0037	0.922	0.47	0.95	N.S.
PC O-16:0;0/22:4;0	0.033	3	0.00038	0.032	3	0.002	0.97	0.47	0.95	N.S.
PC O-18:2;0/18:2;0	0.025	3	0.0041	0.028	3	0.0044	1.11	0.47	0.95	N.S.
PE 15:0;0_22:2;0	0.0014	3	0.00027	0.0012	2	0.00022	0.871	0.47	0.95	N.S.
PE 17:0;0_20:1;0	0.0027	3	0.00033	0.0029	3	0.00049	1.1	0.47	0.95	N.S.
PE 18:0;0_20:1;0	0.012	3	0.00029	0.013	2	0.002	1.13	0.47	0.95	N.S.
PE 18:1;0_22:0;0	0.014	3	0.0012	0.016	3	0.0034	1.12	0.47	0.95	N.S.
PE O-18:1;0/24:4;0	0.038	3	0.0046	0.035	3	0.0052	0.914	0.47	0.95	N.S.
PG 22:4;0_22:5;0	0.0061	2	0.00043	0.0058	2	0.00017	0.947	0.47	0.95	N.S.
PS 16:1;0_20:1;0	0.02	3	0.0021	0.018	3	0.0037	0.899	0.47	0.95	N.S.
PS 17:1;0_22:1;0	0.0024	2	0.0001	0.0027	3	0.00059	1.13	0.47	0.95	N.S.
PS 19:0;0_20:4;0	0.021	3	0.00087	0.019	3	0.0042	0.898	0.47	0.95	N.S.
SM 36:1;2	0.038	3	0.0043	0.04	3	0.0027	1.06	0.47	0.95	N.S.
TAG 52:1;0	0.062	3	0.028	0.047	3	0.011	0.762	0.47	0.95	N.S.
DAG 18:1;0_18:2;0	0.071	3	0.012	0.064	3	0.0097	0.901	0.48	0.95	N.S.
PA 16:0;0_16:1;0	0.0086	3	0.0018	0.0076	3	0.0016	0.875	0.48	0.95	N.S.
PC 18:1;0_22:1;0	0.023	3	0.00065	0.024	3	0.0019	1.04	0.48	0.95	N.S.
PE 16:0;0_16:0;0	0.026	3	0.0017	0.027	3	0.0029	1.06	0.48	0.95	N.S.
PE 16:1;0_22:5;0	0.046	3	0.0027	0.053	3	0.014	1.16	0.48	0.95	N.S.
PE O-16:0;0/22:1;0	0.0029	2	3.7e-05	0.0021	2	0.0011	0.726	0.48	0.95	N.S.
PI 14:0;0_18:0;0	0.014	3	0.0029	0.012	3	0.0029	0.873	0.48	0.95	N.S.
PI 17:1;0_22:4;0	0.0098	3	0.0022	0.0086	3	0.0013	0.878	0.48	0.95	N.S.
PI 18:0;0_22:5;0	0.093	3	0.0079	0.085	3	0.014	0.921	0.48	0.95	N.S.
PI 18:2;0_18:2;0	0.019	3	0.0041	0.016	3	0.0053	0.84	0.48	0.95	N.S.
PS 16:0;0_18:1;0	0.23	3	0.015	0.22	3	0.032	0.929	0.48	0.95	N.S.
CL 72:8;0	0.031	3	0.014	0.024	3	0.0034	0.781	0.49	0.95	N.S.
LPC 18:1;0	0.025	3	0.0035	0.027	3	0.004	1.09	0.49	0.95	N.S.
PA 18:1;0_18:2;0	0.016	3	0.0023	0.013	3	0.005	0.843	0.49	0.95	N.S.
PC O-16:0;0/20:4;0	0.17	3	0.005	0.17	3	0.0088	0.974	0.49	0.95	N.S.
PE O-16:2;0/18:1;0	0.0081	3	0.00098	0.0089	3	0.0015	1.1	0.49	0.95	N.S.
PE O-17:1;0/20:4;0	0.14	3	0.0036	0.15	3	0.012	1.04	0.49	0.95	N.S.
PS 16:1;0_20:2;0	0.0038	2	0.00094	0.0047	3	0.0014	1.22	0.49	0.95	N.S.
TAG 56:3;0	0.01	3	0.00092	0.0099	3	0.00083	0.948	0.49	0.95	N.S.
LPC 18:0;0	0.018	3	0.0011	0.016	3	0.003	0.917	0.5	0.95	N.S.
PA 16:0;0_20:1;0	0.0051	2	4.1e-05	0.0054	3	0.00072	1.07	0.5	0.95	N.S.
PC 14:0;0_16:2;0	0.19	3	0.011	0.11	2	0.12	0.579	0.5	0.95	N.S.
PC 18:1;0_18:1;0	3.2	3	0.04	3.3	3	0.14	1.02	0.5	0.95	N.S.
PE O-17:0;0/16:1;0	0.004	3	0.00042	0.0043	3	0.0006	1.08	0.5	0.95	N.S.
PE O-17:1;0/18:1;0	0.019	3	0.0011	0.021	3	0.0033	1.08	0.5	0.95	N.S.
PG 16:0;0_20:2;0	0.0043	3	0.00046	0.0041	3	0.00045	0.936	0.5	0.95	N.S.
PI 20:1;0_20:4;0	0.038	3	0.0014	0.035	3	0.0065	0.919	0.5	0.95	N.S.
LPE O-18:2;0	0.0078	3	0.00044	0.0083	3	0.00088	1.05	0.51	0.95	N.S.
PE O-18:0;0/20:3;0	0.0054	3	0.00085	0.0059	3	0.0006	1.08	0.51	0.95	N.S.
PE O-18:2;0/17:0;0	0.00036	3	6e-05	0.0004	3	5.7e-05	1.1	0.51	0.95	N.S.
PI 17:0;0_18:1;0	0.0076	3	0.0017	0.0085	3	0.0012	1.11	0.51	0.95	N.S.
PS 16:0;0_24:2;0	0.0095	2	0.00065	0.0087	3	0.0015	0.92	0.51	0.95	N.S.
PS 18:0;0_22:2;0	0.0094	3	0.0014	0.0085	3	0.0018	0.898	0.51	0.95	N.S.
PS 18:0;0_22:6;0	0.067	3	0.011	0.061	3	0.0095	0.908	0.51	0.95	N.S.
PS 20:3;0_20:3;0	0.0014	3	0.00033	0.0012	3	0.00032	0.864	0.51	0.95	N.S.
CL 72:7;0	0.07	3	0.0062	0.065	3	0.0099	0.93	0.52	0.95	N.S.
PC 14:0;0_20:3;0	0.018	3	0.0013	0.018	3	0.0017	0.953	0.52	0.95	N.S.
PC 18:0;0_24:4;0	0.022	2	0.0041	0.028	3	0.012	1.26	0.52	0.95	N.S.
PC O-16:1;0/16:0;0	0.074	3	0.0015	0.075	3	0.002	1.01	0.52	0.95	N.S.
PC O-16:1;0/17:1;0	0.00037	3	0.00012	0.00043	3	4.9e-05	1.15	0.52	0.95	N.S.
PE 16:1;0_20:3;0	0.022	3	0.0015	0.023	3	0.002	1.05	0.52	0.95	N.S.
PE 17:1;0_22:5;0	0.0053	3	0.001	0.0048	3	0.00058	0.906	0.52	0.95	N.S.
PE O-16:1;0/18:2;0	0.058	3	0.0015	0.062	3	0.0097	1.08	0.52	0.95	N.S.
PE O-17:2;0/22:4;0	0.009	3	0.00061	0.01	3	0.0028	1.14	0.52	0.95	N.S.
PI 18:0;0_20:3;0	0.37	3	0.018	0.35	3	0.043	0.947	0.52	0.95	N.S.
PC 14:0;0_18:2;0	0.26	3	0.12	0.32	3	0.12	1.26	0.53	0.95	N.S.
PC O-16:0;0/18:2;0	0.036	3	0.0016	0.038	3	0.0047	1.06	0.53	0.95	N.S.
PE 20:4;0_24:4;0	0.027	3	0.0012	0.026	3	0.00073	0.978	0.53	0.95	N.S.
PE O-16:0;0/16:1;0	0.0025	3	0.00018	0.0024	3	0.00019	0.959	0.53	0.95	N.S.
PE O-16:0;0/20:3;0	0.0033	3	0.00028	0.0034	3	0.00034	1.05	0.53	0.95	N.S.
PE O-18:1;0/18:3;0	0.0014	3	7.5e-05	0.0016	3	0.00028	1.09	0.53	0.95	N.S.
PI 18:1;0_19:1;0	0.0089	3	0.0021	0.0099	3	0.0015	1.12	0.53	0.95	N.S.
SM 40:2;2	0.039	3	0.003	0.04	3	0.0018	1.04	0.53	0.95	N.S.
CE 16:0;0	0.065	3	0.013	0.07	3	0.003	1.08	0.54	0.95	N.S.
PC 16:0;0_22:5;0	0.13	3	0.0059	0.13	3	0.0044	0.978	0.54	0.95	N.S.
PE 18:0;0_18:1;0	0.9	3	0.037	0.96	3	0.13	1.06	0.54	0.95	N.S.
PE O-17:0;0/22:6;0	0.0056	3	0.0019	0.0067	2	0.0017	1.21	0.54	0.95	N.S.
PS 20:0;0_20:3;0	0.0048	2	0.0024	0.0063	3	0.0012	1.31	0.54	0.95	N.S.
TAG 52:3;0	0.045	3	0.026	0.033	2	0.0094	0.74	0.54	0.95	N.S.
DAG 16:0;0_18:1;0	0.37	3	0.049	0.35	3	0.016	0.945	0.55	0.95	N.S.
PA 16:0;0_16:0;0	0.011	2	0.0026	0.0095	3	0.002	0.856	0.55	0.95	N.S.
PC O-16:1;0/20:1;0	0.00056	3	0.00012	0.00051	3	5.3e-05	0.911	0.55	0.95	N.S.
PC O-18:1;0/18:1;0	0.05	3	0.0041	0.048	3	0.0048	0.952	0.55	0.95	N.S.
PE 16:0;0_20:1;0	0.14	3	0.0079	0.14	3	0.011	1.04	0.55	0.95	N.S.
PE O-16:0;0/20:1;0	0.00074	3	0.00023	0.00064	3	0.00013	0.863	0.55	0.95	N.S.
PE O-18:1;0/22:2;0	0.004	3	0.00063	0.0045	3	0.0011	1.12	0.55	0.95	N.S.
PI 16:0;0_20:4;0	0.37	3	0.011	0.35	3	0.055	0.939	0.55	0.95	N.S.
PI 18:2;0_20:4;0	0.023	3	0.006	0.028	3	0.012	1.22	0.55	0.95	N.S.
PS 18:1;0_20:2;0	0.076	3	0.022	0.065	3	0.021	0.85	0.55	0.95	N.S.
PC 14:0;0_17:0;0	0.024	3	0.0022	0.025	3	0.0014	1.04	0.56	0.95	N.S.
PC O-16:0;0/16:0;0	0.22	3	0.0096	0.23	3	0.0057	1.02	0.56	0.95	N.S.
PC O-17:0;0/19:2;0	0.0012	3	0.00017	0.0011	3	0.00014	0.93	0.56	0.95	N.S.
PE O-16:2;0/22:4;0	0.012	3	0.00054	0.013	3	0.0028	1.09	0.56	0.95	N.S.
PI 20:1;0_20:3;0	0.0099	2	0.0013	0.011	2	0.00072	1.08	0.56	0.95	N.S.
PS 14:0;0_18:1;0	0.0049	2	0.0001	0.0047	2	0.00044	0.948	0.56	0.95	N.S.
PS 20:1;0_20:3;0	0.0077	3	0.00099	0.0071	3	0.0014	0.916	0.56	0.95	N.S.
LPE 22:4;0	0.0022	2	0.00022	0.0024	2	0.00049	1.13	0.57	0.95	N.S.
PE 18:1;0_21:1;0	0.0051	3	0.00014	0.0062	2	0.002	1.22	0.57	0.95	N.S.
PE O-18:1;0/20:3;0	0.03	3	0.0017	0.032	3	0.0038	1.05	0.57	0.95	N.S.
PI 17:0;0_20:3;0	0.0073	3	0.0012	0.0068	3	0.00041	0.932	0.57	0.95	N.S.
PI 19:1;0_20:4;0	0.024	3	0.0012	0.023	3	0.0034	0.944	0.57	0.95	N.S.
PS 18:1;0_22:1;0	0.12	3	0.0052	0.11	3	0.018	0.938	0.57	0.95	N.S.
PA 14:0;0_18:1;0	0.0052	3	0.0012	0.0047	3	0.0011	0.894	0.58	0.95	N.S.
PC 14:0;0_14:0;0	0.073	3	0.0036	0.075	3	0.0017	1.02	0.58	0.95	N.S.
PC O-17:0;0/15:0;0	0.053	3	0.0021	0.052	3	0.0023	0.98	0.58	0.95	N.S.
PE 18:1;0_22:6;0	0.093	3	0.0091	0.089	2	0.0018	0.962	0.58	0.95	N.S.
PE O-16:1;0/19:1;0	0.00052	3	9.3e-05	0.00049	3	3.9e-05	0.93	0.58	0.95	N.S.
PE O-16:2;0/18:2;0	0.0019	3	0.00026	0.0025	2	0.0013	1.36	0.58	0.95	N.S.
PE O-18:1;0/14:0;0	0.0067	3	0.0007	0.0071	3	0.00099	1.06	0.58	0.95	N.S.
PE O-18:1;0/20:5;0	0.014	3	0.003	0.013	3	0.0014	0.914	0.58	0.95	N.S.
PI 18:1;0_22:4;0	0.19	3	0.012	0.18	3	0.029	0.941	0.58	0.95	N.S.
PI 20:0;0_20:4;0	0.0081	3	0.0014	0.0068	3	0.0032	0.843	0.58	0.95	N.S.
PS 18:0;0_20:3;0	0.81	3	0.28	0.7	3	0.16	0.86	0.58	0.95	N.S.
PC 16:0;0_20:2;0	0.19	3	0.0086	0.19	3	0.0028	1.02	0.59	0.95	N.S.
PC 16:1;0_18:2;0	0.2	3	0.012	0.21	3	0.012	1.03	0.59	0.95	N.S.
PC 17:1;0_20:1;0	0.014	3	0.0024	0.015	3	0.00063	1.07	0.59	0.95	N.S.
PC O-17:0;0/17:2;0	0.0011	3	7e-05	0.00099	3	0.00026	0.91	0.59	0.95	N.S.
PE 16:0;0_16:1;0	0.072	3	0.0053	0.076	3	0.009	1.05	0.59	0.95	N.S.
PE 16:1;0_17:1;0	0.052	3	0.0062	0.049	3	0.0077	0.935	0.59	0.95	N.S.
PE 17:1;0_19:1;0	0.005	3	0.00035	0.0048	2	0.00036	0.96	0.59	0.95	N.S.
PE 18:0;0_20:5;0	0.011	3	0.00029	0.011	3	0.001	1.04	0.59	0.95	N.S.
PE O-18:2;0/16:1;0	0.03	3	0.0013	0.032	3	0.0056	1.07	0.59	0.95	N.S.
PE O-18:2;0/20:0;0	0.0015	3	8.9e-05	0.0013	2	0.00048	0.834	0.59	0.95	N.S.
PI 18:1;0_20:2;0	0.049	3	0.0022	0.047	3	0.0063	0.952	0.59	0.95	N.S.
PS 17:1;0_18:1;0	0.014	3	0.0017	0.013	3	0.0029	0.92	0.59	0.95	N.S.
PS 18:0;0_24:1;0	0.011	3	0.00057	0.0096	3	0.0032	0.89	0.59	0.95	N.S.
Cer 36:2;2	0.0017	3	0.00037	0.0018	3	7.9e-05	1.08	0.6	0.95	N.S.
PA 17:0;0_17:1;0	0.0031	3	0.0013	0.0027	3	0.00057	0.851	0.6	0.95	N.S.
PE 16:0;0_22:6;0	0.022	3	0.0011	0.024	2	0.0027	1.06	0.6	0.95	N.S.
PE O-18:1;0/17:1;0	0.00052	3	3e-05	0.00056	3	0.00011	1.08	0.6	0.95	N.S.
PI 14:0;0_18:1;0	0.0044	3	0.00078	0.0039	3	0.001	0.904	0.6	0.95	N.S.
PS 14:0;0_18:0;0	0.018	3	0.0016	0.017	3	0.00056	0.967	0.6	0.95	N.S.
PS 16:0;0_20:0;0	0.0024	2	0.00027	0.0026	3	0.00064	1.1	0.6	0.95	N.S.
SM 36:2;2	0.017	3	0.0008	0.018	3	0.0015	1.03	0.6	0.95	N.S.
LPI 18:0;0	0.051	3	0.0073	0.055	3	0.0083	1.07	0.61	0.95	N.S.
PC 18:1;0_21:1;0	0.016	2	0.0018	0.017	3	0.0011	1.06	0.61	0.95	N.S.
PE 18:2;0_18:2;0	0.024	3	0.0013	0.025	3	0.0031	1.05	0.61	0.95	N.S.
PE O-16:1;0/19:2;0	0.00039	3	4.2e-05	0.00035	3	0.0001	0.903	0.61	0.95	N.S.
PE O-18:2;0/22:5;0	0.19	3	0.0082	0.19	3	0.019	1.04	0.61	0.95	N.S.
PS 18:2;0_20:1;0	0.037	3	0.014	0.032	3	0.0093	0.853	0.61	0.95	N.S.
TAG 52:2;0	0.1	3	0.061	0.079	3	0.029	0.78	0.61	0.95	N.S.
PC O-18:0;0/20:4;0	0.044	3	0.0028	0.046	3	0.0034	1.03	0.62	0.95	N.S.
PC O-18:1;0/22:5;0	0.017	3	6.3e-05	0.016	3	0.0023	0.954	0.62	0.95	N.S.
PE 16:1;0_18:0;0	0.17	3	0.011	0.17	3	0.023	1.05	0.62	0.95	N.S.
PE 18:1;0_20:4;0	0.33	3	0.015	0.32	3	0.026	0.971	0.62	0.95	N.S.
PE O-16:1;0/18:3;0	0.0066	3	0.001	0.0072	3	0.0017	1.1	0.62	0.95	N.S.
PI 17:1;0_20:3;0	0.0067	3	0.00077	0.006	3	0.0022	0.888	0.62	0.95	N.S.
DAG 16:0;0_20:1;0	0.033	3	0.0051	0.032	3	0.0019	0.949	0.63	0.95	N.S.
PC 18:1;0_20:3;0	0.29	3	0.0053	0.28	3	0.011	0.986	0.63	0.95	N.S.
PC 18:1;0_22:6;0	0.074	3	0.0097	0.078	3	0.0074	1.05	0.63	0.95	N.S.
PE 15:0;0_20:1;0	0.0049	3	0.00021	0.0051	3	0.00088	1.06	0.63	0.95	N.S.
PE 15:1;0_24:5;0	0.0013	3	0.00029	0.0012	3	0.00013	0.921	0.63	0.95	N.S.
PE 16:0;0_18:1;0	0.66	3	0.032	0.69	3	0.076	1.04	0.63	0.95	N.S.
PE O-18:2;0/16:0;0	0.28	3	0.011	0.29	3	0.027	1.03	0.63	0.95	N.S.
PS 16:0;0_18:2;0	0.015	3	0.0019	0.014	3	0.0024	0.937	0.63	0.95	N.S.
PS 16:0;0_22:1;0	0.035	3	0.0011	0.031	3	0.011	0.898	0.63	0.95	N.S.
PS 18:1;0_20:1;0	0.097	3	0.0058	0.093	3	0.011	0.961	0.63	0.95	N.S.
PS 18:2;0_22:4;0	0.0098	3	0.002	0.0088	3	0.0026	0.897	0.63	0.95	N.S.
PC 14:0;0_18:0;0	0.14	3	0.0058	0.14	3	0.0012	1.01	0.64	0.95	N.S.
PC 17:1;0_20:3;0	0.031	3	0.0024	0.03	3	0.0012	0.974	0.64	0.95	N.S.
PC O-16:1;0/24:4;0	0.0041	3	0.00078	0.0039	3	0.00013	0.941	0.64	0.95	N.S.
PG 18:0;0_20:3;0	0.0011	3	8.7e-05	0.001	2	1.7e-05	0.974	0.64	0.95	N.S.
PS 17:0;0_22:4;0	0.011	3	0.00085	0.011	3	0.0018	0.946	0.64	0.95	N.S.
PS 18:0;0_18:2;0	0.36	3	0.025	0.35	3	0.045	0.958	0.64	0.95	N.S.
PS 18:2;0_20:0;0	0.0088	3	0.0015	0.0082	3	0.0015	0.929	0.64	0.95	N.S.
PS 20:3;0_22:1;0	0.0058	2	0.0032	0.0043	3	0.00087	0.749	0.64	0.95	N.S.
DAG 14:0;0_16:0;0	0.05	3	0.0093	0.047	3	0.0063	0.936	0.65	0.95	N.S.
DAG 16:0;0_22:4;0	0.016	3	0.0005	0.015	3	0.0019	0.964	0.65	0.95	N.S.
PA 16:0;0_18:0;0	0.028	3	0.0061	0.026	3	0.0052	0.92	0.65	0.95	N.S.
PC O-17:0;0/17:0;0	0.019	3	0.0014	0.018	3	0.0012	0.973	0.65	0.95	N.S.
PE 18:1;0_22:4;0	0.2	3	0.02	0.21	3	0.015	1.04	0.65	0.95	N.S.
PE O-16:1;0/22:6;0	0.33	3	0.021	0.34	3	0.031	1.03	0.65	0.95	N.S.
PE O-17:2;0/18:1;0	0.0062	3	0.00065	0.0066	3	0.0012	1.06	0.65	0.95	N.S.
PE O-18:2;0/20:4;0	0.82	3	0.039	0.84	3	0.076	1.03	0.65	0.95	N.S.
PI 16:0;0_18:1;0	0.18	3	0.026	0.17	3	0.02	0.947	0.65	0.95	N.S.
PI 18:0;0_21:3;0	0.023	3	0.0018	0.021	3	0.0044	0.94	0.65	0.95	N.S.
PI 18:2;0_20:3;0	0.0088	3	0.0022	0.008	3	0.0021	0.902	0.65	0.95	N.S.
PS 16:1;0_22:1;0	0.016	3	0.00038	0.015	3	0.0037	0.93	0.65	0.95	N.S.
PS 18:1;0_20:0;0	0.054	3	0.002	0.052	3	0.0051	0.97	0.65	0.95	N.S.
PS 16:0;0_20:1;0	0.034	3	0.0016	0.033	3	0.0059	0.95	0.66	0.95	N.S.
PS 18:2;0_20:3;0	0.0024	2	0.0018	0.0017	3	0.00087	0.688	0.66	0.95	N.S.
CL 70:5;0	0.083	3	0.0074	0.087	3	0.012	1.04	0.67	0.95	N.S.
DAG 16:0;0_19:1;0	0.0064	3	0.0036	0.0054	3	0.00051	0.838	0.67	0.95	N.S.
PE 16:0;0_24:4;0	0.12	3	0.00088	0.12	2	0.006	0.98	0.67	0.95	N.S.
PE O-16:1;0/20:2;0	0.011	3	0.0011	0.012	3	0.0013	1.04	0.67	0.95	N.S.
PE O-18:2;0/17:1;0	0.0011	3	0.00015	0.0011	3	0.00014	0.952	0.67	0.95	N.S.
PC 17:0;0_20:1;0	0.0044	3	0.00032	0.0045	3	0.00029	1.03	0.68	0.95	N.S.
PE 14:0;0_16:0;0	0.0087	3	0.00031	0.0091	3	0.0014	1.04	0.68	0.95	N.S.
PE 16:1;0_22:1;0	0.0045	3	0.00057	0.0047	2	0.0001	1.03	0.68	0.95	N.S.
PE 16:1;0_24:1;0	0.0043	3	0.00048	0.0045	2	0.00067	1.06	0.68	0.95	N.S.
PE O-17:2;0/20:4;0	0.019	3	0.0016	0.018	3	0.0033	0.951	0.68	0.95	N.S.
PE O-18:1;0/22:5;0	0.084	3	0.0016	0.086	3	0.0079	1.03	0.68	0.95	N.S.
PI 16:0;0_19:1;0	0.0046	3	0.0012	0.0042	3	0.00099	0.916	0.68	0.95	N.S.
PI 18:1;0_22:5;0	0.046	3	0.0034	0.044	3	0.0047	0.968	0.68	0.95	N.S.
CL 70:6;0	0.056	3	0.013	0.061	3	0.014	1.08	0.69	0.95	N.S.
PC 16:1;0_24:1;0	0.0041	2	0.00044	0.0044	2	0.0006	1.06	0.69	0.95	N.S.
PC 18:1;0_18:2;0	1.2	3	0.012	1.2	3	0.03	1.01	0.69	0.95	N.S.
PC 20:4;0_22:1;0	0.0075	2	0.0019	0.0083	3	0.0018	1.1	0.69	0.95	N.S.
PC O-18:1;0/16:0;0	0.23	3	0.0069	0.22	3	0.011	0.985	0.69	0.95	N.S.
PC O-18:1;0/22:4;0	0.025	3	0.0019	0.024	3	0.0024	0.969	0.69	0.95	N.S.
PE 16:0;0_20:4;0	0.15	3	0.0029	0.16	3	0.013	1.02	0.69	0.95	N.S.
PE 17:1;0_20:1;0	0.011	3	0.0011	0.011	3	0.0028	1.08	0.69	0.95	N.S.
PE 18:1;0_18:1;0	1.4	3	0.064	1.4	3	0.19	1.04	0.69	0.95	N.S.
PE O-17:0;0/22:5;0	0.015	3	0.00092	0.015	3	0.0014	0.973	0.69	0.95	N.S.
PG 17:0;0_18:1;0	0.0021	3	0.00027	0.0023	3	0.00067	1.09	0.69	0.95	N.S.
PI 17:1;0_20:4;0	0.011	2	0.0013	0.01	3	0.0027	0.925	0.69	0.95	N.S.
PS 16:1;0_22:0;0	0.012	3	0.0016	0.011	3	0.0009	0.96	0.69	0.95	N.S.
PS 17:1;0_20:1;0	0.0021	3	0.00019	0.002	3	0.0002	0.967	0.69	0.95	N.S.
PS 18:0;0_20:0;0	0.0084	2	0.00097	0.009	3	0.0019	1.07	0.69	0.95	N.S.
DAG 18:0;0_18:2;0	0.026	3	0.0012	0.025	3	0.0027	0.972	0.7	0.95	N.S.
PC 16:1;0_22:5;0	0.017	3	0.0019	0.018	3	0.0013	1.03	0.7	0.95	N.S.
PC 18:1;0_22:3;0	0.034	3	0.0044	0.036	2	0.0022	1.04	0.7	0.95	N.S.
PC 20:2;0_20:4;0	0.022	3	0.0019	0.023	3	0.0056	1.07	0.7	0.95	N.S.
PE 16:1;0_20:4;0	0.034	3	0.0009	0.034	3	0.0029	1.02	0.7	0.95	N.S.
PE 20:3;0_24:1;0	0.0039	2	0.00055	0.0042	3	0.00068	1.06	0.7	0.95	N.S.
PI 18:0;0_20:4;0	2.8	3	0.25	2.6	3	0.44	0.957	0.7	0.95	N.S.
PS 16:0;0_24:4;0	0.015	3	0.0017	0.014	3	0.0037	0.932	0.7	0.95	N.S.
PS 18:2;0_19:0;0	0.0049	3	0.00011	0.0046	3	0.001	0.946	0.7	0.95	N.S.
DAG 18:1;0_20:3;0	0.017	3	0.0011	0.017	3	0.00038	0.985	0.71	0.95	N.S.
PC 14:0;0_22:4;0	0.025	3	0.00058	0.024	3	0.003	0.971	0.71	0.95	N.S.
PC 16:0;0_22:6;0	0.08	3	0.013	0.083	3	0.0077	1.04	0.71	0.95	N.S.
PE O-18:2;0/22:6;0	0.11	2	0.0086	0.11	3	0.012	1.04	0.71	0.95	N.S.
PS 16:0;0_20:2;0	0.014	3	0.0027	0.013	3	0.0037	0.925	0.71	0.95	N.S.
PS 17:0;0_22:5;0	0.02	3	0.0086	0.018	3	0.0032	0.887	0.71	0.95	N.S.
PS 18:0;0_18:0;0	0.015	2	0.00077	0.015	3	0.0022	1.04	0.71	0.95	N.S.
PS 18:0;0_21:3;0	0.014	2	0.0031	0.016	3	0.0052	1.11	0.71	0.95	N.S.
PS 18:0;0_22:4;0	0.44	3	0.027	0.42	3	0.07	0.958	0.71	0.95	N.S.
PS 18:1;0_18:1;0	0.33	3	0.031	0.31	3	0.039	0.965	0.71	0.95	N.S.
PS 18:1;0_19:1;0	0.026	3	0.0032	0.028	3	0.0059	1.06	0.71	0.95	N.S.
PS 20:3;0_22:0;0	0.005	2	0.00099	0.0046	3	0.00071	0.928	0.71	0.95	N.S.
PE 18:1;0_18:2;0	0.34	3	0.01	0.35	3	0.043	1.03	0.72	0.95	N.S.
PE O-18:0;0/18:2;0	0.0085	3	0.00044	0.0089	3	0.0013	1.04	0.72	0.95	N.S.
PE O-18:0;0/20:2;0	0.0014	3	0.00026	0.0013	3	0.0003	0.936	0.72	0.95	N.S.
PS 16:0;0_16:1;0	0.012	2	0.00054	0.013	3	0.0037	1.07	0.72	0.95	N.S.
PS 18:0;0_18:1;0	2.3	3	0.15	2.3	3	0.28	0.968	0.72	0.95	N.S.
PC 14:0;0_17:1;0	0.036	3	0.0019	0.035	3	0.0011	0.987	0.73	0.95	N.S.
PC 18:1;0_20:4;0	0.62	3	0.034	0.61	3	0.023	0.986	0.73	0.95	N.S.
PC O-16:1;0/20:3;0	0.028	3	0.0038	0.027	3	0.0024	0.965	0.73	0.95	N.S.
PE 17:1;0_20:2;0	0.0036	3	0.00097	0.0034	2	6.2e-05	0.938	0.73	0.95	N.S.
PE 18:1;0_21:2;0	0.0054	3	0.00035	0.0057	2	0.00078	1.05	0.73	0.95	N.S.
PE O-16:1;0/24:5;0	0.017	3	0.0013	0.018	3	0.0022	1.03	0.73	0.95	N.S.
PE O-17:0;0/19:1;0	0.00065	3	0.00015	0.0006	3	0.00013	0.936	0.73	0.95	N.S.
PI 17:1;0_18:2;0	0.041	3	0.024	0.035	3	0.012	0.858	0.73	0.95	N.S.
PS 16:0;0_18:0;0	0.2	3	0.014	0.19	3	0.035	0.959	0.73	0.95	N.S.
PS 16:1;0_24:1;0	0.014	3	0.002	0.013	3	0.0019	0.958	0.73	0.95	N.S.
PS 18:0;0_22:0;0	0.011	2	0.00044	0.011	3	0.0024	1.05	0.73	0.95	N.S.
DAG 16:1;0_22:4;0	0.003	3	0.00049	0.0029	2	0.00014	0.963	0.74	0.95	N.S.
PC O-16:0;0/20:2;0	0.0013	3	0.00011	0.0014	3	0.00013	1.03	0.74	0.95	N.S.
PC O-17:1;0/20:3;0	0.0013	3	0.00017	0.0014	3	0.00014	1.03	0.74	0.95	N.S.
PC O-18:0;0/16:1;0	0.019	3	0.00062	0.019	3	0.0014	1.02	0.74	0.95	N.S.
PE 14:0;0_18:1;0	0.031	3	0.0016	0.031	3	0.0035	1.03	0.74	0.95	N.S.
PE 15:0;0_22:4;0	0.012	3	0.0008	0.013	3	0.0018	1.03	0.74	0.95	N.S.
PE 16:0;0_20:3;0	0.046	3	0.0065	0.048	3	0.0054	1.04	0.74	0.95	N.S.
PE 16:1;0_20:2;0	0.0089	3	0.00072	0.0092	3	0.0012	1.03	0.74	0.95	N.S.
PE 18:1;0_22:1;0	0.027	3	0.0033	0.028	3	0.0011	1.03	0.74	0.95	N.S.
PE 18:2;0_20:2;0	0.017	3	0.0012	0.018	3	0.002	1.03	0.74	0.95	N.S.
PE O-16:1;0/22:2;0	0.01	3	0.0014	0.0095	3	0.0023	0.945	0.74	0.95	N.S.
PE O-17:1;0/16:1;0	0.0083	3	0.0018	0.0088	3	0.0012	1.05	0.74	0.95	N.S.
PE O-18:1;0/20:4;0	0.51	3	0.017	0.52	3	0.045	1.02	0.74	0.95	N.S.
PI 16:1;0_18:2;0	0.0089	2	0.00054	0.0078	3	0.005	0.875	0.74	0.95	N.S.
DAG 14:0;0_18:0;0	0.0079	3	0.0023	0.0074	3	0.00017	0.938	0.75	0.95	N.S.
DAG 17:0;0_18:1;0	0.017	3	0.0042	0.016	3	0.0018	0.944	0.75	0.95	N.S.
PA 17:1;0_17:1;0	0.003	3	0.0014	0.0027	3	0.00069	0.896	0.75	0.95	N.S.
PC 16:0;0_21:3;0	0.015	3	0.0018	0.015	3	0.0011	1.03	0.75	0.95	N.S.
PC 16:1;0_18:1;0	1.5	3	0.019	1.5	3	0.044	1.01	0.75	0.95	N.S.
PC O-16:2;0/20:3;0	0.0084	3	0.00066	0.0082	3	0.00073	0.977	0.75	0.95	N.S.
PC O-18:0;0/20:3;0	0.0059	3	0.0021	0.0064	3	0.00059	1.07	0.75	0.95	N.S.
PC O-18:0;0/22:5;0	0.0059	3	0.00046	0.0062	3	0.0014	1.05	0.75	0.95	N.S.
PC O-18:2;0/22:4;0	0.012	3	0.00047	0.012	3	0.002	1.04	0.75	0.95	N.S.
PE 18:0;0_18:2;0	0.3	3	0.0057	0.31	3	0.041	1.03	0.75	0.95	N.S.
PE O-16:1;0/16:1;0	0.04	3	0.0066	0.042	3	0.0041	1.04	0.75	0.95	N.S.
PE O-16:1;0/18:1;0	0.29	3	0.022	0.3	3	0.05	1.04	0.75	0.95	N.S.
PE O-16:1;0/22:1;0	0.013	3	0.001	0.014	3	0.0024	1.04	0.75	0.95	N.S.
PI 17:1;0_18:0;0	0.0044	3	0.00023	0.0046	3	0.00062	1.03	0.75	0.95	N.S.
PS 17:0;0_20:3;0	0.011	2	0.00025	0.012	3	0.0038	1.07	0.75	0.95	N.S.
Cer 44:1;2	0.0032	3	0.00017	0.0031	3	0.00034	0.977	0.76	0.95	N.S.
DAG 16:0;0_20:3;0	0.012	3	0.00078	0.011	3	0.002	0.962	0.76	0.95	N.S.
PC 14:0;0_16:0;0	1.3	3	0.031	1.3	3	0.032	1.01	0.76	0.95	N.S.
PE 17:1;0_18:1;0	0.1	3	0.0085	0.1	3	0.0084	1.02	0.76	0.95	N.S.
PE O-18:0;0/22:4;0	0.016	3	0.00067	0.015	3	0.0027	0.965	0.76	0.95	N.S.
PE O-18:1;0/22:6;0	0.043	3	0.0022	0.041	3	0.0083	0.961	0.76	0.95	N.S.
PE O-18:2;0/22:3;0	0.023	3	0.003	0.024	3	0.00083	1.03	0.76	0.95	N.S.
PI 16:0;0_20:2;0	0.032	3	0.0016	0.031	3	0.0041	0.973	0.76	0.95	N.S.
PS 18:0;0_19:1;0	0.02	3	0.0027	0.021	3	0.0046	1.05	0.76	0.95	N.S.
PS 18:0;0_20:2;0	0.052	3	0.0015	0.054	3	0.0084	1.03	0.76	0.95	N.S.
PS 18:1;0_22:3;0	0.019	3	0.0031	0.018	3	0.0036	0.952	0.76	0.95	N.S.
PC 17:0;0_17:1;0	0.018	3	0.0025	0.019	3	0.0032	1.04	0.77	0.95	N.S.
PC 18:2;0_20:4;0	0.075	3	0.0068	0.077	3	0.0089	1.03	0.77	0.95	N.S.
PC O-16:0;0/22:5;0	0.02	3	0.0019	0.02	3	0.0026	1.03	0.77	0.95	N.S.
PE 16:0;0_17:1;0	0.023	3	0.002	0.024	3	0.0033	1.03	0.77	0.95	N.S.
PE 16:1;0_22:4;0	0.035	3	0.0014	0.035	3	0.0024	0.986	0.77	0.95	N.S.
PE O-18:2;0/20:1;0	0.0088	3	0.0014	0.0093	3	0.0019	1.05	0.77	0.95	N.S.
PS 16:0;0_16:0;0	0.019	3	0.0006	0.019	3	0.0016	0.983	0.77	0.95	N.S.
LPI 20:4;0	0.024	3	0.002	0.025	3	0.0044	1.04	0.78	0.95	N.S.
PC 17:1;0_19:1;0	0.0068	2	0.0012	0.0071	3	0.00084	1.05	0.78	0.95	N.S.
PC 18:0;0_22:6;0	0.034	3	0.0017	0.035	2	0.0039	1.03	0.78	0.95	N.S.
PE 16:1;0_17:0;0	0.0025	3	0.00042	0.0026	3	0.00069	1.06	0.78	0.95	N.S.
PE O-16:1;0/20:4;0	2.1	3	0.085	2.2	3	0.23	1.02	0.78	0.95	N.S.
PE O-18:1;0/24:5;0	0.0049	3	0.0012	0.0046	3	0.0017	0.925	0.78	0.95	N.S.
PG 18:0;0_18:1;0	0.018	3	0.0026	0.017	3	0.0016	0.97	0.78	0.95	N.S.
PI 16:1;0_18:0;0	0.034	3	0.0033	0.033	3	0.0038	0.975	0.78	0.95	N.S.
PS 18:1;0_22:2;0	0.022	3	0.0091	0.024	3	0.0058	1.08	0.78	0.95	N.S.
CL 68:6;0	0.017	2	0.0025	0.016	3	0.0022	0.96	0.79	0.95	N.S.
LPE 16:0;0	0.0045	3	0.0005	0.0047	3	0.00093	1.04	0.79	0.95	N.S.
PC 16:0;0_21:1;0	0.0087	3	0.00075	0.0086	3	0.00088	0.978	0.79	0.95	N.S.
PE 18:0;0_19:1;0	0.0045	3	0.00023	0.0048	3	0.0017	1.07	0.79	0.95	N.S.
PE O-16:0;0/24:4;0	0.0039	3	0.0003	0.0037	3	0.00073	0.966	0.79	0.95	N.S.
PE O-16:1;0/16:0;0	0.079	3	0.0037	0.078	3	0.006	0.985	0.79	0.95	N.S.
PE O-18:2;0/20:3;0	0.064	3	0.0053	0.066	3	0.01	1.03	0.79	0.95	N.S.
PI 18:1;0_22:3;0	0.034	3	0.0033	0.033	3	0.008	0.958	0.79	0.95	N.S.
SM 44:2;2	0.022	3	0.0025	0.022	3	0.0021	0.976	0.79	0.95	N.S.
CL 72:4;0	0.011	2	0.0037	0.012	3	0.0031	1.08	0.8	0.95	N.S.
LPA 16:0;0	0.0035	2	0.00016	0.0033	3	0.00083	0.96	0.8	0.95	N.S.
LPE 20:1;0	0.0037	3	0.00068	0.0036	3	0.00033	0.967	0.8	0.95	N.S.
PC 18:2;0_22:4;0	0.043	3	0.0059	0.045	3	0.011	1.05	0.8	0.95	N.S.
PC O-18:0;0/14:0;0	0.013	3	0.00052	0.013	3	0.00037	0.992	0.8	0.95	N.S.
PE 16:1;0_18:1;0	0.25	3	0.02	0.26	3	0.033	1.02	0.8	0.95	N.S.
PE 17:1;0_20:3;0	0.013	3	0.00018	0.014	3	0.0027	1.03	0.8	0.95	N.S.
PE 18:1;0_19:0;0	0.012	3	0.00072	0.012	3	0.003	1.04	0.8	0.95	N.S.
PE 20:2;0_20:4;0	0.0072	3	0.00043	0.0073	3	0.00059	1.02	0.8	0.95	N.S.
PE O-18:2;0/18:1;0	0.1	3	0.0067	0.11	3	0.014	1.02	0.8	0.95	N.S.
PG 20:3;0_20:4;0	0.023	3	0.015	0.026	2	0.0007	1.11	0.8	0.95	N.S.
PI 17:0;0_20:4;0	0.05	3	0.0085	0.047	3	0.013	0.949	0.8	0.95	N.S.
PS 18:0;0_22:1;0	0.018	3	0.00043	0.017	3	0.0041	0.961	0.8	0.95	N.S.
DAG 16:0;0_18:0;0	0.15	3	0.0081	0.15	3	0.0055	1.01	0.81	0.95	N.S.
DAG 16:1;0_20:1;0	0.0056	3	0.00053	0.0055	3	0.00021	0.984	0.81	0.95	N.S.
DAG 18:1;0_18:3;0	0.017	3	0.0074	0.018	3	0.0058	1.08	0.81	0.95	N.S.
PA 18:0;0_18:1;0	0.0084	2	0.00013	0.0085	3	0.00061	1.01	0.81	0.95	N.S.
PC 16:0;0_22:4;0	0.31	3	0.013	0.31	3	0.016	0.99	0.81	0.95	N.S.
PC 16:0;0_24:2;0	0.016	3	0.002	0.016	3	0.0023	0.973	0.81	0.95	N.S.
PC 18:2;0_20:2;0	0.044	3	0.0021	0.044	3	0.00046	1.01	0.81	0.95	N.S.
PC O-16:0;0/22:6;0	0.0048	3	0.00082	0.0051	2	0.0017	1.08	0.81	0.95	N.S.
PC O-18:0;0/22:4;0	0.015	3	0.0017	0.014	3	0.0012	0.979	0.81	0.95	N.S.
PE 14:0;0_18:2;0	0.0037	3	0.00073	0.0036	3	6.3e-05	0.969	0.81	0.95	N.S.
PS 18:1;0_22:0;0	0.074	3	0.0024	0.072	3	0.01	0.977	0.81	0.95	N.S.
PC 12:0;0_16:0;0	0.018	3	0.0013	0.018	3	0.0022	1.02	0.82	0.95	N.S.
PC 17:1;0_20:2;0	0.0082	3	0.00097	0.008	3	0.0011	0.976	0.82	0.95	N.S.
PC 18:1;0_22:4;0	0.2	3	0.0077	0.2	3	0.0094	0.991	0.82	0.95	N.S.
PE O-16:1;0/20:3;0	0.082	3	0.0055	0.085	3	0.014	1.03	0.82	0.95	N.S.
PE O-16:1;0/24:4;0	0.11	3	0.004	0.11	3	0.014	0.981	0.82	0.95	N.S.
PE O-18:1;0/18:0;0	0.0017	3	0.00024	0.0016	3	0.00032	0.966	0.82	0.95	N.S.
PI 18:0;0_18:2;0	0.14	3	0.011	0.14	3	0.022	0.975	0.82	0.95	N.S.
PI 18:1;0_19:2;0	0.0079	3	0.00089	0.0081	3	0.001	1.02	0.82	0.95	N.S.
PS 18:1;0_18:2;0	0.076	3	0.024	0.073	3	0.011	0.952	0.82	0.95	N.S.
PS 18:1;0_24:0;0	0.093	3	0.014	0.096	3	0.014	1.03	0.82	0.95	N.S.
PS 18:1;0_24:1;0	0.11	3	0.0099	0.11	3	0.016	1.03	0.82	0.95	N.S.
PS 18:2;0_22:1;0	0.014	3	0.0057	0.015	3	0.0051	1.08	0.82	0.95	N.S.
Chol	18.6	3	0.45	18.5	3	0.76	0.994	0.83	0.95	N.S.
DAG 16:0;0_20:4;0	0.017	3	0.0081	0.016	3	0.0079	0.915	0.83	0.95	N.S.
PC 16:0;0_18:3;0	0.044	3	0.0031	0.044	3	0.002	0.989	0.83	0.95	N.S.
PE 20:4;0_24:0;0	0.014	3	0.0035	0.014	3	0.0016	0.962	0.83	0.95	N.S.
PE O-17:1;0/17:0;0	0.0013	3	0.00022	0.0014	3	0.00024	1.03	0.83	0.95	N.S.
PI 18:1;0_20:1;0	0.016	3	0.00064	0.016	3	0.0029	1.03	0.83	0.95	N.S.
PC O-18:1;0/16:1;0	0.033	3	0.0011	0.033	3	0.0033	0.986	0.84	0.95	N.S.
PE 17:1;0_17:1;0	0.0032	3	0.00017	0.0033	3	0.00061	1.03	0.84	0.95	N.S.
PE O-16:0;0/22:6;0	0.0057	3	0.00069	0.0056	3	0.0012	0.969	0.84	0.95	N.S.
PE O-18:2;0/15:0;0	0.0016	3	0.00032	0.0017	3	0.00046	1.04	0.84	0.95	N.S.
PE O-18:2;0/22:2;0	0.0032	3	0.001	0.0033	3	0.00027	1.04	0.84	0.95	N.S.
PG 16:0;0_18:1;0	0.11	3	0.0041	0.11	3	0.011	1.01	0.84	0.95	N.S.
PS 18:2;0_24:0;0	0.0098	3	0.001	0.01	3	0.00097	1.02	0.84	0.95	N.S.
PC 18:0;0_18:3;0	0.01	3	0.00064	0.011	3	0.0011	1.01	0.85	0.95	N.S.
PC 18:1;0_18:3;0	0.052	3	0.0015	0.051	3	0.0068	0.983	0.85	0.95	N.S.
PE O-16:0;0/22:4;0	0.028	3	0.0026	0.028	3	0.0023	1.01	0.85	0.95	N.S.
TAG 56:5;0	0.011	3	0.0025	0.011	2	0.0026	1.05	0.85	0.95	N.S.
PS 16:1;0_18:0;0	0.19	3	0.0063	0.19	3	0.024	0.985	0.85	0.96	N.S.
PE 16:1;0_20:1;0	0.042	3	0.0024	0.043	3	0.0074	1.02	0.86	0.96	N.S.
PE O-17:1;0/16:0;0	0.0031	3	0.00051	0.0032	3	0.00027	1.02	0.86	0.96	N.S.
PE O-18:0;0/20:4;0	0.024	3	0.0012	0.025	3	0.0033	1.02	0.86	0.96	N.S.
PE O-18:2;0/22:1;0	0.0052	3	0.00086	0.0051	3	0.00072	0.977	0.86	0.96	N.S.
PG 20:3;0_22:4;0	0.0079	3	0.0024	0.0077	3	0.0007	0.965	0.86	0.96	N.S.
PI 18:0;0_18:3;0	0.0074	2	8.3e-05	0.0072	3	0.0021	0.967	0.86	0.96	N.S.
PS 16:1;0_18:1;0	0.023	3	0.0045	0.024	3	0.0037	1.03	0.86	0.96	N.S.
PS 17:0;0_18:1;0	0.071	3	0.0013	0.07	3	0.0074	0.988	0.86	0.96	N.S.
DAG 16:0;0_16:0;0	0.12	3	0.026	0.12	3	0.0082	0.977	0.87	0.96	N.S.
PC 20:1;0_20:1;0	0.0014	3	0.00034	0.0014	3	0.00026	1.03	0.87	0.96	N.S.
PE O-18:2;0/22:4;0	0.32	3	0.017	0.33	3	0.023	1.01	0.87	0.96	N.S.
PE O-18:2;0/24:4;0	0.038	3	0.0034	0.038	3	0.0031	0.988	0.87	0.96	N.S.
PI 16:0;0_19:2;0	0.0048	2	0.00013	0.0047	2	0.0011	0.966	0.87	0.96	N.S.
PI 16:1;0_20:1;0	0.0053	3	0.0005	0.0052	3	0.00098	0.979	0.87	0.96	N.S.
PI 17:0;0_22:4;0	0.01	3	0.00074	0.011	3	0.0023	1.02	0.87	0.96	N.S.
PS 18:1;0_21:1;0	0.017	2	0.0014	0.018	3	0.0042	1.03	0.87	0.96	N.S.
PC 14:0;0_24:4;0	0.0093	3	0.0017	0.0095	2	0.00092	1.02	0.88	0.96	N.S.
PE 16:0;0_18:2;0	0.087	3	0.0042	0.087	3	0.0074	1.01	0.88	0.96	N.S.
PG 18:0;0_20:2;0	0.00066	3	0.00017	0.00069	2	0.00015	1.04	0.88	0.96	N.S.
PS 16:0;0_19:1;0	0.013	3	0.00041	0.013	3	0.003	1.02	0.88	0.96	N.S.
PS 16:0;0_20:3;0	0.018	3	0.0028	0.018	2	0.0034	0.972	0.88	0.96	N.S.
PS 18:0;0_18:3;0	0.018	2	0.0044	0.018	2	0.0024	1.04	0.88	0.96	N.S.
DAG 16:0;0_20:2;0	0.01	3	0.00086	0.01	3	0.0013	0.987	0.89	0.97	N.S.
PC 14:0;0_20:1;0	0.04	3	0.0023	0.04	3	0.0029	1.01	0.89	0.97	N.S.
PC O-16:2;0/16:0;0	0.012	3	0.0026	0.012	3	0.0014	1.02	0.89	0.97	N.S.
PE 16:0;0_22:5;0	0.43	3	0.0055	0.44	3	0.052	1.01	0.89	0.97	N.S.
PE 17:0;0_20:4;0	0.018	3	0.0002	0.018	3	0.0034	1.02	0.89	0.97	N.S.
PS 18:1;0_19:0;0	0.034	3	0.002	0.033	3	0.0093	0.975	0.89	0.97	N.S.
PC O-16:0;0/20:3;0	0.011	3	0.00048	0.011	3	0.0012	1.01	0.9	0.97	N.S.
PE O-16:1;0/20:1;0	0.025	3	0.0017	0.026	3	0.0045	1.01	0.9	0.97	N.S.
PE O-17:2;0/18:0;0	0.00026	2	7.6e-05	0.00027	2	6.6e-06	1.03	0.9	0.97	N.S.
PE O-18:1;0/16:0;0	0.061	3	0.0024	0.06	3	0.0073	0.989	0.9	0.97	N.S.
DAG 14:0;0_20:1;0	0.0033	3	8.2e-05	0.0034	3	0.00055	1.01	0.91	0.98	N.S.
PC 14:0;0_20:2;0	0.014	3	0.00065	0.014	3	0.0012	1.01	0.91	0.98	N.S.
PE 18:1;0_22:5;0	0.2	3	0.0027	0.2	3	0.013	0.995	0.91	0.98	N.S.
PE O-16:1;0/22:5;0	0.37	3	0.013	0.37	3	0.032	1.01	0.91	0.98	N.S.
PI 18:0;0_18:1;0	0.16	3	0.012	0.16	3	0.022	1.01	0.91	0.98	N.S.
PS 18:0;0_20:1;0	0.03	3	0.0025	0.03	3	0.002	1.01	0.91	0.98	N.S.
SM 40:1;2	0.06	3	0.0056	0.061	3	0.0062	1.01	0.91	0.98	N.S.
PC 15:0;0_22:4;0	0.036	3	0.0028	0.037	3	0.0034	1.01	0.92	0.98	N.S.
PC 18:1;0_22:5;0	0.1	3	0.0046	0.11	3	0.0081	1.01	0.92	0.98	N.S.
PC O-16:1;0/22:4;0	0.029	3	0.0031	0.029	3	0.0018	0.992	0.92	0.98	N.S.
PE 14:0;0_18:0;0	0.017	3	0.0018	0.017	3	0.003	1.01	0.92	0.98	N.S.
PE 18:0;0_20:4;0	1.4	3	0.039	1.4	3	0.18	1.01	0.92	0.98	N.S.
PE O-18:0;0/18:1;0	0.0096	3	0.0021	0.0094	3	0.0021	0.98	0.92	0.98	N.S.
PI 19:1;0_20:3;0	0.0046	2	0.00068	0.0045	3	0.0015	0.977	0.92	0.98	N.S.
PI 20:3;0_20:3;0	0.0021	2	0.0001	0.0023	2	0.0017	1.07	0.92	0.98	N.S.
PC O-17:0;0/15:1;0	0.0025	3	8.3e-05	0.0025	3	0.00044	0.99	0.93	0.98	N.S.
PE 16:2;0_18:1;0	0.0072	3	0.0012	0.0071	3	0.00073	0.989	0.93	0.98	N.S.
PE 18:1;0_19:2;0	0.0054	3	0.0011	0.0053	3	0.0008	0.986	0.93	0.98	N.S.
PE 18:1;0_24:2;0	0.0091	3	0.0011	0.0089	3	0.0028	0.981	0.93	0.98	N.S.
PE 18:2;0_22:1;0	0.0023	3	0.00034	0.0022	2	0.0007	0.974	0.93	0.98	N.S.
PE O-16:1;0/22:3;0	0.036	3	0.0028	0.036	3	0.0033	1.01	0.93	0.98	N.S.
PI 16:0;0_18:2;0	0.046	3	0.0069	0.045	3	0.0085	0.988	0.93	0.98	N.S.
PI 19:0;0_20:4;0	0.012	3	0.00062	0.012	3	0.0027	0.986	0.93	0.98	N.S.
PI 20:3;0_20:4;0	0.028	3	0.023	0.029	2	0.002	1.05	0.93	0.98	N.S.
PC O-17:1;0/17:1;0	0.01	3	0.00042	0.01	3	0.0015	0.992	0.94	0.98	N.S.
PE O-17:1;0/14:0;0	0.0035	2	0.00049	0.0036	3	0.00082	1.01	0.94	0.98	N.S.
PE O-18:1;0/22:4;0	0.26	3	0.013	0.26	3	0.021	0.996	0.94	0.98	N.S.
PG 16:1;0_22:4;0	0.0058	3	0.00061	0.0058	3	0.0015	0.986	0.94	0.98	N.S.
PI 17:0;0_18:2;0	0.0051	3	0.001	0.0052	3	0.0017	1.02	0.94	0.98	N.S.
CL 70:7;0	0.024	3	0.0038	0.024	3	0.004	0.99	0.95	0.98	N.S.
PC 20:3;0_20:3;0	0.0046	3	0.00045	0.0046	2	0.00096	1.01	0.95	0.98	N.S.
PE 16:0;0_22:3;0	0.057	3	0.011	0.057	2	0.0066	0.99	0.95	0.98	N.S.
PC O-18:2;0/16:0;0	0.018	3	0.00039	0.018	3	0.0026	1.01	0.95	0.99	N.S.
PS 17:1;0_22:4;0	0.0097	3	0.003	0.0098	3	0.00096	1.01	0.95	0.99	N.S.
LPI 18:1;0	0.023	3	0.0033	0.023	3	0.0026	0.994	0.96	0.99	N.S.
PC 17:0;0_20:3;0	0.016	3	0.0019	0.016	3	0.0023	1.01	0.96	0.99	N.S.
PE 18:0;0_18:3;0	0.0096	3	0.0011	0.0095	3	0.00096	0.996	0.96	0.99	N.S.
PE 18:1;0_20:3;0	0.24	3	0.0028	0.24	3	0.026	1	0.96	0.99	N.S.
PI 17:1;0_18:1;0	0.018	3	0.0014	0.018	3	0.0057	1.01	0.96	0.99	N.S.
PI 18:1;0_21:3;0	0.015	3	0.0002	0.015	3	0.0032	0.992	0.96	0.99	N.S.
SM 38:1;2	0.012	3	0.00067	0.012	3	0.0017	1.01	0.96	0.99	N.S.
LPS 18:1;0	0.02	3	0.0015	0.02	3	0.0011	1	0.97	0.99	N.S.
PC 16:0;0_24:5;0	0.018	3	0.00097	0.018	3	0.0023	1	0.97	0.99	N.S.
PC 16:1;0_22:1;0	0.0086	3	0.0009	0.0087	2	0.0018	1.01	0.97	0.99	N.S.
PC O-16:1;0/18:1;0	0.043	3	0.0022	0.043	3	0.0053	1	0.97	0.99	N.S.
PE O-18:1;0/15:0;0	0.00013	3	9.2e-05	0.00012	2	1.3e-05	0.983	0.97	0.99	N.S.
PE O-18:1;0/18:1;0	0.087	3	0.0049	0.087	3	0.018	1.01	0.97	0.99	N.S.
PI 16:1;0_18:1;0	0.067	3	0.012	0.067	3	0.012	0.994	0.97	0.99	N.S.
LPE O-18:1;0	0.0094	3	0.00019	0.0094	3	0.0014	1	0.98	0.99	N.S.
PA 16:1;0_18:0;0	0.0056	3	0.00048	0.0056	3	0.0011	1	0.98	0.99	N.S.
PC O-16:2;0/22:4;0	0.012	3	0.0013	0.012	3	0.00094	0.998	0.98	0.99	N.S.
PE 17:0;0_17:1;0	0.0032	3	0.00063	0.0031	3	0.00053	0.995	0.98	0.99	N.S.
PE O-18:0;0/16:1;0	0.0058	3	0.00096	0.0058	3	0.0016	0.995	0.98	0.99	N.S.
CL 68:4;0	0.036	3	0.0019	0.036	3	0.0061	1	0.98	1	N.S.
PC 18:2;0_18:2;0	0.098	3	0.012	0.098	3	0.0063	0.999	0.99	1	N.S.
PE O-16:0;0/20:5;0	0.018	3	0.00073	0.018	3	0.0049	1	0.99	1	N.S.
PE O-16:1;0/22:4;0	0.93	3	0.033	0.93	3	0.071	0.999	0.99	1	N.S.
PE O-17:1;0/18:2;0	0.0073	3	0.00027	0.0073	3	0.0014	0.998	0.99	1	N.S.
PG 16:1;0_20:1;0	0.0028	3	0.00036	0.0028	3	0.00013	0.999	0.99	1	N.S.
PI 18:1;0_21:2;0	0.0053	2	0.00017	0.0053	3	0.0011	1	0.99	1	N.S.
PS 17:0;0_17:1;0	0.022	3	0.0021	0.022	3	0.0018	0.999	0.99	1	N.S.
PC 18:0;0_20:3;0	0.13	3	0.0067	0.13	3	0.0056	1	1	1	N.S.
PE 16:0;0_22:4;0	0.23	3	0.0061	0.23	3	0.02	1	1	1	N.S.
PE O-18:1;0/20:2;0	0.0046	3	0.00047	0.0046	3	0.001	0.999	1	1	N.S.

## Sheet: Results_Lyso-IP_WT vs KO
feature	mean(WT-LYS)	n(WT-LYS)	sd(WT-LYS)	mean(KO-LYS)	n(KO-LYS)	sd(KO-LYS)	fold change of means (KO-LYS/WT-LYS)	p-value	BH	Signif
HexCer 44:2;2	0.021	3	0.0018	0.078	3	0.0023	3.7	6.9e-06	0.0045	**
HexCer 34:1;3	0.033	3	0.0039	0.12	3	0.0032	3.62	1e-05	0.0045	**
HexCer 42:2;2	0.3	3	0.031	0.95	3	0.038	3.14	2.8e-05	0.0061	**
PE O-16:0;0/20:3;0	0.0064	3	0.00017	0.0036	3	0.00017	0.559	3.2e-05	0.0061	**
PE O-16:1;0/18:2;0	0.098	3	0.0019	0.046	3	0.0029	0.467	3.5e-05	0.0061	**
HexCer 34:2;3	0.012	3	0.0017	0.038	3	0.0017	3.09	4.6e-05	0.0061	**
PE O-16:0;0/18:1;0	0.026	3	0.00077	0.014	3	0.00085	0.52	4.9e-05	0.0061	**
HexCer 40:1;2	0.048	3	0.0046	0.18	3	0.0084	3.72	0.00013	0.012	*
HexCer 34:0;2	0.0054	3	0.0006	0.029	3	0.0013	5.34	0.00015	0.012	*
HexCer 40:2;2	0.02	3	0.0019	0.067	3	0.00063	3.3	0.00015	0.012	*
PE O-18:2;0/17:1;0	0.0033	3	0.00018	0.0013	3	0.00015	0.41	0.00016	0.012	*
PE O-18:1;0/20:3;0	0.078	3	0.0027	0.036	3	0.0037	0.462	0.00017	0.012	*
PS 18:2;0_22:1;0	0.0028	2	0.00023	0.011	3	0.00052	4.09	0.00018	0.012	*
PE O-18:2;0/19:1;0	0.0039	3	0.0002	0.0017	3	0.0002	0.441	0.00019	0.012	*
PC 20:1;0_20:4;0	0.019	3	0.00037	0.032	3	0.00082	1.73	0.00021	0.012	*
PE O-16:0;0/20:1;0	0.012	3	0.00059	0.005	3	0.00034	0.409	0.00023	0.012	*
PE O-16:1;0/20:1;0	0.13	3	0.0055	0.078	3	0.0043	0.583	0.00023	0.012	*
PE O-16:1;0/17:1;0	0.0092	3	0.00042	0.0042	3	0.00052	0.454	0.00026	0.013	*
PE O-16:1;0/20:3;0	0.16	3	0.0058	0.087	3	0.0079	0.538	0.00032	0.014	*
HexCer 34:2;2	0.013	3	0.0021	0.069	3	0.0043	5.24	0.00033	0.014	*
PG 18:1;0_18:3;0	0.0025	3	8.4e-05	0.0052	3	0.00019	2.1	0.00034	0.014	*
PE O-18:1;0/22:2;0	0.011	3	0.00038	0.0056	3	0.00057	0.531	0.0005	0.019	*
PG 16:1;0_18:2;0	0.0094	3	0.00013	0.0025	3	0.00041	0.265	0.0005	0.019	*
PE O-18:1;0/18:2;0	0.055	3	0.00021	0.024	3	0.0015	0.431	0.00063	0.023	*
PE O-18:0;0/20:4;0	0.028	3	0.0011	0.017	3	0.0015	0.602	0.0008	0.027	*
PE O-18:2;0/18:2;0	0.046	3	0.0018	0.023	3	0.00059	0.496	0.0008	0.027	*
PC O-18:1;0/22:1;0	0.01	3	0.00049	0.0046	2	0.00016	0.447	0.00083	0.027	*
HexCer 36:1;2	0.0065	3	0.0004	0.077	3	0.0042	11.9	0.0011	0.032	*
PC 12:0;0_16:1;0	0.0073	3	0.0034	0.03	3	0.0028	4.14	0.0011	0.032	*
PE O-17:0;0/17:0;0	0.00051	3	4.3e-05	0.00022	3	4e-05	0.429	0.0011	0.032	*
PE O-18:1;0/22:1;0	0.024	3	0.00035	0.012	3	0.001	0.509	0.0011	0.032	*
PE 18:1;0_22:3;0	0.059	2	0.0016	0.036	3	0.0025	0.61	0.0012	0.032	*
PG 16:0;0_16:0;0	0.0072	3	0.00099	0.014	3	0.00085	1.89	0.0012	0.032	*
PE O-16:1;0/18:1;0	0.75	3	0.013	0.4	3	0.036	0.534	0.0013	0.035	*
PC O-17:2;0/20:4;0	0.0093	3	0.0012	0.017	3	0.00089	1.78	0.0014	0.035	*
PE O-16:1;0/19:1;0	0.0031	3	0.00019	0.0014	3	7.9e-05	0.439	0.0014	0.035	*
PC O-16:0;0/24:5;0	0.0054	3	0.0013	0.014	3	0.00078	2.54	0.0015	0.035	*
PE O-18:1;0/22:4;0	0.24	3	0.013	0.14	3	0.016	0.584	0.0015	0.035	*
Cer 40:1;2	0.019	3	0.00044	0.014	3	0.00073	0.753	0.0017	0.035	*
PE O-18:2;0/18:1;0	0.25	3	0.0024	0.14	3	0.01	0.542	0.0017	0.035	*
Cer 40:2;2	0.013	3	0.00029	0.0089	3	0.00057	0.693	0.0018	0.035	*
PG 16:1;0_22:5;0	0.0098	3	0.00064	0.016	3	0.001	1.65	0.0018	0.035	*
PG 19:1;0_20:3;0	0.00048	2	4.6e-05	0.0011	3	8.6e-05	2.33	0.0018	0.035	*
PS 16:0;0_18:0;0	0.04	3	0.0032	0.1	3	0.0079	2.64	0.0018	0.035	*
PE O-17:1;0/20:3;0	0.0048	3	7e-05	0.0026	3	0.00023	0.545	0.0019	0.035	*
PE O-18:1;0/18:1;0	0.26	3	0.0015	0.12	3	0.011	0.476	0.0019	0.035	*
PG 18:1;0_20:1;0	0.041	3	0.0017	0.055	3	0.00061	1.35	0.0019	0.035	*
HexCer 38:1;2	0.0061	2	0.00016	0.023	3	0.0014	3.76	0.002	0.035	*
PE O-16:1;0/20:2;0	0.031	3	0.00079	0.02	3	0.0016	0.641	0.002	0.035	*
Cer 42:0;2	0.0035	3	0.00013	0.002	3	0.00023	0.592	0.0021	0.035	*
HexCer 34:1;2	0.14	3	0.012	0.9	3	0.069	6.51	0.0021	0.035	*
PE O-18:0;0/16:0;0	0.014	3	0.00079	0.0093	3	0.00059	0.681	0.0021	0.035	*
PE O-18:2;0/20:1;0	0.055	3	0.0014	0.032	3	0.0032	0.593	0.0021	0.035	*
PC 16:0;0_19:2;0	0.011	3	0.00058	0.017	3	0.0011	1.61	0.0024	0.039	*
HexCer 42:1;2	0.21	3	0.026	0.69	3	0.066	3.22	0.0025	0.039	*
PE O-16:0;0/22:4;0	0.043	3	0.0022	0.021	3	0.0038	0.493	0.0025	0.039	*
PE O-18:2;0/22:1;0	0.025	3	0.0019	0.014	3	0.0011	0.563	0.0025	0.039	*
TAG 56:2;0	0.023	3	0.0024	0.0068	2	0.00092	0.296	0.0027	0.041	*
PE O-18:1;0/20:1;0	0.054	3	0.0017	0.027	3	0.004	0.498	0.0028	0.042	*
PC 16:1;0_19:1;0	0.01	3	0.0013	0.018	3	0.0015	1.75	0.0029	0.042	*
PC 16:1;0_20:1;0	0.059	3	0.0049	0.098	3	0.0075	1.67	0.0029	0.042	*
PE 17:1;0_17:1;0	0.005	3	0.00036	0.0027	3	0.00015	0.539	0.003	0.043	*
SM 40:1;2	0.097	3	0.0058	0.067	3	0.0036	0.692	0.0033	0.046	*
PE O-18:2;0/20:2;0	0.015	3	0.00069	0.0087	3	0.0011	0.597	0.0034	0.046	*
PC O-16:2;0/22:4;0	0.012	3	0.0013	0.019	3	0.0014	1.59	0.0035	0.048	*
PE O-16:0;0/22:1;0	0.0089	3	0.00064	0.0044	3	0.00095	0.49	0.0038	0.051	N.S.
PE O-18:0;0/20:1;0	0.013	3	0.00071	0.0054	3	0.0014	0.425	0.0039	0.051	N.S.
PS 18:0;0_19:1;0	0.023	3	0.0015	0.016	3	0.0011	0.693	0.0039	0.051	N.S.
PE O-17:1;0/18:1;0	0.045	3	0.0041	0.026	3	0.0032	0.588	0.0041	0.052	N.S.
PE O-18:0;0/22:2;0	0.0021	3	0.00017	0.0011	3	0.00021	0.546	0.0041	0.052	N.S.
PG 18:1;0_19:2;0	0.0057	3	0.00069	0.0088	3	0.00051	1.54	0.0043	0.054	N.S.
PE O-16:0;0/20:2;0	0.0028	3	0.00022	0.0015	3	8.7e-05	0.548	0.0044	0.054	N.S.
PG 16:0;0_20:4;0	0.0043	3	0.00042	0.0062	3	0.00024	1.46	0.0049	0.06	N.S.
PE 16:1;0_19:1;0	0.0017	3	0.0002	0.0026	3	0.00021	1.56	0.005	0.06	N.S.
PE O-18:1;0/16:1;0	0.03	3	0.0015	0.02	3	0.0024	0.642	0.0053	0.062	N.S.
PE O-18:0;0/18:1;0	0.038	3	0.0011	0.021	3	0.0031	0.543	0.0054	0.063	N.S.
SM 42:1;2	0.31	3	0.021	0.2	3	0.0081	0.64	0.0056	0.064	N.S.
PE 15:0;0_18:1;0	0.0074	3	0.00065	0.0044	3	0.00071	0.594	0.0057	0.065	N.S.
PE O-16:0;0/18:2;0	0.0055	3	0.00063	0.0028	3	0.00036	0.511	0.0061	0.067	N.S.
PG 16:0;0_22:5;0	0.012	2	0.00088	0.019	3	0.0012	1.55	0.0061	0.067	N.S.
PG 16:1;0_16:1;0	0.0039	3	0.00035	0.0054	3	0.00021	1.39	0.0061	0.067	N.S.
PI 16:1;0_18:1;0	0.023	3	0.0056	0.051	3	0.0068	2.18	0.0062	0.067	N.S.
PE O-18:0;0/22:4;0	0.02	3	0.00076	0.0093	3	0.0021	0.462	0.0065	0.069	N.S.
DAG 14:0;0_18:1;0	0.088	3	0.006	0.061	3	0.0069	0.687	0.0066	0.069	N.S.
PG 20:1;0_20:3;0	0.00059	3	0.00012	0.0011	3	7.2e-05	1.88	0.0066	0.069	N.S.
PE O-18:1;0/21:1;0	0.0034	3	0.00053	0.0013	3	0.0004	0.382	0.0067	0.069	N.S.
PE O-16:0;0/20:4;0	0.035	3	0.0023	0.023	3	0.0031	0.651	0.0068	0.069	N.S.
PE O-16:2;0/18:1;0	0.0076	3	0.0006	0.005	3	0.00063	0.663	0.0071	0.07	N.S.
PE O-17:1;0/20:1;0	0.0087	3	0.00087	0.0053	3	0.00077	0.605	0.0071	0.07	N.S.
PC O-18:0;0/22:1;0	0.012	3	0.00019	0.0066	3	0.00084	0.573	0.0072	0.07	N.S.
PE O-18:1;0/17:1;0	0.0018	3	0.00019	0.00075	3	4.3e-05	0.406	0.0073	0.07	N.S.
PI 18:0;0_19:2;0	0.018	3	0.0014	0.011	3	0.0017	0.637	0.0074	0.07	N.S.
PG 16:1;0_18:1;0	0.082	3	0.0043	0.11	3	0.007	1.34	0.0075	0.07	N.S.
PG 18:2;0_20:1;0	0.0036	3	0.00033	0.0053	3	0.00045	1.47	0.0075	0.07	N.S.
PC 16:0;0_19:1;0	0.065	3	0.0037	0.09	3	0.0062	1.38	0.0077	0.071	N.S.
PC 16:0;0_22:5;0	0.05	3	0.0027	0.1	3	0.0095	2.01	0.0078	0.071	N.S.
PE O-16:0;0/22:2;0	0.0034	3	0.00037	0.002	3	0.00029	0.588	0.0079	0.071	N.S.
SM 34:1;3	0.04	3	0.0025	0.028	3	0.0031	0.703	0.0079	0.071	N.S.
PI 16:0;0_16:1;0	0.0067	2	9.1e-05	0.014	3	0.0013	2.15	0.0082	0.073	N.S.
PC 18:1;0_24:4;0	0.011	3	0.002	0.018	3	0.0017	1.7	0.0084	0.074	N.S.
PE 15:0;0_20:1;0	0.01	3	0.00046	0.0055	3	0.0011	0.543	0.0086	0.074	N.S.
PG 18:0;0_22:4;0	0.0013	3	0.00022	0.0021	3	0.0002	1.66	0.0086	0.074	N.S.
PG 18:1;0_22:3;0	0.003	3	0.00045	0.0054	3	0.00065	1.78	0.0086	0.074	N.S.
TAG 52:1;0	0.11	3	0.014	0.028	3	0.0015	0.245	0.0088	0.074	N.S.
LPE O-16:0;0	0.0042	3	0.00042	0.0026	3	0.00039	0.621	0.0089	0.074	N.S.
PC O-18:2;0/20:4;0	0.049	3	0.00019	0.081	3	0.0052	1.63	0.009	0.074	N.S.
PE O-17:1;0/20:2;0	0.0026	3	0.00026	0.0017	3	0.00023	0.632	0.0091	0.074	N.S.
PE O-18:0;0/18:2;0	0.01	3	0.00059	0.0063	3	0.001	0.623	0.0091	0.074	N.S.
PE 18:1;0_24:1;0	0.012	3	0.001	0.024	3	0.0027	2.04	0.0092	0.074	N.S.
DAG 17:0;0_18:1;0	0.02	3	0.0026	0.01	3	0.0025	0.521	0.0097	0.077	N.S.
PE 17:0;0_17:1;0	0.0035	3	0.00027	0.0018	2	0.00025	0.507	0.0097	0.077	N.S.
PS 18:0;0_18:1;0	3.1	3	0.063	2	3	0.22	0.662	0.01	0.078	N.S.
PG 18:1;0_18:1;0	0.67	3	0.033	0.8	3	0.035	1.19	0.01	0.079	N.S.
PS 16:0;0_20:1;0	0.012	3	0.00067	0.029	3	0.0033	2.39	0.01	0.079	N.S.
DAG 18:0;0_18:1;0	0.15	3	0.011	0.087	3	0.017	0.597	0.011	0.082	N.S.
PC 12:0;0_18:0;0	0.012	2	0.00035	0.023	3	0.0021	1.89	0.011	0.082	N.S.
PC O-16:0;0/20:4;0	0.19	3	0.012	0.25	3	0.017	1.3	0.011	0.082	N.S.
PE O-16:0;0/24:4;0	0.0057	3	0.00021	0.002	3	0.00079	0.349	0.011	0.082	N.S.
PE O-18:0;0/20:2;0	0.0027	3	0.00032	0.0016	3	0.00021	0.601	0.011	0.082	N.S.
PG 14:0;0_18:1;0	0.01	3	0.00066	0.013	3	0.00075	1.25	0.011	0.082	N.S.
PG 18:1;0_22:2;0	0.0022	2	1.6e-05	0.0033	3	0.00022	1.52	0.011	0.082	N.S.
PG 20:4;0_20:4;0	0.0068	3	0.0012	0.00029	3	0.00011	0.0435	0.011	0.082	N.S.
PC 16:0;0_18:3;0	0.019	3	0.0024	0.036	3	0.0047	1.93	0.012	0.082	N.S.
PC O-17:1;0/17:1;0	0.011	3	0.0008	0.015	3	0.0012	1.38	0.012	0.082	N.S.
PG 16:1;0_20:1;0	0.0057	3	0.00034	0.0069	3	0.0002	1.21	0.012	0.082	N.S.
SM 40:2;2	0.079	3	0.0055	0.051	3	0.00042	0.639	0.012	0.082	N.S.
PG 18:1;0_20:2;0	0.035	3	0.0013	0.051	3	0.0039	1.46	0.012	0.083	N.S.
PC 16:1;0_20:2;0	0.013	3	0.0021	0.025	3	0.0035	1.89	0.013	0.086	N.S.
PE 16:0;0_22:4;0	0.094	3	0.0051	0.078	3	0.0036	0.823	0.013	0.086	N.S.
PE 17:1;0_21:1;0	0.0021	3	0.00029	0.0012	3	0.00021	0.561	0.013	0.086	N.S.
PE O-17:0;0/18:2;0	0.0082	3	0.00064	0.0057	3	0.00072	0.704	0.013	0.086	N.S.
PE 16:0;0_20:3;0	0.023	3	0.00051	0.019	3	0.0013	0.8	0.013	0.087	N.S.
PE 16:1;0_16:1;0	0.012	3	0.00076	0.0091	3	0.00081	0.771	0.013	0.087	N.S.
PE O-18:1;0/20:2;0	0.013	3	0.00057	0.0087	3	0.0013	0.649	0.013	0.087	N.S.
PE O-18:1;0/22:3;0	0.015	3	0.00058	0.009	3	0.0016	0.602	0.013	0.087	N.S.
DAG 14:0;0_20:1;0	0.0095	3	5.7e-05	0.0071	3	0.0005	0.749	0.014	0.087	N.S.
PA 18:0;0_18:1;0	0.012	3	0.0012	0.0077	3	0.0015	0.621	0.014	0.087	N.S.
PE 18:0;0_18:1;0	0.78	3	0.0085	0.53	3	0.055	0.677	0.014	0.087	N.S.
PE O-16:1;0/19:2;0	0.002	3	0.00031	0.0009	3	0.00017	0.46	0.014	0.087	N.S.
PE O-16:1;0/22:1;0	0.043	3	0.0028	0.03	3	0.0039	0.713	0.014	0.087	N.S.
PG 20:2;0_20:3;0	0.00089	3	9.7e-05	0.0021	3	0.0003	2.31	0.014	0.087	N.S.
PI 16:0;0_18:2;0	0.013	3	0.0037	0.027	3	0.0041	2.03	0.014	0.087	N.S.
PC 18:1;0_18:3;0	0.025	3	0.0025	0.038	3	0.0042	1.53	0.015	0.09	N.S.
PC 18:2;0_20:1;0	0.053	3	0.003	0.087	3	0.0089	1.65	0.015	0.09	N.S.
PE 18:1;0_18:1;0	1.3	3	0.025	0.94	3	0.086	0.735	0.015	0.09	N.S.
PE O-16:1;0/16:0;0	0.036	3	0.0061	0.056	3	0.0036	1.54	0.015	0.09	N.S.
PE O-18:2;0/19:2;0	0.00066	3	0.00011	0.0003	3	6.4e-05	0.464	0.015	0.09	N.S.
PG 16:0;0_20:1;0	0.012	3	0.0012	0.016	3	0.0015	1.39	0.015	0.09	N.S.
TAG 50:1;0	0.17	3	0.026	0.046	3	0.0016	0.271	0.015	0.09	N.S.
PE O-16:1;0/24:4;0	0.11	3	0.0063	0.052	3	0.016	0.488	0.015	0.091	N.S.
PC 16:0;0_20:2;0	0.079	3	0.0059	0.13	3	0.014	1.62	0.016	0.091	N.S.
PC 20:1;0_20:3;0	0.0092	3	0.0015	0.014	3	0.0012	1.49	0.016	0.091	N.S.
PC O-18:2;0/20:1;0	0.0052	3	0.00027	0.0036	3	0.00048	0.702	0.016	0.091	N.S.
PE O-18:2;0/17:0;0	0.00069	3	8.3e-05	0.00034	3	1.5e-05	0.495	0.016	0.091	N.S.
PS 17:1;0_18:0;0	0.017	3	0.0022	0.0099	3	0.002	0.589	0.016	0.092	N.S.
PE O-18:2;0/20:3;0	0.098	3	0.0081	0.067	3	0.011	0.678	0.017	0.094	N.S.
PC 18:1;0_20:2;0	0.12	3	0.0088	0.18	3	0.02	1.58	0.017	0.095	N.S.
PE O-17:1;0/18:2;0	0.01	3	0.0013	0.0061	3	0.00074	0.607	0.017	0.095	N.S.
PG 18:1;0_20:4;0	0.018	3	0.0045	0.032	3	0.0037	1.74	0.017	0.095	N.S.
PC O-18:0;0/18:2;0	0.049	3	0.0036	0.033	3	0.0056	0.67	0.018	0.1	N.S.
PC O-18:1;0/18:1;0	0.36	3	0.021	0.25	3	0.036	0.706	0.018	0.1	N.S.
PE O-16:0;0/16:1;0	0.0039	3	0.0004	0.0025	3	0.00012	0.632	0.018	0.1	N.S.
PE O-16:1;0/22:4;0	0.71	3	0.059	0.54	3	0.048	0.758	0.018	0.1	N.S.
Cer 44:2;2	0.0062	3	0.00027	0.0053	3	0.00029	0.859	0.019	0.1	N.S.
DAG 14:0;0_16:0;0	0.09	3	0.01	0.061	3	0.0079	0.677	0.019	0.1	N.S.
PC 18:1;0_20:3;0	0.15	3	0.0092	0.19	3	0.012	1.23	0.019	0.1	N.S.
PE 17:1;0_22:1;0	0.0028	2	4.7e-05	0.002	3	0.00024	0.692	0.019	0.1	N.S.
PE 20:1;0_20:2;0	0.00042	3	7.8e-05	0.00065	3	4.1e-05	1.55	0.019	0.1	N.S.
PG 16:1;0_20:3;0	0.0035	3	0.00014	0.0056	3	0.00057	1.61	0.019	0.1	N.S.
PG 18:0;0_22:5;0	0.0044	3	0.00021	0.0064	3	0.00061	1.47	0.019	0.1	N.S.
PG 18:1;0_22:4;0	0.019	3	0.0024	0.048	3	0.0084	2.59	0.019	0.1	N.S.
DAG 16:0;0_18:0;0	0.25	3	0.0098	0.17	3	0.023	0.705	0.02	0.1	N.S.
PE O-16:1;0/21:3;0	0.0024	3	0.0004	0.0012	3	0.00023	0.509	0.02	0.1	N.S.
PE O-18:1;0/19:1;0	0.0032	3	0.00011	0.0013	3	0.0005	0.425	0.02	0.1	N.S.
PG 16:1;0_20:2;0	0.0034	3	0.00038	0.0049	3	0.00053	1.44	0.02	0.1	N.S.
PE 14:0;0_18:1;0	0.031	3	0.002	0.024	3	0.0024	0.781	0.021	0.1	N.S.
PG 16:0;0_18:2;0	0.013	3	0.00024	0.019	3	0.0015	1.43	0.021	0.1	N.S.
PC 14:0;0_19:1;0	0.0038	3	0.00052	0.0052	3	0.00045	1.39	0.022	0.11	N.S.
PC 17:0;0_18:1;0	0.29	3	0.017	0.23	3	0.02	0.806	0.022	0.11	N.S.
PC O-17:0;0/20:4;0	0.026	3	0.00065	0.035	3	0.0025	1.32	0.022	0.11	N.S.
PE O-18:1;0/24:4;0	0.042	3	0.002	0.022	3	0.0062	0.518	0.022	0.11	N.S.
Cer 34:1;3	0.002	3	0.00021	0.0012	3	5.4e-06	0.607	0.023	0.11	N.S.
PC 18:2;0_22:4;0	0.011	3	0.00083	0.014	3	0.00095	1.23	0.023	0.11	N.S.
PC 20:1;0_22:4;0	0.0049	3	0.00037	0.0073	3	0.00082	1.48	0.023	0.11	N.S.
PC O-16:2;0/16:0;0	0.014	3	0.002	0.025	3	0.004	1.82	0.023	0.11	N.S.
PS 16:1;0_24:0;0	0.0051	3	0.00037	0.0082	3	0.001	1.61	0.023	0.11	N.S.
PE O-17:2;0/18:1;0	0.0065	3	0.00077	0.0036	3	0.0011	0.559	0.024	0.11	N.S.
PG 18:1;0_18:2;0	0.1	3	0.0082	0.14	3	0.014	1.39	0.024	0.11	N.S.
PS 16:1;0_18:1;0	0.021	3	0.0015	0.033	3	0.0038	1.53	0.024	0.11	N.S.
LPE 18:2;0	0.0027	3	0.00037	0.0015	2	7.5e-05	0.558	0.025	0.12	N.S.
PC 16:1;0_22:5;0	0.0075	2	4.5e-05	0.016	3	0.0023	2.1	0.025	0.12	N.S.
PE 17:1;0_20:1;0	0.013	3	0.001	0.01	3	0.0011	0.768	0.026	0.12	N.S.
PE 18:2;0_18:2;0	0.0093	3	0.0011	0.0064	3	0.00059	0.683	0.026	0.12	N.S.
PE O-17:0;0/19:1;0	0.00088	3	4.2e-05	0.00077	3	3.8e-05	0.871	0.026	0.12	N.S.
PG 18:1;0_22:5;0	0.063	3	0.0038	0.11	3	0.015	1.76	0.026	0.12	N.S.
PG 18:2;0_18:2;0	0.0026	3	0.00028	0.0055	3	0.00094	2.08	0.026	0.12	N.S.
PS 16:0;0_18:2;0	0.0073	3	0.00048	0.012	3	0.0015	1.6	0.026	0.12	N.S.
PS 16:1;0_20:1;0	0.014	3	0.0018	0.019	3	0.0021	1.4	0.026	0.12	N.S.
DAG 14:1;0_16:0;0	0.012	3	0.0013	0.0087	3	0.0014	0.699	0.027	0.12	N.S.
DAG 18:1;0_18:1;0	0.32	3	0.035	0.23	3	0.028	0.714	0.027	0.12	N.S.
PC 16:1;0_18:1;0	1	3	0.074	1.4	3	0.15	1.39	0.027	0.12	N.S.
PE O-17:1;0/22:1;0	0.0036	3	0.00042	0.0024	3	0.00039	0.682	0.027	0.12	N.S.
PS 18:1;0_19:1;0	0.026	3	0.0028	0.018	3	0.0026	0.71	0.027	0.12	N.S.
PC 16:0;0_20:3;0	0.1	3	0.0052	0.16	3	0.018	1.51	0.028	0.12	N.S.
PC O-18:0;0/18:1;0	0.23	3	0.0079	0.16	3	0.024	0.693	0.028	0.12	N.S.
PG 16:0;0_18:1;0	0.18	3	0.0083	0.21	3	0.011	1.16	0.028	0.12	N.S.
Cer 40:0;2	0.0017	3	0.00019	0.0013	3	0.00013	0.731	0.031	0.13	N.S.
PC 18:1;0_22:6;0	0.057	2	8.9e-05	0.072	2	0.0011	1.27	0.031	0.13	N.S.
PC O-16:0;0/18:1;0	0.79	3	0.036	0.61	3	0.072	0.771	0.031	0.13	N.S.
PE 18:0;0_18:2;0	0.16	3	0.0015	0.12	3	0.012	0.757	0.031	0.13	N.S.
TAG 54:2;0	0.11	3	0.027	0.024	3	0.00083	0.222	0.031	0.13	N.S.
PC O-16:0;0/18:2;0	0.11	3	0.008	0.084	3	0.01	0.774	0.032	0.13	N.S.
PG 20:2;0_20:4;0	0.0011	2	5.7e-05	0.0021	3	0.00033	1.86	0.032	0.13	N.S.
PC 18:1;0_22:3;0	0.012	2	2.6e-05	0.019	3	0.0021	1.53	0.033	0.13	N.S.
PC 16:0;0_20:1;0	0.28	3	0.034	0.37	3	0.034	1.31	0.033	0.14	N.S.
DAG 14:0;0_18:0;0	0.02	3	0.00088	0.011	3	0.0031	0.571	0.034	0.14	N.S.
PC 17:1;0_20:4;0	0.034	3	0.00074	0.047	3	0.0045	1.39	0.034	0.14	N.S.
PE O-16:1;0/22:3;0	0.04	3	0.0025	0.029	3	0.0048	0.71	0.034	0.14	N.S.
PG 18:0;0_18:1;0	0.088	3	0.0043	0.1	3	0.006	1.16	0.034	0.14	N.S.
PC O-17:2;0/20:1;0	0.00057	3	0.00027	0.0017	3	0.00047	2.95	0.035	0.14	N.S.
PC O-18:1;0/18:0;0	0.021	3	0.00056	0.015	3	0.0022	0.703	0.035	0.14	N.S.
PC 16:1;0_20:3;0	0.02	3	0.00032	0.03	3	0.0034	1.5	0.036	0.14	N.S.
PC O-16:0;0/22:1;0	0.031	3	0.0021	0.023	3	0.0033	0.755	0.036	0.14	N.S.
PC O-17:0;0/20:3;0	0.019	3	0.0013	0.036	3	0.0059	1.83	0.036	0.14	N.S.
PE O-18:1;0/20:0;0	0.0045	2	8e-05	0.0023	3	0.00073	0.527	0.036	0.14	N.S.
LPE O-18:0;0	0.0077	3	0.00079	0.0057	3	0.00074	0.748	0.037	0.14	N.S.
PE O-16:0;0/22:3;0	0.0046	3	0.00019	0.0024	2	0.00034	0.537	0.037	0.14	N.S.
PE O-18:1;0/21:2;0	0.0017	3	0.00029	0.00093	2	0.00017	0.559	0.037	0.14	N.S.
PE O-18:2;0/16:0;0	0.15	3	0.012	0.2	3	0.023	1.37	0.037	0.14	N.S.
PG 20:1;0_20:2;0	0.00045	2	9.1e-05	0.00083	3	0.00014	1.84	0.037	0.14	N.S.
PG 17:1;0_17:1;0	0.00019	2	1.4e-05	0.00024	3	1.8e-05	1.28	0.038	0.14	N.S.
PC 18:0;0_18:1;0	1.6	3	0.22	1.1	3	0.088	0.664	0.038	0.15	N.S.
DAG 16:0;0_18:1;0	0.66	3	0.039	0.49	3	0.076	0.74	0.04	0.15	N.S.
PC O-16:1;0/20:4;0	0.055	3	0.0025	0.088	3	0.012	1.6	0.04	0.15	N.S.
PC O-18:1;0/20:4;0	0.18	3	0.0068	0.25	3	0.027	1.38	0.04	0.15	N.S.
SM 38:2;2	0.0074	3	0.00083	0.0051	2	7.6e-06	0.688	0.04	0.15	N.S.
TAG 52:2;0	0.28	3	0.078	0.059	3	0.0015	0.214	0.04	0.15	N.S.
PC O-18:1;0/18:2;0	0.082	3	0.0074	0.064	3	0.0077	0.776	0.041	0.15	N.S.
PE O-17:1;0/16:1;0	0.0099	3	0.00062	0.0077	3	0.001	0.778	0.041	0.15	N.S.
PG 18:2;0_20:3;0	0.002	3	0.00078	0.0043	3	0.001	2.14	0.041	0.15	N.S.
PS 16:1;0_24:1;0	0.0063	2	0.0018	0.013	3	0.0017	2.12	0.041	0.15	N.S.
Cer 42:1;2	0.063	3	0.00036	0.048	3	0.0057	0.753	0.042	0.15	N.S.
PC O-17:0;0/22:5;0	0.012	3	0.0018	0.019	3	0.0029	1.52	0.042	0.15	N.S.
PE 17:1;0_19:1;0	0.0061	3	0.00078	0.0036	3	0.0012	0.585	0.042	0.15	N.S.
PE O-18:2;0/16:1;0	0.031	3	0.0019	0.025	3	0.0026	0.813	0.042	0.15	N.S.
PC 17:2;0_18:1;0	0.032	2	0.0029	0.047	2	0.0016	1.47	0.043	0.15	N.S.
PE O-16:1;0/22:2;0	0.022	3	0.00042	0.016	3	0.0023	0.731	0.043	0.15	N.S.
PG 18:2;0_20:4;0	0.0041	3	0.0004	0.0098	3	0.0022	2.37	0.043	0.15	N.S.
DAG 17:1;0_18:0;0	0.0033	3	0.00073	0.0017	3	0.00039	0.521	0.044	0.15	N.S.
PS 16:0;0_22:1;0	0.0065	2	0.0024	0.015	3	0.0023	2.39	0.044	0.15	N.S.
SM 42:2;2	0.73	3	0.05	0.62	3	0.038	0.852	0.044	0.15	N.S.
DAG 18:0;0_20:2;0	0.0036	3	0.00047	0.0026	3	0.00031	0.719	0.044	0.16	N.S.
PG 20:2;0_20:2;0	0.00022	3	3.1e-05	0.00057	3	0.00014	2.58	0.044	0.16	N.S.
PG 18:2;0_22:4;0	0.0032	3	0.00078	0.0056	3	0.0011	1.75	0.045	0.16	N.S.
LPE 20:4;0	0.0068	3	0.0012	0.0042	3	0.00099	0.616	0.046	0.16	N.S.
PC 18:0;0_20:4;0	0.11	3	0.0061	0.14	3	0.014	1.27	0.046	0.16	N.S.
PC 18:1;0_20:1;0	0.35	3	0.016	0.45	3	0.043	1.27	0.046	0.16	N.S.
PE 16:0;0_18:1;0	0.47	3	0.0054	0.39	3	0.031	0.834	0.046	0.16	N.S.
PE 16:1;0_24:1;0	0.0011	2	1.9e-05	0.002	3	0.00037	1.88	0.046	0.16	N.S.
PE 18:1;0_22:1;0	0.017	3	0.0016	0.022	3	0.0022	1.27	0.046	0.16	N.S.
PC 16:0;0_22:1;0	0.026	3	0.0067	0.04	3	0.0056	1.56	0.047	0.16	N.S.
PC 18:0;0_22:5;0	0.023	3	0.00042	0.032	3	0.0034	1.37	0.047	0.16	N.S.
PC O-16:0;0/17:1;0	0.0037	3	0.00024	0.0027	3	0.00047	0.732	0.047	0.16	N.S.
PE O-18:1;0/24:1;0	0.0066	3	0.00058	0.0051	3	5.3e-05	0.776	0.047	0.16	N.S.
PS 16:0;0_18:1;0	0.15	3	0.0062	0.21	3	0.023	1.35	0.047	0.16	N.S.
PC 16:2;0_18:1;0	0.079	3	0.0085	0.14	3	0.025	1.72	0.048	0.16	N.S.
PC O-17:1;0/20:3;0	0.0041	3	0.00032	0.0048	3	0.00033	1.18	0.048	0.16	N.S.
PE O-18:2;0/22:2;0	0.01	3	0.0013	0.0078	3	0.00081	0.745	0.048	0.16	N.S.
TAG 52:3;0	0.076	3	0.023	0.02	3	0.0028	0.265	0.049	0.16	N.S.
PE O-16:0;0/16:0;0	0.0032	3	0.00013	0.0029	3	6.2e-05	0.916	0.05	0.16	N.S.
PE O-16:1;0/16:1;0	0.064	3	0.0093	0.042	3	0.002	0.658	0.05	0.16	N.S.
PG 16:0;0_18:0;0	0.016	3	0.00041	0.021	3	0.0023	1.34	0.051	0.16	N.S.
PG 17:0;0_18:2;0	0.0013	3	0.00014	0.0085	3	0.0029	6.37	0.051	0.16	N.S.
TAG 54:3;0	0.17	3	0.052	0.04	3	0.0018	0.24	0.051	0.16	N.S.
PC 16:1;0_18:2;0	0.098	3	0.0084	0.17	3	0.031	1.71	0.052	0.16	N.S.
PE 18:0;0_20:4;0	0.35	3	0.017	0.29	3	0.028	0.837	0.052	0.16	N.S.
PE O-18:2;0/24:3;0	0.0035	3	0.0006	0.0021	2	0.00035	0.617	0.052	0.16	N.S.
SM 42:2;3	0.0094	3	0.0014	0.006	2	7.4e-05	0.639	0.052	0.16	N.S.
PC 18:1;0_22:5;0	0.074	3	0.0057	0.091	3	0.0084	1.23	0.053	0.16	N.S.
PC O-16:1;0/22:5;0	0.015	3	0.002	0.033	3	0.0081	2.23	0.053	0.16	N.S.
PC O-16:2;0/16:1;0	0.023	3	0.0021	0.028	3	0.00052	1.2	0.053	0.16	N.S.
PC O-17:1;0/20:1;0	0.013	3	0.0049	0.047	3	0.016	3.69	0.053	0.17	N.S.
PC O-18:1;0/19:1;0	0.0031	3	0.0016	0.008	3	0.0025	2.6	0.053	0.17	N.S.
PI 16:0;0_18:1;0	0.12	3	0.0087	0.18	3	0.027	1.49	0.053	0.17	N.S.
PC O-18:0;0/22:2;0	0.0043	3	0.0011	0.0018	2	2.1e-05	0.409	0.054	0.17	N.S.
PC O-18:2;0/18:0;0	0.0057	3	0.00061	0.0041	3	0.0008	0.717	0.054	0.17	N.S.
PE O-16:1;0/24:2;0	0.002	3	0.00027	0.0013	3	0.00034	0.661	0.054	0.17	N.S.
TAG 56:3;0	0.037	3	0.011	0.013	3	0.0018	0.341	0.054	0.17	N.S.
PC O-18:0;0/20:1;0	0.027	3	0.0015	0.019	3	0.0038	0.71	0.055	0.17	N.S.
PS 18:1;0_24:0;0	0.053	3	0.0057	0.068	3	0.0078	1.29	0.055	0.17	N.S.
PS 18:1;0_24:1;0	0.065	3	0.0034	0.097	3	0.014	1.48	0.055	0.17	N.S.
DAG 18:0;0_18:2;0	0.02	3	0.0031	0.014	3	0.0025	0.686	0.056	0.17	N.S.
PE O-18:2;0/22:4;0	0.26	3	0.019	0.21	3	0.025	0.811	0.056	0.17	N.S.
LPG 18:1;0	0.017	3	0.00055	0.013	3	0.0018	0.773	0.057	0.17	N.S.
PC 18:1;0_18:2;0	0.68	3	0.053	0.87	3	0.099	1.28	0.057	0.17	N.S.
PC 18:2;0_20:2;0	0.014	3	0.0011	0.019	3	0.0027	1.39	0.057	0.17	N.S.
PC O-16:0;0/20:2;0	0.017	3	0.0014	0.013	3	0.0019	0.783	0.057	0.17	N.S.
Cer 44:1;2	0.0043	3	0.00048	0.0033	3	0.00048	0.76	0.058	0.17	N.S.
PC O-18:1;0/22:5;0	0.04	3	0.0046	0.077	3	0.017	1.91	0.058	0.17	N.S.
PE 16:1;0_22:4;0	0.043	3	0.0016	0.034	3	0.0043	0.797	0.058	0.17	N.S.
PE O-18:2;0/14:0;0	0.0084	3	0.00061	0.011	3	0.0015	1.35	0.058	0.17	N.S.
PC 16:0;0_20:4;0	0.18	3	0.01	0.27	3	0.043	1.52	0.059	0.17	N.S.
PC O-17:0;0/20:2;0	0.023	3	0.01	0.079	3	0.028	3.42	0.059	0.17	N.S.
PE O-17:1;0/22:4;0	0.032	3	0.0014	0.024	3	0.004	0.747	0.059	0.17	N.S.
PG 18:2;0_19:1;0	0.0018	3	0.00035	0.0025	3	0.00028	1.38	0.059	0.17	N.S.
PC 18:1;0_22:2;0	0.011	3	0.0017	0.022	3	0.0051	1.94	0.06	0.17	N.S.
PG 18:2;0_20:2;0	0.0029	3	0.00026	0.0048	3	0.00093	1.68	0.06	0.17	N.S.
PS 18:2;0_24:0;0	0.0034	2	8.3e-05	0.0058	3	0.0011	1.7	0.061	0.17	N.S.
PE O-18:2;0/21:1;0	0.0045	3	0.00097	0.0025	3	0.00028	0.553	0.061	0.18	N.S.
PC 16:0;0_22:6;0	0.045	3	0.0095	0.063	3	0.0049	1.4	0.062	0.18	N.S.
PE 18:1;0_18:2;0	0.21	3	0.0053	0.17	3	0.017	0.834	0.062	0.18	N.S.
PI 16:0;0_22:4;0	0.05	3	0.0029	0.065	3	0.0076	1.3	0.062	0.18	N.S.
PC O-17:1;0/20:2;0	0.002	3	0.00012	0.0041	3	0.00094	2	0.063	0.18	N.S.
DAG 16:0;0_22:5;0	0.0061	2	0.0014	0.012	3	0.0029	1.92	0.064	0.18	N.S.
PC 16:0;0_16:1;0	1.4	3	0.05	1.9	3	0.25	1.39	0.064	0.18	N.S.
PC O-16:0;0/22:5;0	0.037	3	0.0012	0.074	3	0.017	2	0.065	0.18	N.S.
PC O-17:0;0/20:1;0	0.038	3	0.0057	0.09	3	0.025	2.34	0.065	0.18	N.S.
DAG 16:0;0_17:1;0	0.023	3	0.0026	0.017	3	0.0035	0.717	0.066	0.18	N.S.
PC O-18:0;0/24:4;0	0.019	2	0.00088	0.016	3	0.00047	0.809	0.066	0.18	N.S.
PC 20:1;0_20:2;0	0.0045	3	0.00042	0.0095	3	0.0025	2.1	0.068	0.19	N.S.
PE O-16:1;0/21:1;0	0.0051	3	0.0013	0.0026	3	0.00049	0.504	0.068	0.19	N.S.
Cer 38:1;2	0.0037	3	0.00036	0.003	3	0.00034	0.811	0.069	0.19	N.S.
PI 17:0;0_20:2;0	0.0025	2	8e-05	0.0019	3	0.0003	0.771	0.069	0.19	N.S.
PC O-16:1;0/18:2;0	0.012	3	0.00077	0.0091	3	0.0016	0.761	0.07	0.19	N.S.
PG 16:1;0_19:1;0	0.0021	3	0.00012	0.017	3	0.007	7.84	0.07	0.19	N.S.
PE 17:0;0_18:1;0	0.034	3	0.0024	0.023	3	0.0059	0.684	0.071	0.19	N.S.
PC 16:0;0_18:2;0	0.58	3	0.038	0.76	3	0.096	1.3	0.072	0.19	N.S.
PS 16:1;0_22:0;0	0.0054	3	0.00042	0.0078	3	0.0013	1.43	0.072	0.19	N.S.
PC O-16:2;0/20:1;0	0.0019	3	0.00044	0.0029	3	0.00053	1.52	0.073	0.19	N.S.
Cer 42:2;2	0.11	3	0.0034	0.091	3	0.0097	0.836	0.074	0.2	N.S.
PE O-17:0;0/20:4;0	0.0081	3	0.001	0.0062	3	0.00048	0.771	0.074	0.2	N.S.
PI 16:0;0_22:3;0	0.0042	2	0.0001	0.0055	3	0.00065	1.3	0.074	0.2	N.S.
LPS 18:0;0	0.039	3	0.0039	0.026	3	0.0072	0.678	0.075	0.2	N.S.
PC 18:2;0_20:3;0	0.016	3	0.00074	0.021	3	0.0028	1.32	0.075	0.2	N.S.
PG 18:1;0_20:3;0	0.037	3	0.0063	0.048	3	0.0029	1.3	0.076	0.2	N.S.
TAG 54:4;0	0.035	3	0.013	0.011	2	0.0015	0.305	0.077	0.2	N.S.
PC 16:0;0_17:1;0	0.49	3	0.026	0.59	3	0.054	1.19	0.078	0.2	N.S.
PG 18:1;0_21:3;0	0.0025	3	0.00031	0.0047	3	0.0012	1.87	0.078	0.2	N.S.
PS 18:1;0_22:1;0	0.093	3	0.011	0.12	3	0.018	1.34	0.078	0.2	N.S.
PC O-18:0;0/18:0;0	0.016	3	0.00065	0.019	3	0.0017	1.19	0.079	0.2	N.S.
PE O-18:2;0/20:4;0	0.68	3	0.027	0.59	3	0.058	0.856	0.079	0.21	N.S.
LPE 18:1;0	0.05	3	0.0092	0.034	3	0.0073	0.681	0.08	0.21	N.S.
PC O-18:0;0/22:5;0	0.014	3	0.00083	0.025	3	0.0057	1.76	0.08	0.21	N.S.
PC O-16:0;0/16:1;0	0.22	3	0.0064	0.28	3	0.029	1.24	0.081	0.21	N.S.
PC O-16:0;0/22:6;0	0.0064	2	0.00056	0.017	3	0.0055	2.61	0.081	0.21	N.S.
PC O-18:1;0/17:1;0	0.0011	3	2.7e-05	0.00086	3	0.00013	0.785	0.081	0.21	N.S.
PG 17:1;0_18:0;0	0.0034	3	0.00017	0.003	3	0.00024	0.881	0.081	0.21	N.S.
PI 18:0;0_22:4;0	0.3	3	0.028	0.22	3	0.043	0.756	0.081	0.21	N.S.
PS 18:0;0_22:4;0	0.22	3	0.032	0.16	3	0.023	0.746	0.081	0.21	N.S.
PC 18:1;0_19:2;0	0.016	3	0.0047	0.024	3	0.0018	1.49	0.082	0.21	N.S.
PI 14:0;0_18:1;0	0.0025	2	0.00017	0.0034	3	0.00052	1.35	0.083	0.21	N.S.
DAG 18:1;0_20:1;0	0.046	3	0.0011	0.041	3	0.0031	0.887	0.085	0.21	N.S.
PC 16:0;0_21:1;0	0.0079	3	0.00094	0.011	3	0.0018	1.37	0.085	0.21	N.S.
PC 18:0;0_18:3;0	0.0067	3	0.002	0.01	3	0.002	1.54	0.085	0.21	N.S.
DAG 16:0;0_19:1;0	0.009	3	0.0012	0.0064	3	0.0016	0.704	0.086	0.21	N.S.
PC O-16:0;0/19:2;0	0.00028	3	6.6e-05	0.00017	3	2.6e-05	0.6	0.086	0.21	N.S.
PC 14:0;0_20:4;0	0.16	3	0.012	0.23	3	0.043	1.46	0.087	0.21	N.S.
PE 16:1;0_22:2;0	0.0059	3	0.00085	0.0045	3	0.00072	0.755	0.087	0.21	N.S.
PS 18:0;0_18:2;0	0.3	3	0.0094	0.25	3	0.028	0.838	0.087	0.21	N.S.
PC O-18:2;0/17:1;0	0.00052	3	7.1e-05	0.00036	3	9.2e-05	0.703	0.088	0.22	N.S.
PE 18:0;0_20:3;0	0.058	3	0.0014	0.043	3	0.0083	0.745	0.088	0.22	N.S.
PI 18:0;0_20:4;0	1.6	3	0.037	1.3	3	0.15	0.835	0.089	0.22	N.S.
PI 18:1;0_20:4;0	0.77	3	0.014	0.65	3	0.069	0.845	0.089	0.22	N.S.
PE O-17:1;0/17:1;0	0.003	3	0.00058	0.002	3	0.00023	0.683	0.09	0.22	N.S.
PE O-18:0;0/14:0;0	0.004	3	8.8e-05	0.003	3	0.00054	0.763	0.09	0.22	N.S.
Cer 34:2;2	0.021	3	0.0012	0.023	3	0.0013	1.11	0.091	0.22	N.S.
PC 16:0;0_22:4;0	0.079	3	0.00096	0.11	3	0.02	1.44	0.091	0.22	N.S.
PE O-18:2;0/20:5;0	0.047	3	0.0077	0.1	3	0.033	2.2	0.091	0.22	N.S.
PI 16:0;0_22:5;0	0.018	3	0.0012	0.035	3	0.0098	1.94	0.092	0.22	N.S.
PS 18:2;0_19:0;0	0.0025	2	6.9e-05	0.0019	3	0.00034	0.774	0.092	0.22	N.S.
PC 18:0;0_22:3;0	0.0063	3	0.0005	0.0083	3	0.0013	1.33	0.093	0.22	N.S.
PE 18:1;0_20:3;0	0.093	3	0.0027	0.082	3	0.007	0.878	0.093	0.22	N.S.
PC 16:0;0_16:0;0	2.4	3	0.063	3.1	3	0.36	1.25	0.094	0.22	N.S.
PC O-18:0;0/22:4;0	0.035	3	0.0039	0.028	3	0.004	0.801	0.094	0.22	N.S.
PC O-17:1;0/22:5;0	0.0049	2	0.00077	0.0084	3	0.0021	1.69	0.095	0.22	N.S.
PC 18:1;0_24:1;0	0.026	3	0.0018	0.036	3	0.0061	1.39	0.096	0.22	N.S.
PE 16:1;0_24:4;0	0.029	3	0.00067	0.036	3	0.0042	1.25	0.096	0.22	N.S.
SM 38:1;2	0.018	3	0.0025	0.014	3	0.0014	0.78	0.098	0.23	N.S.
PC 15:0;0_16:0;0	0.32	3	0.005	0.39	3	0.04	1.21	0.099	0.23	N.S.
PE 16:0;0_20:1;0	0.1	3	0.0012	0.086	3	0.0091	0.849	0.099	0.23	N.S.
PE O-16:1;0/20:4;0	1.7	3	0.076	1.5	3	0.13	0.882	0.099	0.23	N.S.
PC 15:0;0_18:1;0	0.38	3	0.029	0.34	3	0.019	0.882	0.1	0.23	N.S.
PC 16:0;0_24:1;0	0.028	3	0.0019	0.037	3	0.0055	1.3	0.1	0.23	N.S.
PC 18:1;0_20:4;0	0.23	3	0.0066	0.29	3	0.036	1.25	0.1	0.23	N.S.
PE 18:0;0_22:6;0	0.012	2	0.00028	0.016	3	0.0026	1.37	0.1	0.23	N.S.
PE 19:1;0_20:1;0	0.00044	3	1.7e-05	0.00049	3	3.1e-05	1.11	0.1	0.23	N.S.
PE O-17:0;0/20:3;0	0.0071	3	0.0014	0.0048	3	0.00032	0.682	0.1	0.23	N.S.
PE O-18:0;0/20:3;0	0.0065	3	0.00022	0.0044	3	0.0013	0.674	0.1	0.23	N.S.
PG 16:0;0_16:1;0	0.016	3	0.0011	0.018	3	0.0014	1.13	0.1	0.23	N.S.
PS 18:1;0_18:1;0	0.47	3	0.024	0.4	3	0.045	0.852	0.1	0.23	N.S.
PC 18:2;0_19:1;0	0.0095	3	0.0027	0.014	3	0.0011	1.44	0.1	0.24	N.S.
PC 14:0;0_20:1;0	0.042	3	0.0039	0.054	3	0.0085	1.3	0.11	0.24	N.S.
PC 14:0;0_20:3;0	0.013	3	0.0017	0.021	3	0.0053	1.63	0.11	0.24	N.S.
PC 16:1;0_16:1;0	1	3	0.08	1.3	3	0.2	1.3	0.11	0.24	N.S.
PC O-16:2;0/20:3;0	0.0063	3	0.0019	0.011	3	0.0029	1.69	0.11	0.24	N.S.
PC O-17:0;0/15:0;0	0.092	3	0.0031	0.11	3	0.011	1.19	0.11	0.24	N.S.
PC O-17:1;0/18:2;0	0.009	3	0.00093	0.0075	3	0.00084	0.835	0.11	0.24	N.S.
PE 18:0;0_22:2;0	0.0019	2	3.7e-05	0.0016	3	0.00018	0.847	0.11	0.24	N.S.
PE O-16:1;0/20:5;0	0.036	3	0.0047	0.092	3	0.035	2.56	0.11	0.24	N.S.
PE O-18:0;0/22:3;0	0.0024	2	0.00033	0.0012	3	0.0001	0.52	0.11	0.24	N.S.
PA 16:0;0_20:1;0	0.0019	2	0.00014	0.0023	3	0.00031	1.25	0.11	0.25	N.S.
PC 17:1;0_17:1;0	0.016	3	0.0013	0.018	3	0.0006	1.11	0.11	0.25	N.S.
PC O-16:1;0/20:3;0	0.032	3	0.00098	0.038	3	0.0042	1.2	0.11	0.25	N.S.
PE 14:0;0_18:0;0	0.012	2	0.00028	0.011	3	0.0011	0.869	0.11	0.25	N.S.
PE 18:0;0_20:5;0	0.013	3	0.00067	0.022	3	0.0057	1.67	0.11	0.25	N.S.
PG 20:1;0_20:4;0	0.0011	3	0.00017	0.0018	3	0.00049	1.67	0.11	0.25	N.S.
CE 18:1;0	0.45	3	0.11	0.29	3	0.01	0.638	0.12	0.25	N.S.
LPA 18:1;0	0.005	2	0.00054	0.0034	3	0.00022	0.674	0.12	0.25	N.S.
PC 16:0;0_22:3;0	0.014	3	0.0011	0.022	2	0.0027	1.58	0.12	0.25	N.S.
PC 18:0;0_20:1;0	0.03	3	0.0037	0.036	3	0.0044	1.22	0.12	0.25	N.S.
PC 18:0;0_20:3;0	0.075	3	0.0017	0.1	3	0.018	1.37	0.12	0.25	N.S.
PC O-17:1;0/20:4;0	0.024	3	0.0026	0.032	3	0.0053	1.31	0.12	0.25	N.S.
PI 18:0;0_19:3;0	0.0084	3	0.0023	0.0051	3	0.00087	0.608	0.12	0.25	N.S.
PS 18:2;0_22:0;0	0.0042	2	0.00026	0.0059	3	0.0011	1.39	0.12	0.25	N.S.
LPI 14:0;0	0.0094	3	0.0022	0.0063	3	0.00043	0.663	0.12	0.26	N.S.
PC 17:1;0_18:0;0	0.038	3	0.0026	0.032	3	0.0039	0.855	0.12	0.26	N.S.
PC O-18:2;0/20:2;0	0.0055	3	0.00093	0.004	3	0.00095	0.731	0.12	0.26	N.S.
PE 16:1;0_18:0;0	0.096	3	0.0044	0.083	3	0.0091	0.867	0.12	0.26	N.S.
PE 16:1;0_18:1;0	0.22	3	0.0043	0.19	3	0.019	0.871	0.12	0.26	N.S.
PE 17:0;0_22:2;0	0.00062	3	0.00011	0.00047	3	2.2e-05	0.751	0.12	0.26	N.S.
PE 18:1;0_22:0;0	0.0079	3	0.00065	0.011	3	0.0023	1.42	0.12	0.26	N.S.
PE 20:1;0_20:4;0	0.009	3	0.00027	0.011	3	0.0015	1.25	0.12	0.26	N.S.
SM 34:0;2	0.1	3	0.013	0.12	3	0.014	1.22	0.13	0.26	N.S.
Chol	22	3	0.59	19.7	3	1.7	0.897	0.13	0.27	N.S.
PC 15:0;0_15:0;0	0.045	3	0.0029	0.052	3	0.0056	1.17	0.13	0.27	N.S.
PC O-17:0;0/19:1;0	0.016	3	0.0011	0.019	3	0.0024	1.2	0.13	0.27	N.S.
PE 16:1;0_20:3;0	0.017	3	0.0031	0.013	3	0.0007	0.749	0.13	0.27	N.S.
PI 18:1;0_20:3;0	0.29	3	0.0039	0.24	3	0.034	0.832	0.13	0.27	N.S.
SM 44:2;2	0.03	3	0.004	0.025	3	0.00079	0.814	0.13	0.27	N.S.
PC 16:0;0_24:4;0	0.014	3	0.0015	0.02	3	0.0045	1.44	0.13	0.28	N.S.
PE O-18:1;0/22:6;0	0.028	3	0.0011	0.021	2	0.0028	0.735	0.13	0.28	N.S.
PC 16:0;0_22:2;0	0.012	3	0.00094	0.021	3	0.0061	1.67	0.14	0.28	N.S.
PC 17:0;0_20:4;0	0.021	3	0.00094	0.029	3	0.0055	1.35	0.14	0.28	N.S.
PC O-16:0;0/20:1;0	0.043	3	0.0012	0.035	3	0.0057	0.82	0.14	0.28	N.S.
PC O-16:1;0/16:1;0	0.044	3	0.0014	0.057	3	0.0092	1.28	0.14	0.28	N.S.
PE 18:1;0_24:0;0	0.012	3	0.00012	0.018	3	0.0046	1.54	0.14	0.28	N.S.
PE 18:2;0_20:3;0	0.0058	3	0.0014	0.0039	2	0.00062	0.676	0.14	0.28	N.S.
PE 18:2;0_22:1;0	0.00065	2	6e-05	0.00088	2	0.0001	1.36	0.14	0.28	N.S.
PE O-18:1;0/20:5;0	0.012	3	0.00077	0.024	3	0.0084	1.95	0.14	0.28	N.S.
PG 14:0;0_18:2;0	0.00076	3	0.00014	0.001	3	0.0002	1.35	0.14	0.28	N.S.
PC 16:1;0_17:0;0	0.028	3	0.003	0.033	3	0.0032	1.16	0.14	0.29	N.S.
PE O-16:1;0/22:6;0	0.26	3	0.03	0.38	3	0.087	1.43	0.14	0.29	N.S.
PE O-18:1;0/16:0;0	0.032	3	0.0006	0.038	3	0.0042	1.18	0.14	0.29	N.S.
PI 18:1;0_19:2;0	0.012	3	0.0024	0.0085	3	0.0012	0.733	0.14	0.29	N.S.
CE 18:0;0	0.049	3	0.012	0.035	2	0.0039	0.703	0.15	0.29	N.S.
CL 70:5;0	0.019	3	0.0065	0.01	2	0.0013	0.555	0.15	0.29	N.S.
DAG 18:1;0_20:3;0	0.013	3	0.0012	0.01	3	0.0019	0.807	0.15	0.29	N.S.
PC 18:1;0_24:0;0	0.022	3	0.00036	0.024	3	0.002	1.12	0.15	0.29	N.S.
PC O-16:0;0/17:0;0	0.00069	3	7.9e-05	0.00049	3	0.00016	0.715	0.15	0.29	N.S.
PE O-16:0;0/24:5;0	0.0021	3	0.00042	0.0016	3	9.6e-05	0.738	0.15	0.29	N.S.
PG 16:1;0_22:4;0	0.0037	3	0.00099	0.0051	3	0.001	1.4	0.15	0.29	N.S.
PI 19:0;0_20:4;0	0.0054	3	0.00031	0.0074	3	0.0015	1.37	0.15	0.29	N.S.
PE O-16:1;0/22:5;0	0.31	3	0.026	0.38	3	0.06	1.24	0.15	0.3	N.S.
SM 34:2;2	0.19	3	0.007	0.17	3	0.016	0.895	0.15	0.3	N.S.
Cer 36:2;2	0.0032	3	0.00013	0.0038	3	0.00055	1.22	0.16	0.3	N.S.
PE 16:1;0_18:2;0	0.012	3	0.0025	0.0085	3	0.0011	0.732	0.16	0.3	N.S.
PG 20:3;0_20:3;0	0.00088	3	9.4e-05	0.0013	3	0.00031	1.43	0.16	0.3	N.S.
PI 16:1;0_18:0;0	0.022	3	0.0035	0.027	3	0.0034	1.22	0.16	0.3	N.S.
PI 17:1;0_18:2;0	0.061	3	0.024	0.03	3	0.0043	0.497	0.16	0.3	N.S.
DAG 16:1;0_17:0;0	0.0026	3	0.00019	0.002	3	0.00043	0.797	0.16	0.31	N.S.
PA 16:1;0_18:0;0	0.004	3	0.00066	0.0032	3	0.00047	0.795	0.16	0.31	N.S.
PC 14:0;0_20:2;0	0.0076	3	0.00077	0.011	3	0.0029	1.46	0.16	0.31	N.S.
PC O-16:0;0/20:0;0	0.0016	3	0.00013	0.0014	3	0.00017	0.864	0.16	0.31	N.S.
PC O-18:1;0/22:6;0	0.018	2	0.0025	0.033	3	0.012	1.83	0.16	0.31	N.S.
PC O-18:2;0/22:5;0	0.02	3	0.012	0.035	3	0.0038	1.75	0.16	0.31	N.S.
PE O-17:0;0/17:1;0	0.0037	3	9.7e-05	0.0033	3	0.00036	0.883	0.16	0.31	N.S.
PC 16:1;0_22:4;0	0.015	3	0.0019	0.023	3	0.0069	1.57	0.17	0.31	N.S.
PC O-16:1;0/18:1;0	0.16	3	0.0057	0.14	3	0.017	0.873	0.17	0.31	N.S.
PC O-18:1;0/15:0;0	0.0018	3	0.0001	0.0013	3	0.00038	0.741	0.17	0.31	N.S.
LPC 18:2;0	0.011	3	0.0039	0.0064	3	0.0015	0.584	0.17	0.32	N.S.
LPI 20:4;0	0.028	3	0.0017	0.02	3	0.0063	0.731	0.17	0.32	N.S.
PC 18:2;0_18:2;0	0.032	3	0.0031	0.041	3	0.0079	1.29	0.17	0.32	N.S.
PC O-16:1;0/16:0;0	0.18	3	0.0021	0.22	3	0.033	1.22	0.17	0.32	N.S.
PE O-18:1;0/19:2;0	0.0014	3	0.00055	0.0007	2	0.00037	0.484	0.17	0.32	N.S.
PE O-18:1;0/20:4;0	0.53	3	0.033	0.44	3	0.073	0.841	0.17	0.32	N.S.
PE O-18:2;0/22:6;0	0.095	3	0.0075	0.13	3	0.033	1.42	0.17	0.32	N.S.
PE O-18:2;0/24:5;0	0.0077	3	0.0026	0.012	3	0.004	1.61	0.17	0.32	N.S.
PG 16:0;0_20:2;0	0.0067	3	0.00021	0.0081	3	0.0012	1.22	0.17	0.32	N.S.
PI 16:0;0_20:1;0	0.0066	3	0.00055	0.0081	3	0.0012	1.21	0.17	0.32	N.S.
PI 17:1;0_18:0;0	0.0033	2	0.0002	0.0028	3	0.00031	0.874	0.18	0.32	N.S.
DAG 16:0;0_18:2;0	0.035	3	0.0011	0.031	3	0.0037	0.88	0.18	0.33	N.S.
PC O-17:0;0/21:1;0	0.0031	3	0.00038	0.0039	3	0.00073	1.27	0.18	0.33	N.S.
PC O-17:1;0/15:0;0	0.013	3	0.00041	0.017	3	0.0035	1.32	0.18	0.33	N.S.
PC O-18:0;0/15:0;0	0.0003	3	1.4e-05	0.00025	3	4.8e-05	0.82	0.18	0.33	N.S.
PC O-18:2;0/17:0;0	0.00015	3	4.3e-05	0.0001	3	1.5e-05	0.673	0.18	0.33	N.S.
PC O-18:2;0/20:3;0	0.018	3	0.0029	0.022	3	0.003	1.22	0.18	0.33	N.S.
PE 16:0;0_17:1;0	0.0095	3	0.0012	0.011	3	0.0017	1.21	0.18	0.33	N.S.
PS 16:1;0_22:1;0	0.011	3	0.0034	0.015	3	0.0011	1.35	0.18	0.33	N.S.
LPC 14:0;0	0.015	3	0.0059	0.0085	3	0.0018	0.565	0.19	0.33	N.S.
PC 12:0;0_16:0;0	0.028	3	0.0013	0.034	3	0.0055	1.22	0.19	0.33	N.S.
PI 18:1;0_22:3;0	0.024	2	0.0018	0.02	3	0.0038	0.818	0.19	0.33	N.S.
PC 17:0;0_17:1;0	0.03	3	0.0026	0.025	3	0.0044	0.837	0.19	0.34	N.S.
PC O-18:0;0/20:2;0	0.013	3	0.002	0.011	3	0.0022	0.795	0.19	0.34	N.S.
PC O-18:0;0/20:4;0	0.07	3	0.0042	0.081	3	0.0099	1.15	0.19	0.34	N.S.
PC O-18:1;0/19:2;0	0.001	3	0.00036	0.0014	3	0.00019	1.4	0.19	0.34	N.S.
PE 18:1;0_20:0;0	0.026	2	0.0015	0.023	3	0.0026	0.883	0.19	0.34	N.S.
PI 18:1;0_21:2;0	0.0054	3	0.00024	0.0062	3	0.00074	1.15	0.19	0.34	N.S.
PS 18:1;0_20:4;0	0.047	3	0.019	0.026	3	0.008	0.556	0.19	0.34	N.S.
CE 18:2;0	0.083	3	0.0035	0.079	3	0.004	0.944	0.2	0.35	N.S.
LPC 18:1;0	0.16	3	0.056	0.1	3	0.03	0.624	0.2	0.35	N.S.
LPS 18:1;0	0.036	3	0.00062	0.027	3	0.0086	0.743	0.2	0.35	N.S.
PC 18:0;0_24:1;0	0.023	3	0.0031	0.029	3	0.0056	1.26	0.2	0.35	N.S.
PE 16:0;0_22:1;0	0.0034	2	0.00023	0.0037	3	0.00022	1.11	0.2	0.35	N.S.
PE O-17:1;0/14:0;0	0.0034	3	0.00083	0.0025	3	0.00049	0.74	0.2	0.35	N.S.
PS 18:0;0_20:3;0	0.71	3	0.17	0.53	3	0.033	0.748	0.2	0.35	N.S.
PS 18:1;0_18:2;0	0.061	3	0.015	0.045	3	0.004	0.736	0.2	0.35	N.S.
PS 18:2;0_20:0;0	0.0037	2	0.00043	0.0048	3	0.0011	1.31	0.2	0.36	N.S.
PC O-17:0;0/17:1;0	0.098	3	0.0066	0.11	3	0.013	1.14	0.21	0.36	N.S.
PC O-18:0;0/19:1;0	0.001	3	7.5e-05	0.0021	3	0.0011	2.14	0.21	0.36	N.S.
PI 18:0;0_18:2;0	0.088	3	0.0045	0.079	3	0.0085	0.899	0.21	0.36	N.S.
PI 18:1;0_20:2;0	0.071	3	0.00071	0.063	3	0.0084	0.877	0.21	0.36	N.S.
DAG 17:1;0_18:1;0	0.02	2	0.0025	0.015	2	0.00024	0.748	0.21	0.37	N.S.
DAG 18:0;0_20:4;0	0.024	3	0.0038	0.019	3	0.005	0.774	0.21	0.37	N.S.
PC 18:1;0_19:0;0	0.025	3	0.00081	0.021	2	0.002	0.857	0.21	0.37	N.S.
PE 16:0;0_20:2;0	0.016	3	0.00087	0.015	3	0.0015	0.907	0.21	0.37	N.S.
PS 17:1;0_20:1;0	0.0028	3	0.00052	0.0021	3	0.0005	0.777	0.21	0.37	N.S.
PC O-18:1;0/16:1;0	0.076	3	0.0031	0.087	3	0.011	1.14	0.22	0.37	N.S.
PE 17:1;0_18:1;0	0.075	3	0.013	0.063	3	0.0063	0.831	0.22	0.37	N.S.
PE O-16:0;0/19:1;0	1.7e-05	3	3.2e-06	1.4e-05	2	1.1e-06	0.807	0.22	0.37	N.S.
DAG 16:1;0_20:1;0	0.0071	3	0.00073	0.0088	3	0.0017	1.23	0.22	0.38	N.S.
PC 14:0;0_18:2;0	0.56	3	0.048	0.47	3	0.085	0.847	0.22	0.38	N.S.
PC O-18:1;0/20:0;0	0.0034	3	0.00039	0.0026	3	0.00072	0.786	0.22	0.38	N.S.
PE O-16:2;0/20:4;0	0.018	3	0.0038	0.023	3	0.0047	1.28	0.22	0.38	N.S.
PG 17:1;0_20:2;0	0.0008	2	0.00019	0.0011	3	0.00027	1.4	0.22	0.38	N.S.
PS 17:0;0_18:1;0	0.071	3	0.00091	0.061	3	0.01	0.855	0.22	0.38	N.S.
PS 18:0;0_24:1;0	0.0058	2	0.00079	0.007	3	0.00086	1.21	0.22	0.38	N.S.
PC 17:1;0_20:3;0	0.022	3	0.00077	0.026	3	0.0047	1.21	0.23	0.38	N.S.
PC 18:1;0_22:4;0	0.11	3	0.0074	0.12	3	0.011	1.1	0.23	0.38	N.S.
PC O-17:0;0/16:2;0	0.0024	3	0.00014	0.0022	3	0.0002	0.915	0.23	0.38	N.S.
PE 16:1;0_22:1;0	0.0035	3	6.1e-05	0.0043	3	0.00076	1.22	0.23	0.38	N.S.
PI 18:0;0_18:1;0	0.11	3	0.013	0.13	3	0.02	1.18	0.23	0.38	N.S.
PS 18:0;0_20:4;0	0.16	3	0.011	0.11	3	0.05	0.687	0.23	0.38	N.S.
SM 36:1;2	0.044	3	0.002	0.046	3	0.0019	1.05	0.23	0.38	N.S.
DAG 16:0;0_16:0;0	0.18	3	0.012	0.15	3	0.031	0.832	0.23	0.39	N.S.
LPE 20:1;0	0.0091	3	0.0017	0.0075	3	0.00073	0.82	0.23	0.39	N.S.
CE 16:0;0	0.15	3	0.032	0.12	3	0.015	0.792	0.24	0.39	N.S.
PC O-16:1;0/17:1;0	0.0014	3	0.00026	0.0011	3	0.00032	0.768	0.24	0.39	N.S.
PE 18:1;0_18:3;0	0.0094	3	0.0012	0.0083	3	0.00046	0.884	0.24	0.39	N.S.
PE O-18:2;0/20:0;0	0.0045	3	0.00021	0.0038	2	0.00044	0.849	0.24	0.39	N.S.
PI 16:0;0_20:4;0	0.19	3	0.001	0.23	3	0.034	1.17	0.24	0.39	N.S.
PI 18:0;0_22:5;0	0.057	3	0.0025	0.074	3	0.018	1.3	0.24	0.39	N.S.
PS 18:1;0_22:0;0	0.055	3	0.0014	0.064	3	0.0095	1.17	0.24	0.39	N.S.
PS 17:0;0_22:5;0	0.034	3	0.015	0.019	3	0.0042	0.576	0.24	0.4	N.S.
DAG 18:1;0_20:4;0	0.02	3	0.0041	0.025	2	0.0038	1.28	0.25	0.4	N.S.
PE O-17:0;0/22:5;0	0.0049	3	0.0012	0.0062	3	0.0011	1.26	0.25	0.4	N.S.
PI 16:0;0_20:2;0	0.03	3	0.00057	0.033	3	0.0037	1.11	0.25	0.4	N.S.
LPE 22:4;0	0.0029	3	0.00018	0.0019	2	0.00061	0.665	0.25	0.41	N.S.
PC O-18:1;0/24:5;0	0.0074	2	0.0024	0.014	3	0.008	1.95	0.27	0.43	N.S.
PE O-18:1;0/17:0;0	2.5e-05	3	5.9e-06	1.6e-05	2	7.4e-06	0.616	0.27	0.43	N.S.
PS 18:1;0_20:3;0	0.027	3	0.0039	0.019	3	0.009	0.71	0.27	0.43	N.S.
PE 18:2;0_20:1;0	0.018	3	0.00088	0.015	3	0.0035	0.828	0.27	0.44	N.S.
PE O-18:2;0/24:4;0	0.036	3	0.0085	0.027	3	0.0078	0.765	0.27	0.44	N.S.
PS 16:0;0_22:4;0	0.08	2	0.016	0.059	2	0.0094	0.738	0.27	0.44	N.S.
LPE 20:0;0	0.0043	3	0.0013	0.0032	3	0.00018	0.751	0.28	0.44	N.S.
PC 17:1;0_18:1;0	0.39	3	0.032	0.42	3	0.021	1.07	0.28	0.44	N.S.
PC O-17:2;0/17:1;0	0.00068	2	2.1e-05	0.00057	3	0.00013	0.835	0.28	0.44	N.S.
PG 20:2;0_22:4;0	0.0011	2	8.7e-05	0.002	3	0.001	1.73	0.28	0.45	N.S.
PI 18:2;0_20:4;0	0.015	3	0.0071	0.0088	3	0.00062	0.596	0.28	0.45	N.S.
LPC 18:0;0	0.13	3	0.045	0.088	3	0.0072	0.704	0.29	0.45	N.S.
PC O-16:2;0/18:1;0	0.026	3	0.0019	0.03	3	0.0049	1.16	0.29	0.45	N.S.
PE 20:1;0_20:3;0	0.0023	2	1.2e-05	0.0027	3	0.00038	1.14	0.29	0.45	N.S.
PE O-18:0;0/22:5;0	0.011	3	0.00071	0.0094	3	0.0015	0.885	0.29	0.45	N.S.
PI 18:2;0_18:2;0	0.003	3	0.00074	0.0042	3	0.0014	1.38	0.29	0.45	N.S.
PS 18:1;0_21:0;0	0.022	3	0.0078	0.016	3	0.003	0.711	0.29	0.45	N.S.
DAG 16:1;0_18:0;0	0.02	3	0.002	0.017	3	0.003	0.869	0.29	0.46	N.S.
LPI 18:0;0	0.12	3	0.0092	0.11	3	0.013	0.904	0.29	0.46	N.S.
PC 16:0;0_16:2;0	0.32	3	0.049	0.38	3	0.082	1.22	0.29	0.46	N.S.
PC O-17:0;0/18:2;0	0.025	3	0.00092	0.022	3	0.0033	0.891	0.29	0.46	N.S.
PI 18:0;0_20:5;0	0.015	3	0.00085	0.019	3	0.0054	1.3	0.29	0.46	N.S.
Cer 34:1;2	0.15	3	0.0061	0.16	3	0.01	1.06	0.3	0.47	N.S.
DAG 18:1;0_18:2;0	0.049	3	0.0057	0.042	3	0.008	0.861	0.3	0.47	N.S.
PC 19:1;0_20:4;0	0.0088	2	0.00019	0.029	3	0.025	3.24	0.3	0.47	N.S.
PE 18:0;0_19:2;0	0.00074	3	8.5e-05	0.00081	2	3.3e-05	1.09	0.3	0.47	N.S.
PE 18:1;0_20:2;0	0.032	3	0.00073	0.027	3	0.0062	0.845	0.3	0.47	N.S.
SM 32:0;2	0.0063	2	9.4e-05	0.0069	3	0.00081	1.1	0.3	0.47	N.S.
PC 18:1;0_19:1;0	0.096	3	0.013	0.11	3	0.0063	1.11	0.31	0.47	N.S.
PC O-17:0;0/17:0;0	0.06	3	0.0024	0.054	3	0.0073	0.904	0.31	0.47	N.S.
PC O-18:1;0/20:1;0	0.031	3	0.00087	0.026	3	0.0056	0.857	0.31	0.47	N.S.
PE 14:0;0_16:0;0	0.0056	3	0.00047	0.0062	3	0.00081	1.12	0.31	0.47	N.S.
PS 16:1;0_18:0;0	0.17	3	0.0076	0.16	3	0.016	0.926	0.31	0.47	N.S.
PS 18:0;0_20:2;0	0.042	2	0.0033	0.045	3	0.0031	1.09	0.31	0.47	N.S.
SM 36:2;2	0.022	3	0.00044	0.024	3	0.0015	1.05	0.31	0.47	N.S.
PE 16:0;0_16:1;0	0.045	3	0.0015	0.048	3	0.0037	1.06	0.31	0.48	N.S.
CL 72:6;0	0.012	3	0.0017	0.011	2	0.00033	0.894	0.32	0.48	N.S.
PC O-16:0;0/16:2;0	0.0063	3	0.00067	0.0084	3	0.0027	1.32	0.32	0.48	N.S.
PC O-17:0;0/17:2;0	0.0011	3	0.00033	0.0015	3	0.00053	1.38	0.32	0.48	N.S.
PC O-17:1;0/19:1;0	0.0027	3	0.00094	0.0035	3	0.00029	1.26	0.32	0.48	N.S.
PE 18:0;0_20:1;0	0.021	3	0.018	0.0071	2	0.00097	0.346	0.32	0.48	N.S.
PE O-17:1;0/19:1;0	0.0013	3	0.00022	0.0011	3	0.00029	0.814	0.32	0.48	N.S.
PE O-18:1;0/18:3;0	0.002	3	0.0003	0.0017	3	0.00025	0.87	0.32	0.48	N.S.
PE O-18:2;0/22:5;0	0.11	3	0.012	0.085	2	0.023	0.765	0.32	0.48	N.S.
LPC 16:1;0	0.024	3	0.0081	0.018	3	0.0043	0.746	0.33	0.49	N.S.
PC O-16:0;0/16:0;0	1.1	3	0.011	1.2	3	0.16	1.11	0.33	0.49	N.S.
PC O-16:0;0/18:3;0	0.00096	3	0.0003	0.0013	3	0.00035	1.31	0.33	0.49	N.S.
PC O-17:0;0/15:1;0	0.0028	3	0.00026	0.0033	3	0.00062	1.16	0.33	0.49	N.S.
PC O-17:2;0/17:0;0	0.0017	3	0.00038	0.0014	3	0.00039	0.796	0.33	0.49	N.S.
PC O-17:2;0/18:1;0	0.011	3	0.00059	0.01	3	0.0016	0.892	0.33	0.49	N.S.
PE 17:1;0_18:2;0	0.01	3	0.0037	0.014	3	0.0038	1.33	0.33	0.49	N.S.
PE O-18:2;0/15:0;0	0.0013	3	0.00021	0.001	3	0.00033	0.803	0.33	0.49	N.S.
PI 17:0;0_20:3;0	0.0057	2	2.7e-05	0.005	3	0.00098	0.874	0.33	0.49	N.S.
PI 18:0;0_20:3;0	0.29	3	0.021	0.27	3	0.029	0.92	0.33	0.49	N.S.
PC 16:1;0_22:1;0	0.006	3	0.0007	0.0093	2	0.0028	1.54	0.34	0.49	N.S.
PC O-17:2;0/16:1;0	0.012	3	0.0018	0.0094	2	0.0021	0.803	0.34	0.49	N.S.
PE 18:0;0_22:4;0	0.047	3	0.03	0.025	3	0.0064	0.531	0.34	0.49	N.S.
PG 15:0;0_18:1;0	0.0026	3	0.00014	0.0024	3	0.00012	0.955	0.34	0.49	N.S.
PG 16:1;0_17:0;0	0.0035	3	0.0004	0.0031	3	0.00044	0.893	0.34	0.49	N.S.
PG 18:0;0_20:3;0	0.0037	3	0.0003	0.0033	2	0.00035	0.896	0.34	0.49	N.S.
PI 17:0;0_22:4;0	0.0061	3	0.00077	0.0052	3	0.0012	0.852	0.34	0.49	N.S.
PC O-18:0;0/16:0;0	0.28	3	0.01	0.25	3	0.037	0.906	0.34	0.5	N.S.
PI 18:0;0_20:2;0	0.067	3	0.0058	0.06	3	0.0095	0.895	0.34	0.5	N.S.
PA 18:0;0_18:2;0	0.0041	3	0.00099	0.0033	3	0.00091	0.798	0.35	0.5	N.S.
PC O-16:1;0/17:0;0	0.0021	3	0.00026	0.0018	3	0.00048	0.837	0.35	0.5	N.S.
PC O-17:2;0/18:2;0	0.019	3	0.0021	0.021	3	0.0036	1.14	0.35	0.5	N.S.
PS 17:0;0_20:1;0	0.0053	3	0.001	0.0062	2	0.00071	1.16	0.35	0.5	N.S.
LPE 18:0;0	0.069	3	0.014	0.06	3	0.00073	0.866	0.36	0.51	N.S.
PE O-16:1;0/24:1;0	0.0048	3	0.00038	0.0044	3	0.00055	0.915	0.36	0.51	N.S.
PC 15:0;0_18:2;0	0.073	3	0.0071	0.059	3	0.022	0.802	0.37	0.52	N.S.
PI 16:0;0_20:3;0	0.055	3	0.0016	0.062	3	0.012	1.14	0.37	0.52	N.S.
PI 18:1;0_20:1;0	0.021	3	0.0018	0.024	3	0.004	1.13	0.37	0.52	N.S.
PC 17:0;0_20:3;0	0.017	2	0.0036	0.02	2	0.0012	1.22	0.37	0.53	N.S.
PC O-16:0;0/21:1;0	0.0013	3	0.00032	0.0019	3	0.00096	1.51	0.37	0.53	N.S.
PS 18:1;0_21:1;0	0.015	2	0.00059	0.013	3	0.0024	0.893	0.37	0.53	N.S.
DAG 17:1;0_17:1;0	0.00056	2	0.00027	0.00028	3	4.7e-05	0.502	0.38	0.54	N.S.
LPC 16:0;0	0.26	3	0.1	0.2	3	0.039	0.749	0.38	0.54	N.S.
PG 16:1;0_19:2;0	0.0006	2	3.5e-05	0.00077	3	0.00027	1.29	0.38	0.54	N.S.
PG 20:1;0_22:5;0	0.0027	2	0.00025	0.0037	3	0.0017	1.4	0.38	0.54	N.S.
PI 17:0;0_20:4;0	0.025	3	0.0026	0.021	3	0.0062	0.837	0.38	0.54	N.S.
PS 18:0;0_22:1;0	0.012	3	0.00094	0.011	3	0.0012	0.926	0.38	0.54	N.S.
PI 19:1;0_20:4;0	0.016	3	0.0051	0.013	3	0.0018	0.798	0.39	0.54	N.S.
PC 15:0;0_16:1;0	0.084	3	0.0092	0.1	3	0.031	1.23	0.39	0.55	N.S.
PE O-16:1;0/15:0;0	0.002	3	0.00054	0.0017	3	0.0001	0.835	0.39	0.55	N.S.
PI 19:1;0_20:3;0	0.0033	2	0.00015	0.0028	2	0.00055	0.841	0.39	0.55	N.S.
PC 15:0;0_20:1;0	0.05	3	0.0022	0.048	3	0.0041	0.948	0.4	0.55	N.S.
PC 16:1;0_18:0;0	0.2	3	0.015	0.22	3	0.034	1.11	0.4	0.55	N.S.
PC 14:0;0_16:0;0	1.3	3	0.039	1.5	3	0.21	1.1	0.4	0.56	N.S.
PC O-17:1;0/18:1;0	0.038	3	0.0012	0.034	3	0.0062	0.901	0.4	0.56	N.S.
PE 18:1;0_19:1;0	0.012	3	0.00085	0.013	3	0.0019	1.1	0.4	0.56	N.S.
PI 20:1;0_20:4;0	0.023	3	0.0014	0.021	3	0.0024	0.931	0.4	0.56	N.S.
PE O-18:2;0/21:3;0	0.0026	3	0.00052	0.0022	3	0.00057	0.842	0.41	0.57	N.S.
PS 18:0;0_22:0;0	0.017	2	0.0087	0.009	2	0.00054	0.531	0.42	0.57	N.S.
PC O-16:0;0/24:1;0	0.014	3	0.00078	0.012	3	0.0029	0.879	0.42	0.58	N.S.
PC O-18:1;0/20:2;0	0.017	3	0.00081	0.015	3	0.0041	0.863	0.42	0.58	N.S.
PE O-16:0;0/20:5;0	0.012	3	0.00068	0.014	3	0.002	1.09	0.42	0.58	N.S.
PG 16:0;0_20:3;0	0.006	3	0.00084	0.0065	3	0.00041	1.08	0.42	0.58	N.S.
PE 18:2;0_22:4;0	0.016	3	0.024	0.0016	3	0.00011	0.104	0.43	0.58	N.S.
PS 18:1;0_20:2;0	0.079	3	0.019	0.068	3	0.0053	0.864	0.43	0.58	N.S.
PC 16:1;0_20:4;0	0.21	3	0.02	0.18	3	0.053	0.855	0.43	0.59	N.S.
PE 16:1;0_22:3;0	0.025	3	0.0022	0.022	2	0.0033	0.889	0.43	0.59	N.S.
PI 20:2;0_20:4;0	0.0051	2	0.0014	0.004	3	0.00067	0.775	0.43	0.59	N.S.
PC O-16:0;0/22:3;0	0.008	3	0.0004	0.0091	3	0.0021	1.15	0.44	0.59	N.S.
PE 16:1;0_20:4;0	0.019	3	0.0037	0.021	3	0.0017	1.11	0.44	0.59	N.S.
PE O-17:0;0/20:2;0	0.0023	3	0.00046	0.002	3	0.0004	0.87	0.44	0.59	N.S.
PE O-18:2;0/24:1;0	0.005	3	0.00022	0.0043	2	0.00077	0.869	0.44	0.59	N.S.
PC 14:0;0_22:4;0	0.01	3	0.0014	0.012	2	0.0024	1.19	0.44	0.6	N.S.
PE O-18:0;0/24:4;0	0.0049	3	0.0038	0.0028	3	0.00064	0.57	0.44	0.6	N.S.
PI 17:1;0_20:2;0	0.002	2	3.5e-06	0.0017	3	0.00054	0.853	0.44	0.6	N.S.
PE O-17:1;0/18:0;0	0.0003	3	8.4e-05	0.00035	3	3.1e-05	1.15	0.45	0.6	N.S.
PS 20:0;0_20:4;0	0.0064	3	0.0025	0.0051	3	0.0004	0.788	0.45	0.6	N.S.
LPE O-16:1;0	0.17	3	0.033	0.18	3	0.011	1.1	0.46	0.61	N.S.
PC 17:1;0_19:1;0	0.0078	3	0.0013	0.0085	3	0.00059	1.09	0.46	0.61	N.S.
PC 18:1;0_18:1;0	3.5	3	0.31	3.7	3	0.3	1.06	0.46	0.61	N.S.
PE O-17:2;0/16:0;0	0.0019	3	0.00012	0.0018	3	0.00017	0.946	0.46	0.61	N.S.
PE O-18:1;0/14:0;0	0.006	3	0.00043	0.0058	3	0.0003	0.958	0.46	0.61	N.S.
PI 18:1;0_22:4;0	0.12	3	0.0037	0.11	3	0.012	0.945	0.46	0.61	N.S.
PC 20:1;0_20:1;0	0.0037	3	0.0013	0.0046	3	0.0015	1.25	0.47	0.62	N.S.
PC O-16:1;0/22:4;0	0.035	3	0.0043	0.038	3	0.0049	1.09	0.47	0.62	N.S.
PC O-18:1;0/24:4;0	0.017	3	0.0012	0.02	3	0.0054	1.16	0.47	0.62	N.S.
PE 16:0;0_16:0;0	0.02	3	0.0074	0.016	3	0.0019	0.812	0.47	0.62	N.S.
PE 16:0;0_19:1;0	0.018	3	0.00024	0.016	3	0.0034	0.904	0.47	0.62	N.S.
PE 18:2;0_19:1;0	0.0018	3	0.00079	0.0022	3	0.00016	1.22	0.47	0.62	N.S.
PG 17:0;0_18:1;0	0.0075	3	0.0004	0.0071	3	0.00069	0.95	0.47	0.62	N.S.
PG 18:0;0_20:1;0	0.0036	3	0.00087	0.0042	3	0.0008	1.15	0.47	0.62	N.S.
PI 20:1;0_20:3;0	0.0083	2	0.00044	0.0072	3	0.0021	0.871	0.47	0.62	N.S.
PE 18:2;0_20:4;0	0.0037	3	0.00014	0.0033	3	0.00078	0.896	0.48	0.62	N.S.
PI 18:1;0_19:1;0	0.0097	3	0.0008	0.0088	3	0.0017	0.91	0.48	0.62	N.S.
Cer 32:1;2	0.0088	3	0.0011	0.0095	3	0.0012	1.08	0.48	0.63	N.S.
PC 15:1;0_16:0;0	0.065	3	0.0058	0.079	3	0.029	1.23	0.48	0.63	N.S.
PC O-16:0;0/20:3;0	0.048	3	0.0039	0.045	3	0.0052	0.94	0.48	0.63	N.S.
PC 16:1;0_17:1;0	0.057	3	0.0037	0.068	3	0.023	1.2	0.49	0.63	N.S.
LPE 22:1;0	0.002	3	0.00036	0.0022	3	0.00018	1.09	0.49	0.64	N.S.
PC 16:0;0_18:1;0	8.7	3	0.46	9.2	3	0.93	1.05	0.49	0.64	N.S.
PC O-16:1;0/22:1;0	0.0028	3	0.00086	0.0024	3	0.00034	0.849	0.49	0.64	N.S.
PE 20:2;0_20:4;0	0.015	2	0.019	0.00091	2	1.4e-05	0.0624	0.5	0.64	N.S.
PI 16:1;0_20:4;0	0.015	2	0.0026	0.013	3	0.0032	0.867	0.5	0.64	N.S.
PC O-17:0;0/19:2;0	0.003	3	0.00026	0.0034	3	0.00069	1.11	0.5	0.65	N.S.
PC O-18:0;0/20:3;0	0.03	3	0.0031	0.028	3	0.0037	0.932	0.51	0.65	N.S.
PI 16:0;0_21:3;0	0.0029	2	0.00011	0.0026	3	0.00065	0.897	0.51	0.65	N.S.
DAG 16:0;0_16:1;0	0.082	3	0.0083	0.075	3	0.012	0.924	0.51	0.66	N.S.
LPI 18:1;0	0.05	3	0.0043	0.047	3	0.0053	0.944	0.52	0.66	N.S.
PC 18:1;0_22:1;0	0.025	3	0.0083	0.031	3	0.012	1.23	0.52	0.66	N.S.
PE O-16:1;0/18:3;0	0.0074	3	0.0014	0.0067	3	0.0012	0.9	0.52	0.66	N.S.
PS 18:0;0_20:1;0	0.041	3	0.0021	0.039	3	0.0038	0.956	0.52	0.66	N.S.
PS 18:1;0_19:0;0	0.027	3	0.0039	0.025	3	0.0047	0.908	0.52	0.66	N.S.
DAG 16:1;0_22:4;0	0.0021	3	0.0007	0.0039	2	0.0028	1.88	0.53	0.67	N.S.
PC O-18:1;0/17:0;0	0.00017	3	8.4e-05	0.00011	3	0.00012	0.648	0.53	0.67	N.S.
PE 16:1;0_22:5;0	0.025	3	0.0023	0.028	3	0.0056	1.1	0.53	0.67	N.S.
PI 17:1;0_20:3;0	0.0043	3	0.00056	0.0037	3	0.0013	0.866	0.53	0.67	N.S.
PC 14:0;0_14:0;0	0.089	3	0.0064	0.084	3	0.012	0.939	0.53	0.68	N.S.
PA 14:0;0_18:1;0	0.0046	2	0.0026	0.003	3	0.0002	0.645	0.54	0.68	N.S.
PC 17:1;0_18:2;0	0.048	3	0.019	0.059	3	0.022	1.23	0.54	0.68	N.S.
PC O-16:1;0/18:0;0	0.012	3	0.0012	0.011	3	0.0019	0.927	0.54	0.68	N.S.
PC O-18:1;0/16:0;0	0.98	3	0.015	1	3	0.13	1.06	0.54	0.68	N.S.
PC O-18:2;0/16:0;0	0.036	3	0.0018	0.038	3	0.0061	1.07	0.54	0.68	N.S.
PI 16:0;0_19:1;0	0.0038	2	0.00076	0.0034	3	0.00065	0.875	0.54	0.68	N.S.
Cer 36:1;2	0.0081	3	0.00046	0.0079	3	0.00046	0.97	0.55	0.68	N.S.
PC O-16:0;0/22:4;0	0.077	3	0.0084	0.082	3	0.012	1.07	0.55	0.68	N.S.
PS 17:0;0_19:1;0	0.0079	2	0.0025	0.0064	3	0.00052	0.812	0.55	0.68	N.S.
CE 16:1;0	0.067	3	0.021	0.058	3	0.0078	0.871	0.55	0.69	N.S.
PI 16:0;0_19:2;0	0.0039	3	0.0005	0.0042	3	0.0007	1.08	0.55	0.69	N.S.
PI 18:0;0_22:3;0	0.15	2	0.01	0.12	2	0.058	0.77	0.55	0.69	N.S.
PE 18:1;0_22:5;0	0.062	2	0.005	0.066	3	0.01	1.07	0.56	0.69	N.S.
PG 14:0;0_18:0;0	0.0015	3	0.00028	0.0016	3	7.5e-05	1.08	0.56	0.69	N.S.
PG 16:0;0_19:1;0	0.0042	3	0.00027	0.0044	3	0.00053	1.05	0.56	0.69	N.S.
PC O-18:2;0/18:1;0	0.074	3	0.0063	0.07	3	0.0081	0.949	0.56	0.7	N.S.
PE 18:0;0_22:5;0	0.025	3	0.00051	0.027	3	0.004	1.06	0.56	0.7	N.S.
PS 18:1;0_22:2;0	0.013	3	0.012	0.018	3	0.0015	1.36	0.56	0.7	N.S.
LPC O-18:2;0	0.0084	3	0.0017	0.0092	3	0.0012	1.09	0.57	0.7	N.S.
PA 16:0;0_18:1;0	0.016	3	0.0035	0.014	3	0.0033	0.892	0.57	0.7	N.S.
LPE 16:0;0	0.012	3	0.0023	0.011	3	0.0019	0.914	0.58	0.71	N.S.
PC 16:0;0_24:0;0	0.02	2	0.0005	0.018	3	0.006	0.889	0.58	0.71	N.S.
PC O-16:1;0/20:1;0	0.0072	3	0.00075	0.0066	3	0.0016	0.914	0.58	0.71	N.S.
PC O-17:0;0/16:0;0	0.08	3	0.0025	0.076	3	0.0087	0.958	0.58	0.71	N.S.
PC O-18:0;0/16:1;0	0.052	3	0.0032	0.054	3	0.0072	1.05	0.58	0.71	N.S.
PE 16:1;0_20:2;0	0.0044	3	0.00064	0.0047	3	0.00072	1.08	0.58	0.71	N.S.
LPC O-18:0;0	0.033	3	0.0087	0.029	3	0.0068	0.886	0.59	0.72	N.S.
DAG 16:1;0_18:1;0	0.077	3	0.005	0.073	3	0.012	0.941	0.6	0.72	N.S.
PC 14:0;0_22:1;0	0.0048	3	0.00079	0.0052	3	0.00094	1.08	0.6	0.73	N.S.
PE O-16:0;0/22:5;0	0.022	3	0.0019	0.024	3	0.0052	1.09	0.6	0.73	N.S.
PC 18:2;0_20:4;0	0.026	3	0.00089	0.024	3	0.0043	0.941	0.61	0.73	N.S.
PS 18:1;0_20:0;0	0.054	3	0.0045	0.052	3	0.0052	0.959	0.61	0.73	N.S.
PE 16:0;0_20:4;0	0.047	3	0.0047	0.049	3	0.0056	1.05	0.61	0.74	N.S.
PI 17:1;0_18:1;0	0.013	3	0.0018	0.013	3	0.0012	1.06	0.61	0.74	N.S.
PI 18:1;0_18:2;0	0.08	3	0.0014	0.083	3	0.009	1.04	0.61	0.74	N.S.
PS 16:0;0_20:2;0	0.0071	2	0.0011	0.0076	3	0.00062	1.07	0.62	0.74	N.S.
PC O-17:1;0/22:4;0	0.007	3	0.0008	0.0065	3	0.0014	0.928	0.62	0.75	N.S.
PC O-18:0;0/14:0;0	0.044	3	0.002	0.042	3	0.0056	0.957	0.62	0.75	N.S.
PC O-17:2;0/18:0;0	0.0014	3	1.3e-05	0.0015	3	0.00051	1.12	0.63	0.75	N.S.
PC O-18:1;0/20:3;0	0.073	3	0.0023	0.076	3	0.0072	1.03	0.63	0.75	N.S.
PI 18:1;0_22:5;0	0.041	3	0.01	0.046	3	0.012	1.11	0.63	0.75	N.S.
PE 16:0;0_18:2;0	0.035	3	0.00099	0.036	3	0.0041	1.04	0.64	0.77	N.S.
PE O-18:2;0/18:3;0	0.0042	2	3.4e-05	0.0035	2	0.0014	0.846	0.64	0.77	N.S.
Cer 34:0;2	0.011	3	0.0011	0.012	3	0.0011	1.04	0.65	0.77	N.S.
PC 18:1;0_21:1;0	0.015	3	0.0022	0.017	2	0.0029	1.08	0.65	0.77	N.S.
PE O-17:1;0/22:2;0	0.0019	3	0.00015	0.0017	3	0.0006	0.906	0.65	0.77	N.S.
PG 16:0;0_17:1;0	0.0046	3	0.00034	0.0047	3	0.00024	1.03	0.65	0.77	N.S.
PC O-17:0;0/16:1;0	0.085	3	0.0024	0.089	3	0.013	1.05	0.66	0.78	N.S.
PE 16:1;0_20:1;0	0.031	3	0.0023	0.032	3	0.0039	1.04	0.66	0.78	N.S.
PE O-18:2;0/22:3;0	0.021	3	0.0027	0.022	3	0.0029	1.05	0.66	0.78	N.S.
PC 18:0;0_20:2;0	0.039	3	0.0021	0.038	3	0.0042	0.967	0.67	0.78	N.S.
PC 18:0;0_22:1;0	0.0054	3	0.00093	0.0052	3	0.00046	0.947	0.67	0.78	N.S.
PC O-18:1;0/14:0;0	0.068	3	0.0041	0.072	3	0.01	1.05	0.67	0.78	N.S.
PE 15:0;0_22:3;0	0.0015	3	0.00038	0.0016	2	3.3e-05	1.08	0.67	0.78	N.S.
PG 16:1;0_17:1;0	0.0024	2	9.1e-05	0.0021	3	0.0011	0.875	0.67	0.78	N.S.
PG 18:1;0_21:2;0	0.0033	3	0.00092	0.003	3	0.00092	0.895	0.67	0.78	N.S.
LPE O-18:1;0	0.1	3	0.021	0.096	3	0.0025	0.943	0.68	0.79	N.S.
PC 16:0;0_17:2;0	0.024	3	0.00073	0.027	3	0.01	1.12	0.68	0.8	N.S.
PC 18:0;0_22:4;0	0.038	3	0.0042	0.036	3	0.0069	0.946	0.68	0.8	N.S.
PE 18:0;0_22:3;0	0.0014	2	5.3e-05	0.0016	2	0.0005	1.14	0.68	0.8	N.S.
CE 20:4;0	0.077	3	0.0044	0.074	3	0.0097	0.964	0.69	0.8	N.S.
DAG 16:0;0_20:1;0	0.049	3	0.0065	0.052	3	0.0069	1.05	0.69	0.8	N.S.
LPC O-16:0;0	0.086	3	0.018	0.092	3	0.014	1.07	0.69	0.8	N.S.
PE 17:0;0_20:2;0	0.0009	3	0.00015	0.00086	2	5.1e-05	0.954	0.69	0.8	N.S.
PG 16:0;0_22:4;0	0.0067	2	0.00097	0.007	3	0.00049	1.06	0.69	0.8	N.S.
DAG 14:0;0_19:1;0	0.00042	3	0.00014	0.00038	3	0.00011	0.894	0.7	0.8	N.S.
DAG 12:0;0_18:1;0	0.01	3	0.0014	0.0092	3	0.0048	0.88	0.7	0.81	N.S.
DAG 16:0;0_20:2;0	0.0087	3	0.00085	0.009	3	0.00082	1.03	0.7	0.81	N.S.
LPC O-16:1;0	0.019	3	0.0051	0.02	3	0.0011	1.07	0.7	0.81	N.S.
LPE O-18:2;0	0.068	3	0.016	0.072	3	0.0063	1.06	0.71	0.81	N.S.
PG 18:0;0_20:4;0	0.0023	3	0.00048	0.0025	3	0.00052	1.07	0.71	0.81	N.S.
PC 14:0;0_17:0;0	0.015	3	0.00071	0.016	3	0.0022	1.04	0.71	0.82	N.S.
PC 14:0;0_18:1;0	0.61	3	0.028	0.63	3	0.086	1.04	0.72	0.82	N.S.
PC O-16:0;0/22:2;0	0.012	3	0.00034	0.013	3	0.0023	1.04	0.72	0.82	N.S.
PC O-18:0;0/24:5;0	0.0041	2	0.00073	0.0038	2	5.5e-05	0.939	0.72	0.82	N.S.
PI 18:1;0_21:3;0	0.011	3	0.00088	0.012	3	0.0031	1.07	0.72	0.82	N.S.
PS 18:0;0_22:5;0	0.028	3	0.01	0.025	3	0.0023	0.911	0.72	0.82	N.S.
PG 17:1;0_18:2;0	0.0034	3	0.00065	0.003	3	0.0013	0.905	0.73	0.82	N.S.
PC O-18:2;0/18:2;0	0.032	3	0.0032	0.031	3	0.0052	0.959	0.73	0.83	N.S.
PE 15:0;0_22:2;0	0.00097	2	0.00013	0.00093	2	7.6e-05	0.955	0.73	0.83	N.S.
PE O-16:0;0/22:6;0	0.006	2	0.0013	0.0065	3	0.0015	1.08	0.73	0.83	N.S.
PE O-17:0;0/15:0;0	0.00041	3	5.9e-05	0.00039	3	6.9e-05	0.952	0.73	0.83	N.S.
PE O-17:0;0/18:1;0	0.0047	3	0.0012	0.0049	3	0.00039	1.06	0.73	0.83	N.S.
PG 18:0;0_20:2;0	0.0032	2	0.00032	0.0034	3	0.00026	1.03	0.73	0.83	N.S.
PS 20:1;0_20:4;0	0.0039	2	0.0019	0.0033	3	0.0009	0.845	0.73	0.83	N.S.
PA 16:0;0_16:0;0	0.0062	2	0.00068	0.0065	3	0.00096	1.04	0.74	0.83	N.S.
PA 16:0;0_16:1;0	0.0042	2	0.0013	0.0038	3	0.00042	0.906	0.74	0.83	N.S.
PE 18:1;0_20:1;0	0.11	3	0.0098	0.11	3	0.019	0.961	0.74	0.83	N.S.
PI 17:0;0_18:2;0	0.0025	3	0.00031	0.0024	3	0.00033	0.962	0.74	0.83	N.S.
PC O-16:1;0/24:4;0	0.0059	3	0.0014	0.0055	3	0.0013	0.936	0.75	0.83	N.S.
PE O-18:2;0/24:2;0	0.0015	2	0.0011	0.0018	2	0.00027	1.22	0.75	0.83	N.S.
PI 18:1;0_19:3;0	0.0075	2	0.00072	0.0078	2	0.00071	1.03	0.75	0.83	N.S.
PE 20:0;0_20:4;0	0.0055	3	0.0031	0.0049	3	0.00095	0.878	0.75	0.84	N.S.
PE O-16:2;0/22:4;0	0.0055	3	0.0015	0.0051	3	0.0015	0.925	0.75	0.84	N.S.
PE O-18:0;0/17:1;0	2.6e-05	3	5.2e-06	2.5e-05	3	4.5e-06	0.95	0.76	0.84	N.S.
PG 18:1;0_19:1;0	0.023	3	0.0018	0.024	3	0.0037	1.04	0.76	0.84	N.S.
PC 17:1;0_20:1;0	0.028	3	0.0018	0.029	3	0.0051	1.04	0.77	0.85	N.S.
PC O-17:0;0/22:6;0	0.0064	3	0.0031	0.0071	3	0.0015	1.1	0.77	0.85	N.S.
PC O-17:1;0/16:1;0	0.025	3	0.00043	0.026	3	0.0031	1.02	0.77	0.85	N.S.
PE 17:0;0_20:3;0	0.0021	3	0.00062	0.0022	3	0.0003	1.06	0.77	0.85	N.S.
SM 32:1;2	0.093	3	0.0023	0.091	3	0.0097	0.98	0.77	0.85	N.S.
PC O-16:2;0/18:2;0	0.013	3	0.0011	0.012	3	0.0039	0.943	0.78	0.86	N.S.
PC 15:0;0_17:0;0	0.03	3	0.0034	0.029	3	0.0057	0.964	0.79	0.87	N.S.
PC O-18:1;0/22:3;0	0.0062	2	0.00039	0.0063	3	0.0005	1.02	0.79	0.87	N.S.
PC O-18:1;0/22:4;0	0.065	3	0.003	0.064	3	0.007	0.981	0.79	0.87	N.S.
PE O-18:0;0/20:5;0	0.0041	3	0.0014	0.0044	3	0.00041	1.06	0.79	0.87	N.S.
PS 18:2;0_20:1;0	0.031	3	0.0086	0.03	3	0.0015	0.95	0.79	0.87	N.S.
PC 17:0;0_18:2;0	0.051	3	0.0043	0.049	3	0.0051	0.979	0.8	0.87	N.S.
PC O-18:0;0/17:1;0	0.00011	3	5.1e-05	8.9e-05	3	0.0001	0.825	0.8	0.87	N.S.
PG 17:1;0_20:1;0	0.00085	3	0.00013	0.00088	3	0.00015	1.04	0.8	0.87	N.S.
PI 17:0;0_18:1;0	0.006	2	3.9e-05	0.0059	3	0.001	0.972	0.8	0.88	N.S.
PA 17:0;0_17:1;0	0.0019	2	0.0016	0.0015	3	0.00037	0.815	0.81	0.88	N.S.
PE 18:1;0_21:1;0	0.0029	3	0.0004	0.0028	3	0.00034	0.973	0.81	0.88	N.S.
PI 20:3;0_20:4;0	0.015	2	0.0017	0.013	2	0.011	0.845	0.81	0.88	N.S.
PC O-17:0;0/18:1;0	0.046	3	0.016	0.039	3	0.044	0.853	0.82	0.89	N.S.
PG 19:1;0_19:1;0	0.00073	3	4.6e-05	0.00076	3	0.00023	1.05	0.82	0.89	N.S.
PS 20:3;0_20:4;0	0.092	2	0.036	0.085	3	0.0029	0.921	0.82	0.89	N.S.
PC 17:0;0_22:4;0	0.017	3	0.0018	0.017	3	0.0037	0.968	0.83	0.89	N.S.
PC 18:0;0_18:2;0	0.34	3	0.018	0.34	3	0.043	0.982	0.83	0.9	N.S.
PC 18:0;0_19:1;0	0.011	3	0.00027	0.011	3	0.0027	1.04	0.83	0.9	N.S.
PC O-18:1;0/18:3;0	0.0052	2	0.0006	0.0055	3	0.0024	1.06	0.83	0.9	N.S.
PS 16:1;0_20:0;0	0.0085	2	0.0021	0.0089	2	9.7e-05	1.05	0.83	0.9	N.S.
PE 18:0;0_18:3;0	0.0036	3	0.00058	0.0037	3	0.00031	1.02	0.84	0.9	N.S.
PI 17:1;0_22:4;0	0.0045	2	0.0012	0.0043	3	0.00035	0.951	0.84	0.9	N.S.
PC 14:0;0_17:1;0	0.028	3	0.0028	0.029	3	0.01	1.05	0.85	0.91	N.S.
PC O-16:0;0/19:1;0	8.5e-05	3	1.6e-05	7.4e-05	3	8e-05	0.879	0.85	0.91	N.S.
PE O-16:1;0/14:0;0	0.029	3	0.03	0.025	3	0.0055	0.876	0.86	0.92	N.S.
PC O-18:1;0/16:2;0	0.00068	2	3.1e-05	0.00065	3	0.00025	0.959	0.87	0.92	N.S.
PE 18:1;0_22:4;0	0.048	3	0.0018	0.048	3	0.0067	0.985	0.87	0.92	N.S.
PS 17:0;0_17:1;0	0.013	3	0.00024	0.014	3	0.002	1.02	0.87	0.92	N.S.
DAG 16:0;0_22:2;0	0.0018	3	0.00028	0.0017	2	0.00075	0.941	0.87	0.93	N.S.
DAG 18:0;0_20:1;0	0.017	3	0.0027	0.017	2	0.00016	1.02	0.87	0.93	N.S.
PE 20:1;0_20:1;0	0.0019	3	0.00041	0.0019	3	0.00022	0.975	0.87	0.93	N.S.
DAG 16:0;0_22:4;0	0.0089	3	0.0017	0.0087	3	0.0015	0.976	0.88	0.93	N.S.
PE O-17:1;0/20:4;0	0.1	3	0.0067	0.1	3	0.011	0.988	0.88	0.93	N.S.
PI 18:1;0_22:2;0	0.093	3	0.044	0.1	3	0.094	1.11	0.88	0.93	N.S.
PS 18:1;0_20:1;0	0.12	3	0.022	0.13	3	0.011	1.02	0.88	0.93	N.S.
SM 34:1;2	1.8	3	0.093	1.8	3	0.13	0.992	0.89	0.93	N.S.
PC 17:0;0_20:2;0	0.01	2	0.0024	0.011	2	0.00088	1.03	0.89	0.94	N.S.
CL 80:5;0	0.022	3	0.0073	0.021	3	0.0064	0.964	0.9	0.94	N.S.
LPC 20:1;0	0.017	3	0.0057	0.016	3	0.00041	0.971	0.9	0.94	N.S.
PC 14:0;0_18:0;0	0.12	3	0.0051	0.12	3	0.017	1.01	0.9	0.94	N.S.
PC 17:1;0_20:2;0	0.012	2	0.0038	0.012	3	0.0016	1.04	0.9	0.94	N.S.
PC O-17:0;0/18:3;0	0.0012	3	0.00031	0.0011	3	0.00025	0.974	0.9	0.94	N.S.
PC O-17:1;0/17:0;0	0.0098	3	0.00088	0.0096	3	0.0015	0.987	0.9	0.94	N.S.
PG 18:0;0_18:2;0	0.011	3	5.5e-05	0.011	3	0.001	1.01	0.9	0.94	N.S.
PI 18:1;0_18:1;0	0.41	3	0.012	0.42	3	0.058	1.01	0.9	0.94	N.S.
DAG 12:0;0_18:0;0	0.0022	3	0.00027	0.002	2	0.0015	0.928	0.91	0.95	N.S.
PC 17:0;0_20:1;0	0.01	3	0.00034	0.01	3	0.002	0.986	0.92	0.95	N.S.
PC O-17:2;0/16:0;0	0.0053	3	0.0004	0.0052	3	0.0012	0.985	0.92	0.96	N.S.
PE 18:0;0_20:2;0	0.01	3	0.0012	0.01	3	0.0014	1.01	0.92	0.96	N.S.
PE O-18:1;0/24:5;0	0.008	3	0.002	0.0079	3	0.00051	0.984	0.92	0.96	N.S.
PI 18:0;0_21:3;0	0.014	3	0.0017	0.014	3	0.0018	1.01	0.92	0.96	N.S.
PS 16:1;0_22:4;0	0.0041	2	0.0015	0.0042	3	0.0011	1.03	0.92	0.96	N.S.
DAG 16:0;0_20:3;0	0.0066	3	0.00026	0.0066	3	0.0013	1.01	0.93	0.96	N.S.
PC 17:0;0_19:1;0	0.0045	3	0.0012	0.0044	2	0.0015	0.971	0.93	0.96	N.S.
PC 17:1;0_22:4;0	0.034	2	0.0017	0.033	2	0.012	0.972	0.93	0.96	N.S.
PE O-18:1;0/22:5;0	0.1	3	0.0082	0.1	3	0.022	0.987	0.93	0.96	N.S.
PC O-16:0;0/24:4;0	0.035	3	0.0019	0.036	3	0.0062	1.01	0.94	0.96	N.S.
PE 16:1;0_17:1;0	0.037	3	0.017	0.037	3	0.006	1.02	0.94	0.96	N.S.
PC O-17:1;0/18:0;0	0.00052	3	0.0002	0.0005	3	0.00054	0.951	0.94	0.97	N.S.
PE O-17:2;0/20:4;0	0.01	3	0.0014	0.01	3	0.0013	0.991	0.94	0.97	N.S.
PS 17:1;0_22:1;0	0.0025	2	0.00013	0.0025	3	0.00046	0.992	0.95	0.98	N.S.
PC 15:0;0_17:1;0	0.043	3	0.0029	0.043	3	0.0062	0.995	0.96	0.98	N.S.
PE 18:1;0_20:4;0	0.25	3	0.011	0.25	3	0.028	1	0.96	0.98	N.S.
PE O-16:1;0/24:5;0	0.023	3	0.0034	0.022	3	0.0043	0.993	0.96	0.98	N.S.
PE O-17:2;0/22:4;0	0.0049	2	0.00047	0.005	2	0.0019	1.02	0.96	0.98	N.S.
LPC O-18:1;0	0.058	3	0.014	0.058	3	0.0064	1.01	0.97	0.98	N.S.
PC O-16:1;0/20:2;0	0.0051	3	0.0008	0.005	3	0.00099	0.994	0.97	0.98	N.S.
PC O-17:1;0/16:0;0	0.086	3	0.00044	0.086	3	0.015	0.996	0.97	0.98	N.S.
PE O-18:0;0/16:1;0	0.0061	3	0.00079	0.0061	3	0.0011	0.994	0.97	0.98	N.S.
PE 18:1;0_22:2;0	0.0074	3	0.00094	0.0074	3	0.00069	1	0.97	0.99	N.S.
PA 18:1;0_18:1;0	0.011	3	0.0024	0.011	3	0.0038	0.995	0.98	0.99	N.S.
PC O-18:2;0/22:4;0	0.026	3	0.0043	0.026	3	0.0066	0.995	0.98	0.99	N.S.
PE O-17:1;0/22:5;0	0.031	3	0.0017	0.031	3	0.0039	1	0.98	0.99	N.S.
PS 18:1;0_22:4;0	0.022	3	0.0069	0.022	3	0.0027	1.01	0.98	0.99	N.S.
PC 18:0;0_19:2;0	0.0068	3	0.00015	0.0068	3	0.0014	0.999	0.99	1	N.S.
PC O-16:1;0/19:1;0	0.00013	2	7.9e-05	0.00013	3	6.5e-05	0.996	0.99	1	N.S.
PC O-16:2;0/18:0;0	0.017	3	0.0027	0.017	3	0.0035	0.998	0.99	1	N.S.
PC O-18:2;0/16:1;0	0.0048	3	0.00034	0.0048	3	0.00056	1	0.99	1	N.S.
PE 18:1;0_19:2;0	0.0025	3	0.00092	0.0025	3	0.00027	0.997	0.99	1	N.S.
PC O-18:2;0/14:0;0	0.0062	3	0.00072	0.0062	3	0.0014	1	1	1	N.S.
PE 17:0;0_18:2;0	0.0032	2	0.00085	0.0032	3	0.0004	1	1	1	N.S.
PE 18:0;0_22:1;0	0.0013	3	0.00014	0.0013	3	0.00021	1	1	1	N.S.

## Sheet: Results_Lyso-IP_KO vs KO GCase
feature	mean(KO-LYS)	n(KO-LYS)	sd(KO-LYS)	mean(KOE-LYS)	n(KOE-LYS)	sd(KOE-LYS)	fold change of means (KOE-LYS/KO-LYS)	p-value	BH	Signif
HexCer 42:2;2	0.95	3	0.038	0.48	3	0.03	0.506	0.0001	0.067	N.S.
HexCer 34:0;2	0.029	3	0.0013	0.012	3	0.0016	0.412	0.00017	0.067	N.S.
HexCer 36:2;2	0.018	3	0.00051	0.0059	3	0.00014	0.325	0.00025	0.067	N.S.
HexCer 36:1;2	0.077	3	0.0042	0.025	3	0.0023	0.323	0.00028	0.067	N.S.
HexCer 40:1;2	0.18	3	0.0084	0.09	3	0.0042	0.503	0.00058	0.092	N.S.
HexCer 34:2;3	0.038	3	0.0017	0.025	3	0.0011	0.649	0.00064	0.092	N.S.
HexCer 44:2;2	0.078	3	0.0023	0.037	3	0.00038	0.469	0.00074	0.092	N.S.
HexCer 34:1;3	0.12	3	0.0032	0.062	3	0.0063	0.52	0.00077	0.092	N.S.
HexCer 40:2;2	0.067	3	0.00063	0.031	3	0.0026	0.459	0.00097	0.1	N.S.
HexCer 34:2;2	0.069	3	0.0043	0.037	3	0.0021	0.542	0.0017	0.16	N.S.
Cer 36:1;2	0.0079	3	0.00046	0.011	3	0.00025	1.36	0.0021	0.19	N.S.
HexCer 38:1;2	0.023	3	0.0014	0.011	3	0.0004	0.468	0.0026	0.2	N.S.
HexCer 42:1;3	0.024	3	0.0017	0.013	3	0.00078	0.528	0.0026	0.2	N.S.
HexCer 34:1;2	0.9	3	0.069	0.36	3	0.021	0.398	0.003	0.2	N.S.
HexCer 32:1;2	0.016	3	0.0018	0.0077	3	0.0017	0.466	0.0036	0.22	N.S.
PE 15:0;0_22:3;0	0.0016	2	3.3e-05	0.0012	3	4.1e-05	0.793	0.0037	0.22	N.S.
CE 18:2;0	0.079	3	0.004	0.062	3	0.0033	0.787	0.0056	0.32	N.S.
Cer 40:1;2	0.014	3	0.00073	0.018	3	0.00091	1.25	0.0072	0.39	N.S.
HexCer 42:1;2	0.69	3	0.066	0.37	3	0.02	0.535	0.0092	0.46	N.S.
PE 18:1;0_20:0;0	0.023	3	0.0026	0.033	2	0.0012	1.41	0.013	0.62	N.S.
PI 17:1;0_18:0;0	0.0028	3	0.00031	0.0049	3	0.00064	1.71	0.017	0.76	N.S.
PI 17:1;0_18:1;0	0.013	3	0.0012	0.017	3	0.00082	1.27	0.017	0.76	N.S.
PC O-16:0;0/20:0;0	0.0014	3	0.00017	0.00091	3	0.00014	0.651	0.02	0.85	N.S.
PG 16:0;0_16:0;0	0.014	3	0.00085	0.009	3	0.0016	0.664	0.022	0.86	N.S.
PE 20:1;0_20:1;0	0.0019	3	0.00022	0.0025	3	0.00017	1.32	0.023	0.87	N.S.
LPE 22:6;0	0.002	3	0.00028	0.0027	3	0.00016	1.37	0.026	0.91	N.S.
LPI 14:0;0	0.0063	3	0.00043	0.0045	3	0.00068	0.719	0.026	0.91	N.S.
PE O-18:1;0/24:5;0	0.0079	3	0.00051	0.011	3	0.0011	1.39	0.027	0.91	N.S.
SM 34:2;2	0.17	3	0.016	0.22	3	0.013	1.25	0.027	0.91	N.S.
Cer 44:2;2	0.0053	3	0.00029	0.0061	3	0.0003	1.15	0.029	0.92	N.S.
PE O-18:2;0/22:1;0	0.014	3	0.0011	0.017	3	0.00076	1.19	0.032	0.94	N.S.
DAG 17:1;0_18:0;0	0.0017	3	0.00039	0.0027	3	0.00035	1.56	0.033	0.94	N.S.
PE O-18:2;0/19:1;0	0.0017	3	0.0002	0.0022	3	0.00012	1.28	0.033	0.94	N.S.
PS 14:0;0_20:1;0	0.0023	3	0.00015	0.0032	2	0.00019	1.4	0.033	0.94	N.S.
DAG 18:1;0_20:1;0	0.041	3	0.0031	0.054	3	0.0057	1.32	0.038	0.97	N.S.
PE O-16:0;0/18:1;0	0.014	3	0.00085	0.016	3	0.00065	1.14	0.039	0.97	N.S.
PC O-18:2;0/20:1;0	0.0036	3	0.00048	0.0047	3	0.0003	1.3	0.04	0.97	N.S.
PS 18:1;0_19:1;0	0.018	3	0.0026	0.026	3	0.0033	1.4	0.04	0.97	N.S.
PE 18:0;0_18:3;0	0.0037	3	0.00031	0.0053	2	0.00037	1.44	0.041	0.97	N.S.
PS 18:1;0_22:4;0	0.022	3	0.0027	0.016	3	0.0024	0.711	0.041	0.97	N.S.
PS 16:1;0_20:0;0	0.0089	2	9.7e-05	0.0076	3	0.00053	0.849	0.042	0.97	N.S.
PE O-16:1;0/22:4;0	0.54	3	0.048	0.43	3	0.018	0.793	0.044	0.97	N.S.
PS 18:0;0_22:5;0	0.025	3	0.0023	0.018	3	0.0036	0.697	0.046	0.97	N.S.
CE 20:4;0	0.074	3	0.0097	0.052	3	0.0095	0.702	0.048	0.97	N.S.
PE O-16:0;0/22:6;0	0.0065	3	0.0015	0.01	3	0.0016	1.56	0.048	0.97	N.S.
PG 17:0;0_18:2;0	0.0085	3	0.0029	0.0011	3	0.00011	0.124	0.048	0.97	N.S.
PG 16:0;0_19:2;0	0.02	2	0.002	0.0031	3	0.00027	0.152	0.049	0.97	N.S.
DAG 16:0;0_19:1;0	0.0064	3	0.0016	0.0097	3	0.00073	1.52	0.05	0.97	N.S.
PE O-17:1;0/20:3;0	0.0026	3	0.00023	0.0036	3	0.00049	1.38	0.05	0.97	N.S.
PC 16:1;0_19:1;0	0.018	3	0.0015	0.021	3	0.0016	1.2	0.051	0.97	N.S.
PE 16:1;0_19:1;0	0.0026	3	0.00021	0.003	3	0.00011	1.16	0.052	0.97	N.S.
Cer 34:1;3	0.0012	3	5.4e-06	0.0019	3	0.00027	1.53	0.054	0.97	N.S.
DAG 16:0;0_20:1;0	0.052	3	0.0069	0.068	3	0.0006	1.31	0.056	0.97	N.S.
Cer 34:1;2	0.16	3	0.01	0.19	3	0.018	1.22	0.059	0.97	N.S.
PS 17:0;0_22:5;0	0.019	3	0.0042	0.028	3	0.0013	1.44	0.059	0.97	N.S.
CE 16:0;0	0.12	3	0.015	0.087	3	0.0046	0.743	0.06	0.97	N.S.
PG 14:0;0_18:0;0	0.0016	3	7.5e-05	0.0013	3	0.00016	0.809	0.06	0.97	N.S.
DAG 17:1;0_17:1;0	0.00028	3	4.7e-05	0.00075	2	0.0001	2.66	0.064	0.97	N.S.
LPE 24:1;0	0.0029	3	0.00026	0.0034	3	0.00013	1.16	0.068	0.97	N.S.
DAG 16:0;0_20:2;0	0.009	3	0.00082	0.011	3	0.0013	1.25	0.07	0.97	N.S.
PC 20:1;0_20:3;0	0.014	3	0.0012	0.011	3	0.0003	0.823	0.07	0.97	N.S.
PE O-17:0;0/20:4;0	0.0062	3	0.00048	0.0072	3	0.00049	1.15	0.07	0.97	N.S.
PE 18:2;0_20:2;0	0.004	3	0.00049	0.0049	3	0.0003	1.21	0.072	0.97	N.S.
PG 16:1;0_19:1;0	0.017	3	0.007	0.0023	3	0.0002	0.141	0.072	0.97	N.S.
PG 14:0;0_18:1;0	0.013	3	0.00075	0.011	3	0.0012	0.835	0.074	0.97	N.S.
PC 18:2;0_20:3;0	0.021	3	0.0028	0.016	3	0.0011	0.766	0.075	0.97	N.S.
CE 18:1;0	0.29	3	0.01	0.24	3	0.027	0.834	0.077	0.97	N.S.
PC O-16:2;0/22:4;0	0.019	3	0.0014	0.012	3	0.0037	0.647	0.078	0.97	N.S.
PE O-17:1;0/20:5;0	0.0052	3	0.0011	0.0072	3	0.00097	1.4	0.078	0.97	N.S.
SM 44:2;2	0.025	3	0.00079	0.026	3	0.00044	1.06	0.078	0.97	N.S.
PC 17:1;0_20:4;0	0.047	3	0.0045	0.039	2	0.0023	0.83	0.079	0.97	N.S.
PG 18:1;0_20:4;0	0.032	3	0.0037	0.025	3	0.0031	0.792	0.079	0.97	N.S.
Cer 34:2;2	0.023	3	0.0013	0.033	3	0.0053	1.42	0.08	0.97	N.S.
DAG 16:0;0_18:0;0	0.17	3	0.023	0.22	3	0.019	1.24	0.08	0.97	N.S.
PI 16:0;0_20:1;0	0.0081	3	0.0012	0.01	3	0.00054	1.26	0.08	0.97	N.S.
PC O-18:1;0/19:1;0	0.008	3	0.0025	0.0039	3	0.0017	0.479	0.081	0.97	N.S.
PE O-17:1;0/17:0;0	0.0006	3	7.2e-05	0.00071	3	4e-05	1.2	0.084	0.97	N.S.
PS 17:0;0_22:4;0	0.0081	3	0.0013	0.011	3	0.0016	1.35	0.085	0.97	N.S.
DAG 17:0;0_18:1;0	0.01	3	0.0025	0.014	3	0.0013	1.38	0.09	0.97	N.S.
PC 18:1;0_22:3;0	0.019	3	0.0021	0.015	3	0.00093	0.821	0.091	0.97	N.S.
PC O-18:1;0/19:2;0	0.0014	3	0.00019	0.00085	3	0.00034	0.609	0.091	0.97	N.S.
PC O-18:0;0/22:2;0	0.0018	2	2.1e-05	0.0025	3	0.0004	1.39	0.093	0.97	N.S.
PC 18:1;0_22:4;0	0.12	3	0.011	0.1	3	0.0064	0.855	0.094	0.97	N.S.
DAG 15:0;0_20:1;0	0.0022	3	0.00052	0.0031	2	0.00017	1.38	0.095	0.97	N.S.
PG 16:0;0_16:1;0	0.018	3	0.0014	0.016	3	0.0012	0.876	0.098	0.97	N.S.
PC O-17:0;0/20:3;0	0.036	3	0.0059	0.025	3	0.0063	0.704	0.1	0.97	N.S.
PE 17:1;0_18:1;0	0.063	3	0.0063	0.072	3	0.0033	1.15	0.1	0.97	N.S.
PE O-16:0;0/20:2;0	0.0015	3	8.7e-05	0.0018	3	0.00019	1.19	0.1	0.97	N.S.
PE O-16:0;0/20:3;0	0.0036	3	0.00017	0.0039	3	0.00023	1.1	0.1	0.97	N.S.
CE 16:1;0	0.058	3	0.0078	0.042	3	0.011	0.722	0.11	0.97	N.S.
DAG 14:0;0_19:1;0	0.00038	3	0.00011	0.00054	2	3.5e-05	1.44	0.11	0.97	N.S.
DAG 16:0;0_17:1;0	0.017	3	0.0035	0.023	3	0.0037	1.36	0.11	0.97	N.S.
PC 18:2;0_22:4;0	0.014	3	0.00095	0.012	3	0.00087	0.889	0.11	0.97	N.S.
PC O-17:0;0/20:1;0	0.09	3	0.025	0.054	3	0.016	0.595	0.11	0.97	N.S.
PC O-18:2;0/16:1;0	0.0048	3	0.00056	0.0057	3	0.00041	1.17	0.11	0.97	N.S.
PE 18:0;0_22:6;0	0.016	3	0.0026	0.02	3	0.001	1.24	0.11	0.97	N.S.
PE 18:1;0_18:3;0	0.0083	3	0.00046	0.011	3	0.0018	1.34	0.11	0.97	N.S.
PG 16:1;0_20:3;0	0.0056	3	0.00057	0.0047	3	0.00023	0.849	0.11	0.97	N.S.
PG 20:2;0_20:4;0	0.0021	3	0.00033	0.0016	3	0.00023	0.769	0.11	0.97	N.S.
PI 18:0;0_19:2;0	0.011	3	0.0017	0.014	3	0.0016	1.24	0.11	0.97	N.S.
Cer 42:1;2	0.048	3	0.0057	0.059	3	0.0078	1.24	0.12	0.97	N.S.
DAG 16:0;0_18:1;0	0.49	3	0.076	0.6	3	0.048	1.22	0.12	0.97	N.S.
DAG 18:0;0_18:1;0	0.087	3	0.017	0.11	3	0.011	1.28	0.12	0.97	N.S.
LPE 18:2;0	0.0015	2	7.5e-05	0.0017	3	0.00016	1.15	0.12	0.97	N.S.
PC 18:0;0_20:4;0	0.14	3	0.014	0.12	3	0.0098	0.862	0.12	0.97	N.S.
PC O-17:0;0/20:2;0	0.079	3	0.028	0.041	3	0.012	0.513	0.12	0.97	N.S.
PE O-18:0;0/22:5;0	0.0094	3	0.0015	0.011	3	0.00055	1.22	0.12	0.97	N.S.
PG 16:0;0_18:0;0	0.021	3	0.0023	0.018	3	0.0017	0.844	0.12	0.97	N.S.
PG 18:1;0_19:2;0	0.0088	3	0.00051	0.0077	3	0.00077	0.874	0.12	0.97	N.S.
PG 18:1;0_22:2;0	0.0033	3	0.00022	0.0041	3	0.00054	1.23	0.12	0.97	N.S.
PI 16:0;0_22:3;0	0.0055	3	0.00065	0.0076	2	0.0009	1.39	0.12	0.97	N.S.
PI 16:1;0_20:4;0	0.013	3	0.0032	0.018	3	0.0016	1.35	0.12	0.97	N.S.
Cer 44:1;2	0.0033	3	0.00048	0.004	3	0.0004	1.21	0.13	0.97	N.S.
DAG 16:0;0_18:2;0	0.031	3	0.0037	0.036	3	0.0027	1.17	0.13	0.97	N.S.
DAG 18:1;0_18:1;0	0.23	3	0.028	0.29	3	0.048	1.28	0.13	0.97	N.S.
LPI 18:1;0	0.047	3	0.0053	0.055	3	0.0057	1.18	0.13	0.97	N.S.
PE 15:0;0_18:1;0	0.0044	3	0.00071	0.0053	3	0.00043	1.21	0.13	0.97	N.S.
PE 16:0;0_22:3;0	0.027	2	0.00057	0.034	2	0.0024	1.27	0.13	0.97	N.S.
PE 18:1;0_22:2;0	0.0074	3	0.00069	0.0084	3	0.00037	1.12	0.13	0.97	N.S.
PI 17:0;0_18:1;0	0.0059	3	0.001	0.0091	3	0.0024	1.55	0.13	0.97	N.S.
PI 18:0;0_19:3;0	0.0051	3	0.00087	0.0064	3	0.00073	1.24	0.13	0.97	N.S.
SM 36:1;2	0.046	3	0.0019	0.051	3	0.0039	1.11	0.13	0.97	N.S.
Cer 42:2;2	0.091	3	0.0097	0.11	3	0.012	1.19	0.14	0.97	N.S.
PC 18:2;0_19:1;0	0.014	3	0.0011	0.012	3	9.6e-05	0.89	0.14	0.97	N.S.
PE 14:0;0_16:0;0	0.0062	3	0.00081	0.0079	3	0.0013	1.27	0.14	0.97	N.S.
PE 16:1;0_22:2;0	0.0045	3	0.00072	0.0054	3	0.00035	1.21	0.14	0.97	N.S.
PI 16:0;0_22:2;0	0.0029	3	0.00046	0.0035	3	0.00013	1.21	0.14	0.97	N.S.
LPE 22:1;0	0.0022	3	0.00018	0.0025	3	0.00028	1.16	0.15	0.97	N.S.
PC 18:1;0_19:1;0	0.11	3	0.0063	0.13	3	0.016	1.18	0.15	0.97	N.S.
PC O-17:1;0/20:1;0	0.047	3	0.016	0.027	3	0.0092	0.573	0.15	0.97	N.S.
PC O-17:2;0/18:2;0	0.021	3	0.0036	0.017	3	0.0019	0.791	0.15	0.97	N.S.
PE 17:1;0_20:1;0	0.01	3	0.0011	0.012	3	0.0014	1.18	0.15	0.97	N.S.
PE 18:1;0_19:1;0	0.013	3	0.0019	0.017	3	0.0025	1.24	0.15	0.97	N.S.
PE 18:1;0_24:0;0	0.018	3	0.0046	0.024	3	0.0016	1.32	0.15	0.97	N.S.
PE O-16:0;0/18:2;0	0.0028	3	0.00036	0.0033	3	0.00032	1.18	0.15	0.97	N.S.
PE O-18:1;0/22:1;0	0.012	3	0.001	0.014	3	0.00024	1.11	0.15	0.97	N.S.
PG 16:1;0_22:4;0	0.0051	3	0.001	0.0039	3	0.0002	0.751	0.15	0.97	N.S.
PI 16:0;0_20:2;0	0.033	3	0.0037	0.041	3	0.0061	1.23	0.15	0.97	N.S.
PI 17:0;0_22:5;0	0.0028	3	0.00057	0.0035	2	0.00016	1.26	0.15	0.97	N.S.
PI 19:1;0_20:3;0	0.0028	2	0.00055	0.0039	3	0.00054	1.39	0.15	0.97	N.S.
PS 16:0;0_20:3;0	0.0095	3	0.00059	0.013	3	0.0025	1.33	0.15	0.97	N.S.
PS 17:0;0_20:2;0	0.0032	3	0.00041	0.004	3	0.0006	1.24	0.15	0.97	N.S.
DAG 16:0;0_16:0;0	0.15	3	0.031	0.19	3	0.018	1.25	0.16	0.97	N.S.
LPI 18:0;0	0.11	3	0.013	0.13	3	0.024	1.27	0.16	0.97	N.S.
PC 18:1;0_22:2;0	0.022	3	0.0051	0.028	3	0.0016	1.29	0.16	0.97	N.S.
PC O-17:1;0/19:1;0	0.0035	3	0.00029	0.0039	3	0.00039	1.14	0.16	0.97	N.S.
PE 18:0;0_22:2;0	0.0016	3	0.00018	0.0018	3	0.00017	1.15	0.16	0.97	N.S.
PG 18:2;0_18:2;0	0.0055	3	0.00094	0.0043	3	0.00031	0.792	0.16	0.97	N.S.
PI 18:0;0_22:6;0	0.02	3	0.0056	0.027	3	0.0035	1.33	0.16	0.97	N.S.
PI 18:1;0_19:1;0	0.0088	3	0.0017	0.011	3	0.00086	1.23	0.16	0.97	N.S.
SM 34:1;2	1.8	3	0.13	1.9	3	0.11	1.1	0.16	0.97	N.S.
SM 36:2;2	0.024	3	0.0015	0.026	3	0.0015	1.09	0.16	0.97	N.S.
DAG 16:0;0_16:1;0	0.075	3	0.012	0.09	3	0.0073	1.19	0.17	0.97	N.S.
PE 18:0;0_18:1;0	0.53	3	0.055	0.61	3	0.067	1.16	0.17	0.97	N.S.
PE 18:0;0_20:4;0	0.29	3	0.028	0.33	3	0.032	1.14	0.17	0.97	N.S.
PG 18:1;0_18:2;0	0.14	3	0.014	0.12	3	0.013	0.867	0.17	0.97	N.S.
SM 34:0;2	0.12	3	0.014	0.11	3	0.0097	0.86	0.17	0.97	N.S.
PE 16:1;0_20:3;0	0.013	3	0.0007	0.016	3	0.0023	1.21	0.18	0.97	N.S.
PE O-18:1;0/18:1;0	0.12	3	0.011	0.14	3	0.012	1.13	0.18	0.97	N.S.
PI 18:1;0_22:3;0	0.02	3	0.0038	0.024	3	0.0017	1.21	0.18	0.97	N.S.
PI 18:2;0_20:4;0	0.0088	3	0.00062	0.026	3	0.015	2.97	0.18	0.97	N.S.
PS 14:0;0_18:1;0	0.0052	3	0.0003	0.0047	3	0.00043	0.904	0.18	0.97	N.S.
PS 18:1;0_24:3;0	0.0092	2	0.0019	0.013	2	0.0017	1.41	0.18	0.97	N.S.
Cer 40:2;2	0.0089	3	0.00057	0.011	3	0.0016	1.2	0.19	0.97	N.S.
PC 18:1;0_20:4;0	0.29	3	0.036	0.25	3	0.015	0.863	0.19	0.97	N.S.
PE 16:1;0_22:3;0	0.022	2	0.0033	0.028	2	0.0014	1.29	0.19	0.97	N.S.
PE 18:2;0_20:3;0	0.0039	2	0.00062	0.0055	3	0.0014	1.4	0.19	0.97	N.S.
PE 20:2;0_20:4;0	0.00091	2	1.4e-05	0.0014	2	0.00021	1.54	0.19	0.97	N.S.
PE O-18:1;0/20:3;0	0.036	3	0.0037	0.041	3	0.0036	1.13	0.19	0.97	N.S.
PG 16:0;0_18:2;0	0.019	3	0.0015	0.016	3	0.0021	0.872	0.19	0.97	N.S.
PG 18:1;0_22:4;0	0.048	3	0.0084	0.039	3	0.0042	0.807	0.19	0.97	N.S.
PS 18:0;0_22:4;0	0.16	3	0.023	0.14	3	0.0026	0.837	0.19	0.97	N.S.
DAG 17:1;0_18:1;0	0.015	2	0.00024	0.016	3	0.0013	1.09	0.2	0.97	N.S.
PA 17:0;0_17:1;0	0.0015	3	0.00037	0.002	3	0.00031	1.28	0.2	0.97	N.S.
PE 16:0;0_22:4;0	0.078	3	0.0036	0.085	3	0.0069	1.09	0.2	0.97	N.S.
PE 16:1;0_17:1;0	0.037	3	0.006	0.045	3	0.0063	1.2	0.2	0.97	N.S.
PG 18:0;0_18:2;0	0.011	3	0.001	0.01	3	0.00097	0.891	0.2	0.97	N.S.
PG 20:2;0_22:5;0	0.0078	3	0.0045	0.0029	2	0.00019	0.376	0.2	0.97	N.S.
PI 19:1;0_20:4;0	0.013	3	0.0018	0.018	3	0.0051	1.42	0.2	0.97	N.S.
PS 18:2;0_18:2;0	0.00088	3	0.00023	0.0012	3	0.00021	1.31	0.2	0.97	N.S.
Cer 32:1;2	0.0095	3	0.0012	0.011	3	0.0019	1.21	0.21	0.97	N.S.
DAG 16:1;0_17:0;0	0.002	3	0.00043	0.0026	3	0.00049	1.28	0.21	0.97	N.S.
LPI 16:0;0	0.017	3	0.0033	0.021	3	0.0028	1.23	0.21	0.97	N.S.
PC 17:1;0_20:3;0	0.026	3	0.0047	0.022	2	0.0014	0.82	0.21	0.97	N.S.
PC O-16:1;0/24:1;0	0.0018	2	0.00046	0.0027	3	0.00084	1.51	0.21	0.97	N.S.
PC O-17:1;0/20:4;0	0.032	3	0.0053	0.026	3	0.0035	0.823	0.21	0.97	N.S.
PC O-18:0;0/16:0;0	0.25	3	0.037	0.21	3	0.035	0.829	0.21	0.97	N.S.
PE 18:1;0_22:1;0	0.022	3	0.0022	0.025	3	0.0035	1.18	0.21	0.97	N.S.
PE O-16:1;0/16:1;0	0.042	3	0.002	0.05	3	0.0074	1.18	0.21	0.97	N.S.
PG 18:1;0_20:2;0	0.051	3	0.0039	0.045	3	0.0057	0.881	0.21	0.97	N.S.
PG 18:2;0_22:4;0	0.0056	3	0.0011	0.0044	3	0.00017	0.787	0.21	0.97	N.S.
PI 18:1;0_22:5;0	0.046	3	0.012	0.058	3	0.0065	1.26	0.21	0.97	N.S.
PS 16:0;0_16:0;0	0.015	3	0.0023	0.019	3	0.004	1.28	0.21	0.97	N.S.
PS 18:1;0_24:0;0	0.068	3	0.0078	0.077	3	0.0075	1.14	0.21	0.97	N.S.
PC 16:0;0_24:5;0	0.014	3	0.0018	0.016	3	0.0012	1.13	0.22	0.97	N.S.
PC 17:1;0_20:2;0	0.012	3	0.0016	0.011	3	0.0006	0.87	0.22	0.97	N.S.
PC O-17:1;0/20:2;0	0.0041	3	0.00094	0.0031	3	0.00069	0.755	0.22	0.97	N.S.
PC O-17:2;0/20:4;0	0.017	3	0.00089	0.015	3	0.0011	0.927	0.22	0.97	N.S.
PE O-17:1;0/22:6;0	0.02	2	0.0039	0.027	3	0.00092	1.37	0.22	0.97	N.S.
PE O-18:1;0/18:2;0	0.024	3	0.0015	0.026	3	0.0029	1.12	0.22	0.97	N.S.
PE O-18:2;0/18:1;0	0.14	3	0.01	0.15	3	0.012	1.1	0.22	0.97	N.S.
PG 16:1;0_16:1;0	0.0054	3	0.00021	0.0034	3	0.002	0.636	0.22	0.97	N.S.
PG 16:1;0_18:2;0	0.0025	3	0.00041	0.0093	3	0.0068	3.76	0.22	0.97	N.S.
PG 18:2;0_20:2;0	0.0048	3	0.00093	0.0039	3	0.00036	0.805	0.22	0.97	N.S.
PG 20:1;0_20:3;0	0.0011	3	7.2e-05	0.0013	3	0.00015	1.14	0.22	0.97	N.S.
PI 18:1;0_19:2;0	0.0085	3	0.0012	0.01	3	0.0019	1.23	0.22	0.97	N.S.
PS 17:0;0_17:1;0	0.014	3	0.002	0.012	3	0.0005	0.858	0.22	0.97	N.S.
PS 20:3;0_20:3;0	0.00037	2	0.00012	0.00071	3	0.00034	1.92	0.22	0.97	N.S.
SM 38:1;2	0.014	3	0.0014	0.015	3	0.0013	1.12	0.22	0.97	N.S.
DAG 14:1;0_16:0;0	0.0087	3	0.0014	0.011	2	0.0012	1.21	0.23	0.97	N.S.
PC 16:0;0_20:2;0	0.13	3	0.014	0.11	3	0.011	0.886	0.23	0.97	N.S.
PC 18:1;0_19:2;0	0.024	3	0.0018	0.021	3	0.0031	0.871	0.23	0.97	N.S.
PC 18:1;0_20:5;0	0.037	3	0.0037	0.043	2	0.0041	1.17	0.23	0.97	N.S.
PC O-16:1;0/22:1;0	0.0024	3	0.00034	0.0029	3	0.00051	1.22	0.23	0.97	N.S.
PE 18:0;0_20:5;0	0.022	3	0.0057	0.028	3	0.0019	1.25	0.23	0.97	N.S.
PE 18:1;0_21:1;0	0.0028	3	0.00034	0.0036	3	0.0008	1.28	0.23	0.97	N.S.
PE 18:2;0_19:1;0	0.0022	3	0.00016	0.0018	3	0.00047	0.797	0.23	0.97	N.S.
PE O-16:0;0/16:1;0	0.0025	3	0.00012	0.0031	3	0.00063	1.25	0.23	0.97	N.S.
PE O-17:2;0/18:1;0	0.0036	3	0.0011	0.0047	3	6.9e-05	1.29	0.23	0.97	N.S.
PE O-18:1;0/22:6;0	0.021	2	0.0028	0.028	3	0.0069	1.33	0.23	0.97	N.S.
DAG 16:1;0_18:0;0	0.017	3	0.003	0.02	3	0.0023	1.18	0.24	0.97	N.S.
DAG 16:1;0_20:1;0	0.0088	3	0.0017	0.011	3	0.0023	1.26	0.24	0.97	N.S.
PC O-16:0;0/22:6;0	0.017	3	0.0055	0.022	3	0.00058	1.32	0.24	0.97	N.S.
PE 17:0;0_20:2;0	0.00086	2	5.1e-05	0.001	3	0.00016	1.18	0.24	0.97	N.S.
PE O-17:1;0/17:1;0	0.002	3	0.00023	0.0023	3	5.7e-05	1.11	0.24	0.97	N.S.
PG 22:5;0_22:6;0	0.025	3	0.0042	0.029	3	0.0039	1.19	0.24	0.97	N.S.
DAG 14:0;0_20:1;0	0.0071	3	0.0005	0.0081	3	0.0011	1.14	0.25	0.97	N.S.
DAG 16:1;0_18:1;0	0.073	3	0.012	0.09	3	0.018	1.23	0.25	0.97	N.S.
DAG 16:1;0_19:1;0	0.00091	2	6.4e-06	0.0012	3	0.00036	1.36	0.25	0.97	N.S.
PE 17:0;0_17:1;0	0.0018	2	0.00025	0.0022	2	0.0003	1.25	0.25	0.97	N.S.
PE 17:1;0_18:2;0	0.014	3	0.0038	0.019	3	0.0056	1.39	0.25	0.97	N.S.
PE 20:0;0_20:4;0	0.0049	3	0.00095	0.004	2	8e-05	0.821	0.25	0.97	N.S.
PE O-16:1;0/18:3;0	0.0067	3	0.0012	0.0078	3	0.00025	1.17	0.25	0.97	N.S.
PE O-17:1;0/18:1;0	0.026	3	0.0032	0.029	3	0.0019	1.12	0.25	0.97	N.S.
PI 17:0;0_18:2;0	0.0024	3	0.00033	0.003	3	0.00073	1.28	0.25	0.97	N.S.
PI 17:0;0_20:3;0	0.005	3	0.00098	0.0062	3	0.0012	1.24	0.25	0.97	N.S.
PS 18:1;0_21:0;0	0.016	3	0.003	0.025	2	0.0061	1.57	0.25	0.97	N.S.
Cer 36:2;2	0.0038	3	0.00055	0.0045	3	0.00069	1.17	0.26	0.97	N.S.
DAG 18:0;0_18:2;0	0.014	3	0.0025	0.017	3	0.0031	1.22	0.26	0.97	N.S.
PC 18:1;0_20:3;0	0.19	3	0.012	0.17	3	0.01	0.935	0.26	0.97	N.S.
PE 17:0;0_22:2;0	0.00047	3	2.2e-05	0.00054	3	8e-05	1.15	0.26	0.97	N.S.
SM 40:1;2	0.067	3	0.0036	0.071	3	0.0042	1.06	0.26	0.97	N.S.
TAG 52:1;0	0.028	3	0.0015	0.035	3	0.0083	1.27	0.26	0.97	N.S.
LPC 14:0;0	0.0085	3	0.0018	0.0067	3	0.0017	0.786	0.27	0.97	N.S.
LPC 18:0;0	0.088	3	0.0072	0.075	3	0.016	0.845	0.27	0.97	N.S.
PC 17:0;0_20:4;0	0.029	3	0.0055	0.024	3	0.0035	0.824	0.27	0.97	N.S.
PC O-17:0;0/21:2;0	0.0017	3	0.00061	0.0012	2	8.8e-05	0.696	0.27	0.97	N.S.
PE 16:0;0_20:1;0	0.086	3	0.0091	0.098	3	0.013	1.14	0.27	0.97	N.S.
PE 16:0;0_20:3;0	0.019	3	0.0013	0.021	3	0.0029	1.14	0.27	0.97	N.S.
PE 17:0;0_18:2;0	0.0032	3	0.0004	0.0035	3	6.6e-05	1.11	0.27	0.97	N.S.
PE 18:0;0_19:2;0	0.00081	2	3.3e-05	0.00098	3	0.00019	1.21	0.27	0.97	N.S.
PE 18:1;0_22:5;0	0.066	3	0.01	0.079	3	0.013	1.19	0.27	0.97	N.S.
PE O-17:0;0/19:1;0	0.00077	3	3.8e-05	0.00092	3	0.00017	1.19	0.27	0.97	N.S.
PE O-17:1;0/14:0;0	0.0025	3	0.00049	0.0033	3	0.00088	1.31	0.27	0.97	N.S.
PG 16:0;0_22:5;0	0.019	3	0.0012	0.018	3	0.0012	0.936	0.27	0.97	N.S.
PI 16:1;0_20:3;0	0.004	3	0.0015	0.0053	2	0.0006	1.34	0.27	0.97	N.S.
PI 18:1;0_20:2;0	0.063	3	0.0084	0.072	3	0.0095	1.15	0.27	0.97	N.S.
SM 40:2;2	0.051	3	0.00042	0.054	3	0.0034	1.06	0.27	0.97	N.S.
TAG 54:2;0	0.024	3	0.00083	0.03	3	0.0069	1.25	0.27	0.97	N.S.
DAG 14:0;0_16:0;0	0.061	3	0.0079	0.074	3	0.015	1.21	0.28	0.97	N.S.
PC O-17:2;0/20:1;0	0.0017	3	0.00047	0.0012	3	0.00052	0.699	0.28	0.97	N.S.
PC O-18:0;0/14:0;0	0.042	3	0.0056	0.036	3	0.0052	0.868	0.28	0.97	N.S.
PC O-18:0;0/18:0;0	0.019	3	0.0017	0.015	3	0.0046	0.789	0.28	0.97	N.S.
PC O-18:1;0/24:4;0	0.02	3	0.0054	0.015	3	0.0025	0.767	0.28	0.97	N.S.
PE O-16:2;0/18:1;0	0.005	3	0.00063	0.0056	3	0.00048	1.11	0.28	0.97	N.S.
PG 14:0;0_18:2;0	0.001	3	0.0002	0.00068	3	0.0004	0.67	0.28	0.97	N.S.
PG 16:0;0_20:1;0	0.016	3	0.0015	0.014	3	0.0025	0.866	0.28	0.97	N.S.
PG 18:2;0_20:3;0	0.0043	3	0.001	0.0035	3	0.00048	0.796	0.28	0.97	N.S.
PI 18:0;0_20:5;0	0.019	3	0.0054	0.024	3	0.0022	1.24	0.28	0.97	N.S.
PI 20:1;0_20:4;0	0.021	3	0.0024	0.024	3	0.0029	1.13	0.28	0.97	N.S.
PS 16:1;0_19:1;0	0.0011	3	0.00039	0.0015	2	4.4e-05	1.29	0.28	0.97	N.S.
DAG 18:0;0_22:5;0	0.0035	2	0.00083	0.0047	2	0.00016	1.32	0.29	0.97	N.S.
LPE O-16:0;0	0.0026	3	0.00039	0.003	3	0.00043	1.16	0.29	0.97	N.S.
PC 16:0;0_21:1;0	0.011	3	0.0018	0.0093	3	0.0011	0.86	0.29	0.97	N.S.
PC 18:1;0_24:1;0	0.036	3	0.0061	0.041	3	0.0028	1.14	0.29	0.97	N.S.
PE O-16:1;0/21:2;0	0.0014	3	0.00024	0.0012	3	0.00013	0.857	0.29	0.97	N.S.
PE O-18:2;0/21:3;0	0.0022	3	0.00057	0.0017	3	0.00027	0.781	0.29	0.97	N.S.
PE O-18:2;0/22:6;0	0.13	3	0.033	0.16	3	0.0069	1.2	0.29	0.97	N.S.
PG 16:1;0_18:1;0	0.11	3	0.007	0.099	3	0.013	0.903	0.29	0.97	N.S.
PI 18:0;0_22:4;0	0.22	3	0.043	0.26	3	0.031	1.17	0.29	0.97	N.S.
PS 16:0;0_20:1;0	0.029	3	0.0033	0.026	3	0.0026	0.895	0.29	0.97	N.S.
SM 42:2;3	0.006	2	7.4e-05	0.0072	3	0.0015	1.21	0.29	0.97	N.S.
LPA 18:1;0	0.0034	3	0.00022	0.0032	3	0.00011	0.946	0.3	0.97	N.S.
PC 18:0;0_18:0;0	0.014	2	0.0019	0.012	2	0.0013	0.837	0.3	0.97	N.S.
PC 20:1;0_20:4;0	0.032	3	0.00082	0.03	3	0.0024	0.94	0.3	0.97	N.S.
PE 16:1;0_24:1;0	0.002	3	0.00037	0.0023	3	0.00021	1.15	0.3	0.97	N.S.
PE 18:2;0_18:2;0	0.0064	3	0.00059	0.0075	3	0.0013	1.17	0.3	0.97	N.S.
PE O-16:1;0/18:1;0	0.4	3	0.036	0.44	3	0.042	1.1	0.3	0.97	N.S.
PE O-16:1;0/20:3;0	0.087	3	0.0079	0.095	3	0.008	1.09	0.3	0.97	N.S.
PI 17:1;0_18:2;0	0.03	3	0.0043	0.035	3	0.0051	1.15	0.3	0.97	N.S.
PS 20:1;0_20:4;0	0.0033	3	0.0009	0.0023	2	0.00069	0.721	0.3	0.97	N.S.
CL 70:5;0	0.01	2	0.0013	0.013	3	0.0028	1.22	0.31	0.97	N.S.
LPS 18:0;0	0.026	3	0.0072	0.033	3	0.0061	1.24	0.31	0.97	N.S.
PC O-17:0;0/17:0;0	0.054	3	0.0073	0.047	3	0.0071	0.872	0.31	0.97	N.S.
PE 14:0;0_18:0;0	0.011	3	0.0011	0.012	3	0.0019	1.15	0.31	0.97	N.S.
PE O-17:0;0/17:0;0	0.00022	3	4e-05	0.00026	3	5e-05	1.2	0.31	0.97	N.S.
PE O-18:1;0/22:5;0	0.1	3	0.022	0.12	3	0.0056	1.17	0.31	0.97	N.S.
PE O-18:2;0/17:0;0	0.00034	3	1.5e-05	0.00052	3	0.00023	1.52	0.31	0.97	N.S.
PE O-18:2;0/20:2;0	0.0087	3	0.0011	0.0096	3	0.0002	1.1	0.31	0.97	N.S.
PI 18:0;0_22:5;0	0.074	3	0.018	0.088	3	0.0096	1.19	0.31	0.97	N.S.
PI 18:1;0_20:1;0	0.024	3	0.004	0.028	3	0.0046	1.17	0.31	0.97	N.S.
PC 12:0;0_16:0;0	0.034	3	0.0055	0.03	3	0.0024	0.878	0.32	0.97	N.S.
PC 14:0;0_14:0;0	0.084	3	0.012	0.075	3	0.0022	0.892	0.32	0.97	N.S.
PE 16:1;0_18:1;0	0.19	3	0.019	0.21	3	0.028	1.12	0.32	0.97	N.S.
PE 18:1;0_18:1;0	0.94	3	0.086	1	3	0.13	1.11	0.32	0.97	N.S.
PE 18:1;0_24:1;0	0.024	3	0.0027	0.026	3	0.00089	1.09	0.32	0.97	N.S.
PG 18:2;0_20:1;0	0.0053	3	0.00045	0.0048	3	0.00073	0.891	0.32	0.97	N.S.
PI 16:0;0_22:5;0	0.035	3	0.0098	0.043	3	0.0069	1.22	0.32	0.97	N.S.
PI 18:0;0_20:2;0	0.06	3	0.0095	0.071	3	0.014	1.19	0.32	0.97	N.S.
PI 18:0;0_20:3;0	0.27	3	0.029	0.3	3	0.033	1.11	0.32	0.97	N.S.
PS 16:0;0_24:1;0	0.0093	3	0.00083	0.0085	3	0.00091	0.913	0.32	0.97	N.S.
PC O-17:0;0/15:1;0	0.0033	3	0.00062	0.0037	3	0.00037	1.15	0.33	0.97	N.S.
PC O-18:0;0/19:1;0	0.0021	3	0.0011	0.0013	3	0.00056	0.62	0.33	0.97	N.S.
PC O-18:0;0/22:1;0	0.0066	3	0.00084	0.0097	3	0.0041	1.46	0.33	0.97	N.S.
PE 16:0;0_22:1;0	0.0037	3	0.00022	0.015	3	0.015	4.02	0.33	0.97	N.S.
PE 16:1;0_18:0;0	0.083	3	0.0091	0.093	3	0.013	1.13	0.33	0.97	N.S.
PE O-17:0;0/16:1;0	0.0026	2	0.00013	0.0028	3	0.00031	1.09	0.33	0.97	N.S.
PG 16:0;0_22:4;0	0.007	3	0.00049	0.0075	3	0.00047	1.06	0.33	0.97	N.S.
PG 17:1;0_20:2;0	0.0011	3	0.00027	0.0009	3	0.00022	0.798	0.33	0.97	N.S.
PI 17:0;0_20:4;0	0.021	3	0.0062	0.025	3	0.003	1.23	0.33	0.97	N.S.
PS 16:1;0_22:0;0	0.0078	3	0.0013	0.0087	3	0.00054	1.12	0.33	0.97	N.S.
DAG 16:0;0_20:3;0	0.0066	3	0.0013	0.0078	3	0.0013	1.17	0.34	0.97	N.S.
LPC 20:1;0	0.016	3	0.00041	0.014	3	0.0028	0.879	0.34	0.97	N.S.
PC 18:1;0_24:0;0	0.024	3	0.002	0.035	3	0.015	1.46	0.34	0.97	N.S.
PE O-18:2;0/24:5;0	0.012	3	0.004	0.015	3	0.0014	1.23	0.34	0.97	N.S.
PG 16:1;0_17:0;0	0.0031	3	0.00044	0.0028	3	2.6e-05	0.9	0.34	0.97	N.S.
PG 16:1;0_19:2;0	0.00077	3	0.00027	0.00053	2	0.00021	0.684	0.34	0.97	N.S.
PG 18:1;0_18:1;0	0.8	3	0.035	0.75	3	0.073	0.934	0.34	0.97	N.S.
PG 22:6;0_22:6;0	0.027	3	0.01	0.034	3	0.0036	1.27	0.34	0.97	N.S.
PI 16:1;0_18:0;0	0.027	3	0.0034	0.029	3	0.0026	1.1	0.34	0.97	N.S.
SM 32:1;2	0.091	3	0.0097	0.099	3	0.0066	1.08	0.34	0.97	N.S.
TAG 54:1;0	0.0091	3	0.00052	0.011	3	0.002	1.16	0.34	0.97	N.S.
PC O-16:0;0/16:2;0	0.0084	3	0.0027	0.01	3	0.0015	1.23	0.35	0.97	N.S.
PC O-16:0;0/20:1;0	0.035	3	0.0057	0.03	3	0.0053	0.866	0.35	0.97	N.S.
PC O-17:0;0/16:0;0	0.076	3	0.0087	0.068	3	0.011	0.89	0.35	0.97	N.S.
PC O-17:0;0/17:2;0	0.0015	3	0.00053	0.0011	3	0.00034	0.742	0.35	0.97	N.S.
PC O-18:2;0/22:4;0	0.026	3	0.0066	0.022	3	0.0019	0.825	0.35	0.97	N.S.
PE 15:0;0_20:1;0	0.0055	3	0.0011	0.0065	3	0.0011	1.17	0.35	0.97	N.S.
PE 16:0;0_18:1;0	0.39	3	0.031	0.43	3	0.046	1.09	0.35	0.97	N.S.
PE O-16:1;0/15:0;0	0.0017	3	0.0001	0.0021	3	0.00061	1.25	0.35	0.97	N.S.
PE O-18:0;0/22:2;0	0.0011	3	0.00021	0.00099	3	2.6e-05	0.871	0.35	0.97	N.S.
PE O-18:2;0/20:1;0	0.032	3	0.0032	0.036	3	0.0053	1.12	0.35	0.97	N.S.
PG 18:1;0_19:3;0	0.002	2	4.4e-06	0.0023	3	0.00039	1.13	0.35	0.97	N.S.
PC 17:0;0_20:1;0	0.01	3	0.002	0.0083	3	0.002	0.835	0.36	0.97	N.S.
PC O-16:1;0/20:2;0	0.005	3	0.00099	0.0042	3	0.00086	0.843	0.36	0.97	N.S.
PE 16:0;0_20:2;0	0.015	3	0.0015	0.017	3	0.0032	1.15	0.36	0.97	N.S.
PE O-16:1;0/20:1;0	0.078	3	0.0043	0.083	3	0.0058	1.06	0.36	0.97	N.S.
PG 17:0;0_18:1;0	0.0071	3	0.00069	0.0064	3	0.0009	0.903	0.36	0.97	N.S.
PG 18:1;0_22:3;0	0.0054	3	0.00065	0.0049	3	0.00052	0.907	0.36	0.97	N.S.
LPS 18:1;0	0.027	3	0.0086	0.033	3	0.0028	1.21	0.37	0.97	N.S.
PC O-16:0;0/20:5;0	0.0096	3	0.004	0.012	3	0.00088	1.28	0.37	0.97	N.S.
PC O-16:0;0/22:2;0	0.013	3	0.0023	0.011	3	0.0025	0.845	0.37	0.97	N.S.
PC O-17:1;0/17:1;0	0.015	3	0.0012	0.014	3	0.00073	0.943	0.37	0.97	N.S.
PE O-16:0;0/20:1;0	0.005	3	0.00034	0.0054	3	0.00047	1.07	0.37	0.97	N.S.
PI 16:0;0_20:3;0	0.062	3	0.012	0.071	3	0.0091	1.14	0.37	0.97	N.S.
PI 17:1;0_20:2;0	0.0017	3	0.00054	0.0021	3	0.00033	1.22	0.37	0.97	N.S.
PS 17:0;0_20:1;0	0.0062	2	0.00071	0.0055	3	0.00055	0.885	0.37	0.97	N.S.
PS 18:0;0_24:1;0	0.007	3	0.00086	0.0079	3	0.0013	1.13	0.37	0.97	N.S.
DAG 18:1;0_22:4;0	0.013	2	0.00047	0.014	2	0.00077	1.06	0.38	0.97	N.S.
LPC O-18:2;0	0.0092	3	0.0012	0.01	3	0.00091	1.1	0.38	0.97	N.S.
PC 15:0;0_17:1;0	0.043	3	0.0062	0.047	3	0.0034	1.1	0.38	0.97	N.S.
PC 20:1;0_20:1;0	0.0046	3	0.0015	0.0037	3	0.00022	0.788	0.38	0.97	N.S.
PC O-18:1;0/20:4;0	0.25	3	0.027	0.23	3	0.029	0.912	0.38	0.97	N.S.
PE 16:1;0_20:1;0	0.032	3	0.0039	0.036	3	0.006	1.13	0.38	0.97	N.S.
PE 17:0;0_18:1;0	0.023	3	0.0059	0.028	3	0.0052	1.19	0.38	0.97	N.S.
PE 18:0;0_22:1;0	0.0013	3	0.00021	0.0015	3	0.00027	1.16	0.38	0.97	N.S.
PE O-17:1;0/22:4;0	0.024	3	0.004	0.022	3	0.0013	0.891	0.38	0.97	N.S.
PE O-17:2;0/16:0;0	0.0018	3	0.00017	0.0019	3	0.00025	1.1	0.38	0.97	N.S.
PE O-18:1;0/16:1;0	0.02	3	0.0024	0.022	3	0.0029	1.11	0.38	0.97	N.S.
PE O-18:1;0/24:4;0	0.022	3	0.0062	0.018	3	0.00075	0.816	0.38	0.97	N.S.
PG 18:1;0_22:5;0	0.11	3	0.015	0.1	3	0.012	0.902	0.38	0.97	N.S.
PG 20:4;0_22:4;0	0.008	3	0.0067	0.0036	2	0.0002	0.449	0.38	0.97	N.S.
PS 18:2;0_22:4;0	0.0024	2	0.00025	0.0033	3	0.0013	1.34	0.38	0.97	N.S.
PS 20:1;0_20:3;0	0.0051	2	0.00086	0.006	2	0.00075	1.18	0.38	0.97	N.S.
TAG 52:3;0	0.02	3	0.0028	0.025	3	0.0073	1.24	0.38	0.97	N.S.
Cer 38:1;2	0.003	3	0.00034	0.0033	3	0.00037	1.09	0.39	0.97	N.S.
PC 18:0;0_18:2;0	0.34	3	0.043	0.31	3	0.019	0.919	0.39	0.97	N.S.
PE 16:1;0_17:0;0	0.0019	3	0.00043	0.0022	3	0.00042	1.18	0.39	0.97	N.S.
PE 16:2;0_18:1;0	0.0035	3	0.00058	0.0039	3	0.00047	1.12	0.39	0.97	N.S.
PE 17:1;0_22:1;0	0.002	3	0.00024	0.0023	3	0.00058	1.19	0.39	0.97	N.S.
PE 18:1;0_24:2;0	0.0047	2	0.00088	0.0055	2	1.6e-05	1.19	0.39	0.97	N.S.
PE O-16:1;0/20:5;0	0.092	3	0.035	0.11	3	0.0042	1.24	0.39	0.97	N.S.
PE O-18:1;0/20:5;0	0.024	3	0.0084	0.03	3	0.0053	1.24	0.39	0.97	N.S.
PG 20:1;0_20:1;0	0.00087	3	0.00098	0.00025	2	3.5e-05	0.284	0.39	0.97	N.S.
PS 18:0;0_20:0;0	0.008	2	0.00041	0.0071	2	0.00089	0.894	0.39	0.97	N.S.
PS 18:0;0_20:3;0	0.53	3	0.033	0.6	3	0.11	1.13	0.39	0.97	N.S.
PS 18:1;0_20:2;0	0.068	3	0.0053	0.08	3	0.018	1.17	0.39	0.97	N.S.
PS 18:2;0_22:1;0	0.011	3	0.00052	0.011	2	0.00073	0.94	0.39	0.97	N.S.
PA 16:0;0_18:0;0	0.012	3	0.0015	0.013	3	0.0011	1.09	0.4	0.97	N.S.
PC O-17:0;0/19:1;0	0.019	3	0.0024	0.017	3	0.0031	0.889	0.4	0.97	N.S.
PE O-16:1;0/17:1;0	0.0042	3	0.00052	0.0046	3	0.00061	1.1	0.4	0.97	N.S.
PE O-17:1;0/22:5;0	0.031	3	0.0039	0.034	3	0.0032	1.09	0.4	0.97	N.S.
PG 18:0;0_18:1;0	0.1	3	0.006	0.094	3	0.014	0.914	0.4	0.97	N.S.
PG 18:1;0_20:1;0	0.055	3	0.00061	0.051	3	0.0059	0.933	0.4	0.97	N.S.
PG 22:4;0_22:5;0	0.0066	3	0.00097	0.0059	3	0.0007	0.899	0.4	0.97	N.S.
PI 16:0;0_22:4;0	0.065	3	0.0076	0.072	3	0.0094	1.1	0.4	0.97	N.S.
PI 18:0;0_18:1;0	0.13	3	0.02	0.15	3	0.022	1.12	0.4	0.97	N.S.
SM 42:1;2	0.2	3	0.0081	0.21	3	0.011	1.04	0.4	0.97	N.S.
PC 16:1;0_22:4;0	0.023	3	0.0069	0.019	3	0.0018	0.819	0.41	0.97	N.S.
PC O-16:1;0/20:4;0	0.088	3	0.012	0.079	3	0.009	0.905	0.41	0.97	N.S.
PC O-18:1;0/16:2;0	0.00065	3	0.00025	0.0005	2	1.1e-05	0.771	0.41	0.97	N.S.
PE 18:1;0_22:3;0	0.036	3	0.0025	0.04	3	0.0061	1.1	0.41	0.97	N.S.
PS 18:2;0_24:1;0	0.0059	3	0.0015	0.0051	3	0.00037	0.853	0.41	0.97	N.S.
TAG 50:1;0	0.046	3	0.0016	0.064	2	0.02	1.4	0.41	0.97	N.S.
TAG 54:3;0	0.04	3	0.0018	0.049	3	0.014	1.21	0.41	0.97	N.S.
DAG 18:1;0_18:2;0	0.042	3	0.008	0.049	3	0.0098	1.16	0.42	0.97	N.S.
LPC 18:2;0	0.0064	3	0.0015	0.0053	2	0.00097	0.838	0.42	0.97	N.S.
PC 17:0;0_22:4;0	0.017	3	0.0037	0.021	3	0.0074	1.26	0.42	0.97	N.S.
PE O-18:2;0/22:3;0	0.022	3	0.0029	0.02	3	0.0011	0.922	0.42	0.97	N.S.
PS 18:2;0_22:0;0	0.0059	3	0.0011	0.0051	3	0.001	0.865	0.42	0.97	N.S.
TAG 52:2;0	0.059	3	0.0015	0.072	3	0.022	1.22	0.42	0.97	N.S.
DAG 16:0;0_22:2;0	0.0017	2	0.00075	0.0024	3	0.00033	1.37	0.43	0.97	N.S.
PC 15:0;0_18:1;0	0.34	3	0.019	0.35	3	0.018	1.04	0.43	0.97	N.S.
PC 19:1;0_20:4;0	0.029	3	0.025	0.044	3	0.018	1.55	0.43	0.97	N.S.
PC O-17:1;0/16:1;0	0.026	3	0.0031	0.028	3	0.0022	1.08	0.43	0.97	N.S.
PE 17:1;0_18:0;0	0.0073	2	0.0004	0.0092	2	0.0022	1.25	0.43	0.97	N.S.
PE 18:0;0_20:2;0	0.01	3	0.0014	0.011	3	0.00069	1.08	0.43	0.97	N.S.
PE O-17:0;0/18:2;0	0.0057	3	0.00072	0.0062	3	0.00044	1.08	0.43	0.97	N.S.
PI 18:1;0_18:1;0	0.42	3	0.058	0.46	3	0.069	1.11	0.43	0.97	N.S.
SM 34:1;3	0.028	3	0.0031	0.03	3	0.0042	1.1	0.43	0.97	N.S.
LPE 20:1;0	0.0075	3	0.00073	0.0079	3	0.00053	1.06	0.44	0.97	N.S.
PE 18:1;0_20:3;0	0.082	3	0.007	0.088	3	0.01	1.08	0.44	0.97	N.S.
PE O-16:1;0/24:5;0	0.022	3	0.0043	0.025	3	0.0011	1.11	0.44	0.97	N.S.
PG 17:1;0_20:3;0	0.0013	3	0.00083	0.0008	3	7.5e-05	0.641	0.44	0.97	N.S.
PS 17:1;0_22:4;0	0.0076	3	0.0014	0.011	2	0.0046	1.51	0.44	0.97	N.S.
LPE 16:0;0	0.011	3	0.0019	0.012	3	0.002	1.12	0.45	0.97	N.S.
PC 17:0;0_20:3;0	0.02	2	0.0012	0.018	3	0.0033	0.907	0.45	0.97	N.S.
PE 18:0;0_22:4;0	0.025	3	0.0064	0.021	3	0.0014	0.86	0.45	0.97	N.S.
PE 18:1;0_18:2;0	0.17	3	0.017	0.19	3	0.024	1.08	0.45	0.97	N.S.
PE 18:2;0_24:1;0	0.00048	2	5.9e-05	0.00053	2	7.5e-06	1.1	0.45	0.97	N.S.
PE O-16:0;0/22:1;0	0.0044	3	0.00095	0.005	3	0.00085	1.14	0.45	0.97	N.S.
PE O-17:1;0/22:1;0	0.0024	3	0.00039	0.0022	3	0.00022	0.907	0.45	0.97	N.S.
PE O-18:0;0/18:2;0	0.0063	3	0.001	0.0069	3	0.00069	1.09	0.45	0.97	N.S.
PE O-18:2;0/17:1;0	0.0013	3	0.00015	0.0015	3	0.00033	1.14	0.45	0.97	N.S.
PE O-18:2;0/18:2;0	0.023	3	0.00059	0.024	3	0.0034	1.08	0.45	0.97	N.S.
PG 16:1;0_22:5;0	0.016	3	0.001	0.02	3	0.0062	1.21	0.45	0.97	N.S.
PG 18:2;0_19:2;0	0.00085	3	0.00052	0.00057	2	0.00012	0.669	0.45	0.97	N.S.
PI 18:0;0_21:3;0	0.014	3	0.0018	0.016	3	0.0034	1.13	0.45	0.97	N.S.
PS 18:1;0_18:2;0	0.045	3	0.004	0.049	3	0.0067	1.09	0.45	0.97	N.S.
LPI 20:4;0	0.02	3	0.0063	0.023	3	0.0014	1.17	0.46	0.97	N.S.
PC 14:0;0_17:0;0	0.016	3	0.0022	0.014	3	0.0011	0.924	0.46	0.97	N.S.
PC 14:0;0_18:0;0	0.12	3	0.017	0.11	3	0.0081	0.922	0.46	0.97	N.S.
PC O-16:2;0/18:2;0	0.012	3	0.0039	0.015	3	0.0044	1.23	0.46	0.97	N.S.
PG 16:0;0_17:1;0	0.0047	3	0.00024	0.0043	3	0.00083	0.907	0.46	0.97	N.S.
PI 16:0;0_18:1;0	0.18	3	0.027	0.2	3	0.033	1.11	0.46	0.97	N.S.
LPE 18:0;0	0.06	3	0.00073	0.063	3	0.0055	1.05	0.47	0.97	N.S.
PC 14:0;0_19:1;0	0.0052	3	0.00045	0.0056	3	0.00063	1.07	0.47	0.97	N.S.
PC 17:0;0_19:1;0	0.0044	2	0.0015	0.0056	2	0.0011	1.27	0.47	0.97	N.S.
PC O-16:0;0/21:1;0	0.0019	3	0.00096	0.0013	3	0.00079	0.696	0.47	0.97	N.S.
PC O-16:2;0/20:3;0	0.011	3	0.0029	0.0092	3	0.00096	0.861	0.47	0.97	N.S.
PC O-18:0;0/15:0;0	0.00025	3	4.8e-05	0.00022	3	4.5e-05	0.877	0.47	0.97	N.S.
PE 17:1;0_21:1;0	0.0012	3	0.00021	0.0013	3	0.00011	1.09	0.47	0.97	N.S.
PE 18:2;0_20:4;0	0.0033	3	0.00078	0.0038	3	0.00073	1.15	0.47	0.97	N.S.
PE O-16:1;0/14:0;0	0.025	3	0.0055	0.034	3	0.018	1.36	0.47	0.97	N.S.
PE O-17:1;0/16:1;0	0.0077	3	0.001	0.0084	3	0.0011	1.09	0.47	0.97	N.S.
PE O-18:1;0/20:4;0	0.44	3	0.073	0.41	3	0.028	0.915	0.47	0.97	N.S.
PG 18:2;0_19:1;0	0.0025	3	0.00028	0.0023	3	0.00046	0.901	0.47	0.97	N.S.
PI 18:2;0_20:1;0	0.0025	3	0.00018	0.0031	2	0.00083	1.26	0.47	0.97	N.S.
PS 18:0;0_19:1;0	0.016	3	0.0011	0.017	3	0.0021	1.07	0.47	0.97	N.S.
PS 18:1;0_24:1;0	0.097	3	0.014	0.1	3	0.0071	1.08	0.47	0.97	N.S.
PC 18:2;0_18:2;0	0.041	3	0.0079	0.037	3	0.0013	0.904	0.48	0.97	N.S.
PC 20:1;0_20:2;0	0.0095	3	0.0025	0.011	3	0.0029	1.18	0.48	0.97	N.S.
PC O-16:2;0/16:1;0	0.028	3	0.00052	0.031	3	0.0057	1.1	0.48	0.97	N.S.
PC O-16:2;0/20:4;0	0.023	3	0.0015	0.026	3	0.0065	1.14	0.48	0.97	N.S.
PC O-18:1;0/16:0;0	1	3	0.13	0.95	3	0.14	0.917	0.48	0.97	N.S.
PE 16:0;0_18:2;0	0.036	3	0.0041	0.039	3	0.0048	1.08	0.48	0.97	N.S.
PE O-16:0;0/22:4;0	0.021	3	0.0038	0.019	3	0.0015	0.91	0.48	0.97	N.S.
PE O-18:0;0/20:1;0	0.0054	3	0.0014	0.0062	3	0.0012	1.15	0.48	0.97	N.S.
PE O-18:0;0/20:4;0	0.017	3	0.0015	0.018	3	0.002	1.07	0.48	0.97	N.S.
PG 18:1;0_22:6;0	0.25	3	0.043	0.27	3	0.027	1.09	0.48	0.97	N.S.
PI 17:0;0_22:4;0	0.0052	3	0.0012	0.006	3	0.0012	1.15	0.48	0.97	N.S.
PA 16:0;0_16:0;0	0.0065	3	0.00096	0.0073	3	0.0014	1.11	0.49	0.97	N.S.
PA 18:0;0_18:1;0	0.0077	3	0.0015	0.0087	3	0.0019	1.14	0.49	0.97	N.S.
PC 16:0;0_16:0;0	3.1	3	0.36	2.8	3	0.34	0.929	0.49	0.97	N.S.
PC 18:0;0_20:3;0	0.1	3	0.018	0.094	3	0.01	0.909	0.49	0.97	N.S.
PC O-18:1;0/22:1;0	0.0046	2	0.00016	0.0062	3	0.0033	1.34	0.49	0.97	N.S.
PE O-16:1;0/22:5;0	0.38	3	0.06	0.41	3	0.026	1.08	0.49	0.97	N.S.
PE O-18:2;0/14:0;0	0.011	3	0.0015	0.012	3	0.0016	1.08	0.49	0.97	N.S.
PG 16:1;0_17:1;0	0.0021	3	0.0011	0.0016	3	0.00073	0.731	0.49	0.97	N.S.
PG 18:0;0_22:6;0	0.021	2	0.00093	0.022	3	0.002	1.05	0.49	0.97	N.S.
PI 18:1;0_22:4;0	0.11	3	0.012	0.12	3	0.019	1.09	0.49	0.97	N.S.
Chol	19.7	3	1.7	20.7	3	1.4	1.05	0.5	0.97	N.S.
PC 16:0;0_24:2;0	0.014	2	0.0019	0.015	3	0.0024	1.11	0.5	0.97	N.S.
PC 18:0;0_22:6;0	0.024	3	0.0021	0.023	3	0.00062	0.959	0.5	0.97	N.S.
PC 18:1;0_20:1;0	0.45	3	0.043	0.48	3	0.046	1.06	0.5	0.97	N.S.
PC 18:2;0_20:4;0	0.024	3	0.0043	0.021	3	0.0043	0.892	0.5	0.97	N.S.
PC O-16:0;0/22:3;0	0.0091	3	0.0021	0.008	3	0.0013	0.879	0.5	0.97	N.S.
PC O-18:0;0/24:1;0	0.014	3	0.0028	0.013	3	0.0034	0.87	0.5	0.97	N.S.
PE 16:0;0_19:1;0	0.016	3	0.0034	0.018	3	0.0033	1.12	0.5	0.97	N.S.
PG 18:0;0_20:1;0	0.0042	3	0.0008	0.0038	3	0.0005	0.902	0.5	0.97	N.S.
PG 20:4;0_20:4;0	0.00029	3	0.00011	0.013	2	0.017	43	0.5	0.97	N.S.
PC 16:0;0_20:4;0	0.27	3	0.043	0.25	3	0.032	0.916	0.51	0.97	N.S.
PC 16:1;0_20:4;0	0.18	3	0.053	0.15	3	0.045	0.837	0.51	0.97	N.S.
PC 17:1;0_20:1;0	0.029	3	0.0051	0.032	3	0.0054	1.11	0.51	0.97	N.S.
PC 18:1;0_22:1;0	0.031	3	0.012	0.026	3	0.0022	0.828	0.51	0.97	N.S.
PC O-17:1;0/16:2;0	0.0018	2	0.00077	0.0013	2	0.00024	0.717	0.51	0.97	N.S.
PE 16:1;0_24:0;0	0.0016	2	8.6e-05	0.002	2	0.00062	1.26	0.51	0.97	N.S.
PE 18:0;0_18:2;0	0.12	3	0.012	0.13	3	0.014	1.07	0.51	0.97	N.S.
PE 18:1;0_20:5;0	0.0098	3	0.0025	0.011	3	0.002	1.14	0.51	0.97	N.S.
PE O-16:1;0/22:6;0	0.38	3	0.087	0.42	3	0.0091	1.11	0.51	0.97	N.S.
PE O-16:1;0/24:1;0	0.0044	3	0.00055	0.0041	3	0.00043	0.933	0.51	0.97	N.S.
PE O-16:1;0/24:4;0	0.052	3	0.016	0.045	3	0.0048	0.862	0.51	0.97	N.S.
PE O-18:1;0/20:1;0	0.027	3	0.004	0.029	3	0.003	1.08	0.51	0.97	N.S.
PE O-18:2;0/20:0;0	0.0038	2	0.00044	0.0041	3	0.00026	1.08	0.51	0.97	N.S.
PG 18:0;0_20:3;0	0.0033	2	0.00035	0.0036	3	0.00051	1.09	0.51	0.97	N.S.
PS 16:0;0_20:2;0	0.0076	3	0.00062	0.0072	3	0.00064	0.951	0.51	0.97	N.S.
TAG 56:3;0	0.013	3	0.0018	0.015	3	0.0049	1.18	0.51	0.97	N.S.
DAG 18:0;0_20:2;0	0.0026	3	0.00031	0.0028	3	0.00034	1.07	0.52	0.97	N.S.
PC 17:1;0_18:1;0	0.42	3	0.021	0.43	3	0.026	1.03	0.52	0.97	N.S.
PC 18:1;0_24:4;0	0.018	3	0.0017	0.02	3	0.0044	1.11	0.52	0.97	N.S.
PE O-16:0;0/22:2;0	0.002	3	0.00029	0.0021	3	7.3e-05	1.07	0.52	0.97	N.S.
PE O-18:0;0/18:1;0	0.021	3	0.0031	0.022	3	0.0026	1.08	0.52	0.97	N.S.
PG 17:1;0_17:1;0	0.00024	3	1.8e-05	0.00025	3	9.5e-06	1.03	0.52	0.97	N.S.
PS 16:1;0_24:1;0	0.013	3	0.0017	0.012	2	0.0014	0.923	0.52	0.97	N.S.
LPC 18:1;0	0.1	3	0.03	0.084	3	0.028	0.839	0.53	0.97	N.S.
LPE O-16:1;0	0.18	3	0.011	0.2	3	0.033	1.08	0.53	0.97	N.S.
PA 16:0;0_16:1;0	0.0038	3	0.00042	0.004	2	0.00025	1.06	0.53	0.97	N.S.
PC 15:0;0_16:1;0	0.1	3	0.031	0.12	3	0.03	1.17	0.53	0.97	N.S.
PC 16:0;0_17:2;0	0.027	3	0.01	0.022	3	0.0032	0.827	0.53	0.97	N.S.
PC 17:1;0_20:0;0	0.0021	2	0.001	0.0015	3	0.00043	0.703	0.53	0.97	N.S.
PC O-17:1;0/15:0;0	0.017	3	0.0035	0.015	3	0.0019	0.902	0.53	0.97	N.S.
PE O-16:1;0/24:2;0	0.0013	3	0.00034	0.0012	3	0.00028	0.87	0.53	0.97	N.S.
PE O-17:1;0/20:1;0	0.0053	3	0.00077	0.0058	3	0.0011	1.1	0.53	0.97	N.S.
PG 17:1;0_18:0;0	0.003	3	0.00024	0.0032	3	0.00032	1.05	0.53	0.97	N.S.
PI 16:0;0_20:4;0	0.23	3	0.034	0.25	3	0.038	1.09	0.53	0.97	N.S.
PI 18:0;0_20:4;0	1.3	3	0.15	1.4	3	0.16	1.07	0.53	0.97	N.S.
LPC 16:0;0	0.2	3	0.039	0.17	3	0.053	0.87	0.54	0.97	N.S.
LPC 16:1;0	0.018	3	0.0043	0.015	3	0.0052	0.852	0.54	0.97	N.S.
LPE O-18:1;0	0.096	3	0.0025	0.1	3	0.016	1.07	0.54	0.97	N.S.
PC 16:0;0_22:4;0	0.11	3	0.02	0.11	3	0.0075	0.926	0.54	0.97	N.S.
PC 17:0;0_17:1;0	0.025	3	0.0044	0.027	3	0.0034	1.09	0.54	0.97	N.S.
PC O-17:0;0/18:2;0	0.022	3	0.0033	0.021	3	0.0022	0.929	0.54	0.97	N.S.
PE 16:0;0_16:1;0	0.048	3	0.0037	0.05	3	0.0059	1.06	0.54	0.97	N.S.
PE O-18:0;0/20:2;0	0.0016	3	0.00021	0.0019	3	0.00058	1.15	0.54	0.97	N.S.
PG 18:1;0_20:3;0	0.048	3	0.0029	0.046	3	0.0045	0.956	0.54	0.97	N.S.
PG 19:1;0_19:1;0	0.00076	3	0.00023	0.00066	3	0.00012	0.867	0.54	0.97	N.S.
PI 17:0;0_20:2;0	0.0019	3	0.0003	0.0021	3	0.00022	1.08	0.54	0.97	N.S.
PI 18:0;0_18:2;0	0.079	3	0.0085	0.086	3	0.016	1.09	0.54	0.97	N.S.
PS 18:1;0_22:2;0	0.018	3	0.0015	0.021	3	0.0086	1.21	0.54	0.97	N.S.
LPE O-18:0;0	0.0057	3	0.00074	0.006	3	0.00016	1.05	0.55	0.97	N.S.
PE 14:0;0_18:2;0	0.0018	3	0.00026	0.0019	3	0.00026	1.08	0.55	0.97	N.S.
PE 16:0;0_16:0;0	0.016	3	0.0019	0.018	3	0.0033	1.09	0.55	0.97	N.S.
PE O-18:1;0/18:0;0	0.0025	2	0.00017	0.0028	2	0.0005	1.12	0.55	0.97	N.S.
PC 16:1;0_24:1;0	0.0047	2	0.0011	0.0053	3	0.00065	1.13	0.56	0.97	N.S.
PC O-18:0;0/24:5;0	0.0038	2	5.5e-05	0.0047	3	0.0021	1.22	0.56	0.97	N.S.
PE 16:1;0_22:5;0	0.028	3	0.0056	0.031	3	0.006	1.11	0.56	0.97	N.S.
PE 17:0;0_20:3;0	0.0022	3	0.0003	0.0021	3	0.00029	0.932	0.56	0.97	N.S.
PE O-17:2;0/20:4;0	0.01	3	0.0013	0.0097	3	0.0011	0.937	0.56	0.97	N.S.
PE O-18:0;0/16:1;0	0.0061	3	0.0011	0.0066	3	0.00088	1.08	0.56	0.97	N.S.
PG 16:1;0_20:1;0	0.0069	3	0.0002	0.0068	3	0.00038	0.977	0.56	0.97	N.S.
PI 16:0;0_19:2;0	0.0042	3	0.0007	0.0045	2	0.00036	1.08	0.56	0.97	N.S.
PS 16:1;0_18:1;0	0.033	3	0.0038	0.03	3	0.005	0.928	0.56	0.97	N.S.
PS 18:0;0_22:1;0	0.011	3	0.0012	0.012	3	0.0021	1.08	0.56	0.97	N.S.
PS 18:1;0_22:5;0	0.029	3	0.0071	0.034	3	0.012	1.18	0.56	0.97	N.S.
LPE 24:0;0	0.0027	3	0.0005	0.0029	3	0.00054	1.1	0.57	0.97	N.S.
PA 18:1;0_18:1;0	0.011	3	0.0038	0.0092	3	0.0017	0.856	0.57	0.97	N.S.
PC O-16:0;0/16:0;0	1.2	3	0.16	1.1	3	0.17	0.929	0.57	0.97	N.S.
PC O-16:0;0/22:4;0	0.082	3	0.012	0.077	3	0.011	0.929	0.57	0.97	N.S.
PC O-18:0;0/16:1;0	0.054	3	0.0072	0.051	3	0.0046	0.943	0.57	0.97	N.S.
PE O-18:1;0/17:1;0	0.00075	3	4.3e-05	0.00079	3	0.00011	1.06	0.57	0.97	N.S.
PE O-18:2;0/22:5;0	0.085	2	0.023	0.1	3	0.028	1.17	0.57	0.97	N.S.
PG 17:1;0_20:1;0	0.00088	3	0.00015	0.00094	3	6.1e-05	1.07	0.57	0.97	N.S.
PI 16:0;0_16:1;0	0.014	3	0.0013	0.015	3	0.0023	1.07	0.57	0.97	N.S.
PS 16:0;0_19:1;0	0.0031	3	0.00074	0.0034	3	0.00058	1.11	0.57	0.97	N.S.
PS 16:1;0_24:0;0	0.0082	3	0.001	0.0075	3	0.0015	0.921	0.57	0.97	N.S.
PC 16:1;0_16:2;0	0.65	2	0.16	0.56	2	0.098	0.865	0.58	0.97	N.S.
PC O-16:0;0/22:5;0	0.074	3	0.017	0.081	3	0.011	1.1	0.58	0.97	N.S.
PC O-18:0;0/22:4;0	0.028	3	0.004	0.03	3	0.0024	1.06	0.58	0.97	N.S.
PC O-18:2;0/16:0;0	0.038	3	0.0061	0.035	3	0.0043	0.931	0.58	0.97	N.S.
PE 18:1;0_20:1;0	0.11	3	0.019	0.12	3	0.011	1.07	0.58	0.97	N.S.
PE O-16:1;0/19:1;0	0.0014	3	7.9e-05	0.0014	3	0.00025	1.07	0.58	0.97	N.S.
PE O-16:2;0/20:4;0	0.023	3	0.0047	0.025	3	0.0011	1.08	0.58	0.97	N.S.
PE O-17:2;0/22:4;0	0.005	2	0.0019	0.004	2	0.00085	0.795	0.58	0.97	N.S.
PE O-18:2;0/19:2;0	0.0003	3	6.4e-05	0.00034	3	6.2e-05	1.1	0.58	0.97	N.S.
PC 16:0;0_22:3;0	0.022	2	0.0027	0.023	3	0.0016	1.07	0.59	0.97	N.S.
PC 16:1;0_17:1;0	0.068	3	0.023	0.06	3	0.0049	0.873	0.59	0.97	N.S.
PC 18:1;0_18:3;0	0.038	3	0.0042	0.037	3	0.0015	0.958	0.59	0.97	N.S.
PC O-18:2;0/18:0;0	0.0041	3	0.0008	0.0048	3	0.0018	1.17	0.59	0.97	N.S.
PE 18:2;0_22:1;0	0.00088	2	0.0001	0.00094	3	0.00013	1.07	0.59	0.97	N.S.
PE O-17:1;0/19:1;0	0.0011	3	0.00029	0.0012	3	0.00024	1.12	0.59	0.97	N.S.
PE O-17:1;0/20:4;0	0.1	3	0.011	0.11	3	0.0047	1.04	0.59	0.97	N.S.
PE O-18:1;0/16:0;0	0.038	3	0.0042	0.036	3	0.0028	0.954	0.59	0.97	N.S.
PE O-18:1;0/19:2;0	0.0007	2	0.00037	0.0009	3	0.00012	1.29	0.59	0.97	N.S.
PI 18:1;0_21:2;0	0.0062	3	0.00074	0.0067	3	0.0014	1.09	0.59	0.97	N.S.
PI 20:1;0_20:3;0	0.0072	3	0.0021	0.0086	2	0.0026	1.2	0.59	0.97	N.S.
LPE O-18:2;0	0.072	3	0.0063	0.077	3	0.014	1.07	0.6	0.97	N.S.
PC 16:0;0_24:1;0	0.037	3	0.0055	0.033	3	0.0096	0.901	0.6	0.97	N.S.
PC 18:1;0_18:2;0	0.87	3	0.099	0.83	3	0.071	0.954	0.6	0.97	N.S.
PC O-16:1;0/16:1;0	0.057	3	0.0092	0.063	3	0.015	1.1	0.6	0.97	N.S.
PC O-18:2;0/14:0;0	0.0062	3	0.0014	0.0072	3	0.0025	1.16	0.6	0.97	N.S.
PE O-16:0;0/20:5;0	0.014	3	0.002	0.015	3	0.0027	1.08	0.6	0.97	N.S.
PG 18:2;0_20:4;0	0.0098	3	0.0022	0.0083	3	0.0039	0.847	0.6	0.97	N.S.
PG 20:1;0_20:2;0	0.00083	3	0.00014	0.00091	3	0.00017	1.09	0.6	0.97	N.S.
PS 16:0;0_22:0;0	0.011	3	0.00083	0.0098	3	0.0042	0.866	0.6	0.97	N.S.
SM 32:0;2	0.0069	3	0.00081	0.0062	2	0.0014	0.896	0.6	0.97	N.S.
PC O-18:1;0/18:2;0	0.064	3	0.0077	0.061	3	0.0027	0.957	0.61	0.97	N.S.
PG 15:0;0_18:1;0	0.0024	3	0.00012	0.0023	3	0.0004	0.942	0.61	0.97	N.S.
PG 18:0;0_22:5;0	0.0064	3	0.00061	0.0062	3	0.00042	0.963	0.61	0.97	N.S.
DAG 18:1;0_20:4;0	0.025	2	0.0038	0.028	3	0.0085	1.12	0.62	0.97	N.S.
LPE 20:4;0	0.0042	3	0.00099	0.0046	3	0.0006	1.09	0.62	0.97	N.S.
PC O-16:1;0/16:0;0	0.22	3	0.033	0.2	3	0.032	0.936	0.62	0.97	N.S.
PC O-16:1;0/18:1;0	0.14	3	0.017	0.13	3	0.013	0.951	0.62	0.97	N.S.
PC O-18:1;0/14:0;0	0.072	3	0.01	0.068	3	0.0078	0.944	0.62	0.97	N.S.
PE 16:1;0_16:1;0	0.0091	3	0.00081	0.0098	3	0.0019	1.07	0.62	0.97	N.S.
PE 20:1;0_20:2;0	0.00065	3	4.1e-05	0.00063	3	5.6e-05	0.967	0.62	0.97	N.S.
PE O-17:0;0/17:1;0	0.0033	3	0.00036	0.0034	3	7.9e-05	1.04	0.62	0.97	N.S.
PE O-18:0;0/14:0;0	0.003	3	0.00054	0.0033	3	0.00047	1.07	0.62	0.97	N.S.
PE O-18:1;0/22:2;0	0.0056	3	0.00057	0.0058	3	0.0005	1.04	0.62	0.97	N.S.
PE O-18:1;0/22:4;0	0.14	3	0.016	0.13	3	0.0086	0.958	0.62	0.97	N.S.
PE O-18:2;0/22:4;0	0.21	3	0.025	0.2	3	0.013	0.958	0.62	0.97	N.S.
PG 20:2;0_22:4;0	0.002	3	0.001	0.0016	3	0.00041	0.822	0.62	0.97	N.S.
PG 20:3;0_20:3;0	0.0013	3	0.00031	0.0014	3	0.00018	1.09	0.62	0.97	N.S.
PS 20:3;0_20:4;0	0.085	3	0.0029	0.058	2	0.055	0.685	0.62	0.97	N.S.
DAG 18:0;0_20:4;0	0.019	3	0.005	0.021	3	0.0074	1.15	0.63	0.97	N.S.
PC 17:1;0_18:2;0	0.059	3	0.022	0.07	3	0.027	1.18	0.63	0.97	N.S.
PC 18:0;0_19:1;0	0.011	3	0.0027	0.01	3	0.0014	0.915	0.63	0.97	N.S.
PC 18:0;0_20:1;0	0.036	3	0.0044	0.038	3	0.0036	1.05	0.63	0.97	N.S.
PC O-18:0;0/20:5;0	0.0057	3	0.0013	0.0051	3	0.0015	0.896	0.63	0.97	N.S.
PE 18:1;0_20:4;0	0.25	3	0.028	0.27	3	0.038	1.06	0.63	0.97	N.S.
PE O-16:1;0/17:0;0	8.8e-05	2	2e-05	7.8e-05	3	2.1e-05	0.886	0.63	0.97	N.S.
PE O-16:1;0/18:2;0	0.046	3	0.0029	0.048	3	0.0073	1.05	0.63	0.97	N.S.
PG 22:5;0_22:5;0	0.017	3	0.0013	0.016	3	0.0013	0.966	0.63	0.97	N.S.
PS 17:1;0_18:0;0	0.0099	3	0.002	0.011	3	0.0014	1.08	0.63	0.97	N.S.
DAG 16:1;0_22:4;0	0.0039	2	0.0028	0.0026	3	0.001	0.672	0.64	0.97	N.S.
LPG 22:6;0	0.0025	3	0.00033	0.0026	3	0.00042	1.06	0.64	0.97	N.S.
PC 16:0;0_22:6;0	0.063	3	0.0049	0.067	3	0.0093	1.05	0.64	0.97	N.S.
PC O-18:0;0/18:1;0	0.16	3	0.024	0.15	3	0.02	0.941	0.64	0.97	N.S.
PE O-18:2;0/24:3;0	0.0021	2	0.00035	0.0025	2	0.00088	1.19	0.64	0.97	N.S.
PS 14:0;0_18:0;0	0.011	3	0.0012	0.012	2	0.0011	1.05	0.64	0.97	N.S.
TAG 54:4;0	0.011	2	0.0015	0.012	3	0.0039	1.12	0.64	0.97	N.S.
DAG 14:0;0_18:1;0	0.061	3	0.0069	0.063	3	0.005	1.04	0.64	0.98	N.S.
PC 16:0;0_17:1;0	0.59	3	0.054	0.56	3	0.051	0.963	0.64	0.98	N.S.
PC 14:0;0_20:4;0	0.23	3	0.043	0.21	3	0.081	0.886	0.65	0.98	N.S.
PC 16:0;0_19:2;0	0.017	3	0.0011	0.016	3	0.0019	0.964	0.65	0.98	N.S.
PC O-17:1;0/22:4;0	0.0065	3	0.0014	0.0058	3	0.0019	0.894	0.65	0.98	N.S.
PE O-18:2;0/22:2;0	0.0078	3	0.00081	0.0084	3	0.0018	1.07	0.65	0.98	N.S.
PG 20:2;0_20:3;0	0.0021	3	0.0003	0.0019	3	0.00053	0.914	0.65	0.98	N.S.
PI 18:1;0_20:4;0	0.65	3	0.069	0.68	3	0.09	1.05	0.65	0.98	N.S.
PS 18:2;0_20:0;0	0.0048	3	0.0011	0.0043	2	0.0011	0.892	0.65	0.98	N.S.
PC 15:0;0_18:2;0	0.059	3	0.022	0.052	3	0.0059	0.89	0.66	0.98	N.S.
PC 15:0;0_20:1;0	0.048	3	0.0041	0.046	3	0.0056	0.96	0.66	0.98	N.S.
PE 18:0;0_20:3;0	0.043	3	0.0083	0.046	3	0.0034	1.06	0.66	0.98	N.S.
PE 18:2;0_22:4;0	0.0016	3	0.00011	0.0017	3	0.00022	1.04	0.66	0.98	N.S.
PE O-16:1;0/20:2;0	0.02	3	0.0016	0.021	3	0.0012	1.03	0.66	0.98	N.S.
PE O-16:1;0/22:3;0	0.029	3	0.0048	0.027	3	0.002	0.947	0.66	0.98	N.S.
PG 16:0;0_20:2;0	0.0081	3	0.0012	0.0077	3	0.00078	0.95	0.66	0.98	N.S.
PS 18:0;0_20:4;0	0.11	3	0.05	0.091	3	0.03	0.848	0.66	0.98	N.S.
PC 15:0;0_16:0;0	0.39	3	0.04	0.37	3	0.036	0.964	0.67	0.98	N.S.
PC O-16:1;0/20:1;0	0.0066	3	0.0016	0.0061	3	0.00083	0.927	0.67	0.98	N.S.
PC O-17:0;0/17:1;0	0.11	3	0.013	0.11	3	0.0091	0.961	0.67	0.98	N.S.
PC O-18:0;0/20:2;0	0.011	3	0.0022	0.0098	3	0.0014	0.934	0.67	0.98	N.S.
PE O-17:1;0/18:2;0	0.0061	3	0.00074	0.0065	3	0.0011	1.06	0.67	0.98	N.S.
PE O-18:1;0/18:3;0	0.0017	3	0.00025	0.0016	3	0.00031	0.939	0.67	0.98	N.S.
PE O-18:2;0/15:0;0	0.001	3	0.00033	0.0011	3	0.00018	1.1	0.67	0.98	N.S.
PG 16:0;0_19:1;0	0.0044	3	0.00053	0.0043	3	0.00031	0.962	0.67	0.98	N.S.
PG 18:1;0_18:3;0	0.0052	3	0.00019	0.0051	3	0.00044	0.975	0.67	0.98	N.S.
DAG 14:0;0_18:0;0	0.011	3	0.0031	0.012	3	0.0023	1.09	0.68	0.98	N.S.
LPI 20:2;0	0.004	2	0.0012	0.0045	3	0.00051	1.12	0.68	0.98	N.S.
PC 14:0;0_16:0;0	1.5	3	0.21	1.4	3	0.15	0.953	0.68	0.98	N.S.
PC O-17:1;0/16:0;0	0.086	3	0.015	0.081	3	0.01	0.946	0.68	0.98	N.S.
PC O-17:2;0/20:3;0	0.0041	3	0.0011	0.0037	3	0.00076	0.915	0.68	0.98	N.S.
PC O-18:0;0/24:4;0	0.016	3	0.00047	0.017	3	0.0049	1.09	0.68	0.98	N.S.
PE 17:1;0_17:1;0	0.0027	3	0.00015	0.0028	3	0.00058	1.06	0.68	0.98	N.S.
PE O-16:0;0/20:4;0	0.023	3	0.0031	0.024	3	0.0029	1.05	0.68	0.98	N.S.
PI 18:1;0_20:3;0	0.24	3	0.034	0.25	3	0.04	1.06	0.68	0.98	N.S.
PS 18:2;0_20:1;0	0.03	3	0.0015	0.032	3	0.0095	1.09	0.68	0.98	N.S.
LPC O-16:0;0	0.092	3	0.014	0.096	3	0.0072	1.04	0.69	0.98	N.S.
PC O-16:0;0/20:4;0	0.25	3	0.017	0.24	3	0.029	0.965	0.69	0.98	N.S.
PC O-17:1;0/22:5;0	0.0084	3	0.0021	0.0078	3	0.00048	0.932	0.69	0.98	N.S.
PE 18:1;0_19:2;0	0.0025	3	0.00027	0.0024	3	0.0004	0.953	0.69	0.98	N.S.
PE O-18:2;0/20:4;0	0.59	3	0.058	0.6	3	0.041	1.03	0.69	0.98	N.S.
PE O-18:2;0/24:4;0	0.027	3	0.0078	0.029	3	0.00044	1.07	0.69	0.98	N.S.
PG 18:2;0_22:5;0	0.0048	3	0.00018	0.0045	3	0.00098	0.944	0.69	0.98	N.S.
PG 20:1;0_22:5;0	0.0037	3	0.0017	0.0043	3	0.0012	1.14	0.69	0.98	N.S.
PS 16:1;0_22:1;0	0.015	3	0.0011	0.015	3	0.0015	1.03	0.69	0.98	N.S.
PA 18:0;0_18:2;0	0.0033	3	0.00091	0.003	3	0.00041	0.925	0.7	0.98	N.S.
PC O-16:0;0/19:2;0	0.00017	3	2.6e-05	0.00015	3	6.1e-05	0.901	0.7	0.98	N.S.
PC O-16:0;0/22:1;0	0.023	3	0.0033	0.022	3	0.0042	0.945	0.7	0.98	N.S.
PC O-16:0;0/24:4;0	0.036	3	0.0062	0.034	3	0.0056	0.945	0.7	0.98	N.S.
PC O-16:1;0/19:1;0	0.00013	3	6.5e-05	0.00011	2	2.4e-06	0.865	0.7	0.98	N.S.
PC O-17:1;0/18:2;0	0.0075	3	0.00084	0.0072	3	0.00087	0.962	0.7	0.98	N.S.
PC O-18:1;0/15:0;0	0.0013	3	0.00038	0.0014	3	0.00027	1.09	0.7	0.98	N.S.
PC O-18:1;0/18:3;0	0.0055	3	0.0024	0.0049	3	0.0011	0.884	0.7	0.98	N.S.
PE O-16:0;0/22:5;0	0.024	3	0.0052	0.025	3	0.0015	1.06	0.7	0.98	N.S.
PI 18:1;0_18:2;0	0.083	3	0.009	0.087	3	0.014	1.05	0.7	0.98	N.S.
PS 16:0;0_18:1;0	0.21	3	0.023	0.21	3	0.019	1.04	0.7	0.98	N.S.
DAG 18:1;0_20:3;0	0.01	3	0.0019	0.011	3	0.0024	1.07	0.71	0.98	N.S.
PC 16:0;0_19:1;0	0.09	3	0.0062	0.088	3	0.0086	0.972	0.71	0.98	N.S.
PC 16:0;0_22:2;0	0.021	3	0.0061	0.019	3	0.0024	0.925	0.71	0.98	N.S.
PC 16:2;0_17:1;0	0.056	3	0.011	0.062	2	0.016	1.1	0.71	0.98	N.S.
PC O-16:0;0/17:0;0	0.00049	3	0.00016	0.00045	3	5.7e-05	0.918	0.71	0.98	N.S.
PC O-17:0;0/20:4;0	0.035	3	0.0025	0.033	3	0.0069	0.949	0.71	0.98	N.S.
PE O-16:1;0/16:0;0	0.056	3	0.0036	0.057	3	0.0048	1.02	0.71	0.98	N.S.
PE O-18:1;0/22:3;0	0.009	3	0.0016	0.0094	3	0.0012	1.05	0.71	0.98	N.S.
PE O-18:2;0/16:1;0	0.025	3	0.0026	0.026	3	0.003	1.04	0.71	0.98	N.S.
PG 16:1;0_20:2;0	0.0049	3	0.00053	0.0047	3	0.00058	0.963	0.71	0.98	N.S.
PG 18:0;0_20:2;0	0.0034	3	0.00026	0.0035	3	0.00056	1.04	0.71	0.98	N.S.
PS 18:0;0_18:2;0	0.25	3	0.028	0.24	3	0.016	0.969	0.71	0.98	N.S.
PC 14:0;0_20:1;0	0.054	3	0.0085	0.052	3	0.0033	0.962	0.72	0.98	N.S.
PC 16:0;0_20:1;0	0.37	3	0.034	0.36	3	0.034	0.971	0.72	0.98	N.S.
PC O-16:0;0/20:2;0	0.013	3	0.0019	0.013	3	0.00068	0.966	0.72	0.98	N.S.
PC O-17:0;0/18:3;0	0.0011	3	0.00025	0.0012	3	0.00019	1.06	0.72	0.98	N.S.
PG 18:1;0_21:2;0	0.003	3	0.00092	0.0032	3	0.00081	1.09	0.72	0.98	N.S.
SM 38:2;2	0.0051	2	7.6e-06	0.0052	2	0.00039	1.03	0.72	0.98	N.S.
Cer 40:0;2	0.0013	3	0.00013	0.0013	2	0.00015	1.04	0.73	0.98	N.S.
PC 18:1;0_21:1;0	0.017	2	0.0029	0.015	2	0.0034	0.923	0.73	0.98	N.S.
PC O-16:0;0/17:1;0	0.0027	3	0.00047	0.0028	3	0.00024	1.04	0.73	0.98	N.S.
PC O-18:1;0/18:0;0	0.015	3	0.0022	0.014	3	0.0023	0.954	0.73	0.98	N.S.
PE O-16:1;0/21:1;0	0.0026	3	0.00049	0.0027	3	0.00033	1.05	0.73	0.98	N.S.
PE O-16:2;0/22:4;0	0.0051	3	0.0015	0.0054	3	0.00046	1.07	0.73	0.98	N.S.
PI 18:1;0_21:3;0	0.012	3	0.0031	0.013	3	0.0029	1.08	0.73	0.98	N.S.
PS 18:1;0_21:1;0	0.013	3	0.0024	0.013	3	0.0013	0.954	0.73	0.98	N.S.
DAG 12:0;0_18:1;0	0.0092	3	0.0048	0.0078	2	0.0037	0.85	0.74	0.98	N.S.
PC 14:0;0_17:1;0	0.029	3	0.01	0.032	3	0.0072	1.09	0.74	0.98	N.S.
PC 16:0;0_20:3;0	0.16	3	0.018	0.15	3	0.02	0.965	0.74	0.98	N.S.
PC 17:0;0_18:1;0	0.23	3	0.02	0.24	3	0.019	1.02	0.74	0.98	N.S.
PC 18:0;0_19:2;0	0.0068	3	0.0014	0.0071	3	0.00076	1.05	0.74	0.98	N.S.
PC O-16:0;0/24:1;0	0.012	3	0.0029	0.013	3	0.0035	1.08	0.74	0.98	N.S.
PC O-17:0;0/16:1;0	0.089	3	0.013	0.085	3	0.0094	0.963	0.74	0.98	N.S.
PC O-18:0;0/22:5;0	0.025	3	0.0057	0.026	3	0.0027	1.05	0.74	0.98	N.S.
PE O-18:0;0/20:3;0	0.0044	3	0.0013	0.0047	3	0.001	1.08	0.74	0.98	N.S.
PG 20:2;0_20:2;0	0.00057	3	0.00014	0.00052	3	0.00016	0.923	0.74	0.98	N.S.
PS 18:0;0_20:2;0	0.045	3	0.0031	0.044	3	0.0038	0.978	0.74	0.98	N.S.
PS 20:0;0_20:4;0	0.0051	3	0.0004	0.0052	3	0.00049	1.03	0.74	0.98	N.S.
DAG 16:0;0_22:4;0	0.0087	3	0.0015	0.0082	3	0.0019	0.943	0.75	0.98	N.S.
LPC O-18:1;0	0.058	3	0.0064	0.06	3	0.0083	1.03	0.75	0.98	N.S.
PC 14:0;0_22:4;0	0.012	2	0.0024	0.011	3	0.0032	0.928	0.75	0.98	N.S.
PC 15:0;0_17:0;0	0.029	3	0.0057	0.028	3	0.0032	0.955	0.75	0.98	N.S.
PC 16:0;0_18:2;0	0.76	3	0.096	0.74	3	0.056	0.971	0.75	0.98	N.S.
PC 16:0;0_18:3;0	0.036	3	0.0047	0.038	3	0.0068	1.05	0.75	0.98	N.S.
PC 18:0;0_22:4;0	0.036	3	0.0069	0.035	3	0.0033	0.957	0.75	0.98	N.S.
PC O-18:2;0/17:1;0	0.00036	3	9.2e-05	0.00039	3	0.00011	1.08	0.75	0.98	N.S.
PC O-18:2;0/18:2;0	0.031	3	0.0052	0.032	3	0.0023	1.04	0.75	0.98	N.S.
PE O-17:1;0/16:0;0	0.0019	2	0.00026	0.002	3	4e-05	1.04	0.75	0.98	N.S.
PE O-18:1;0/20:2;0	0.0087	3	0.0013	0.0084	3	0.00084	0.964	0.75	0.98	N.S.
PG 16:0;0_20:3;0	0.0065	3	0.00041	0.0063	3	0.00055	0.979	0.75	0.98	N.S.
PG 20:3;0_22:4;0	0.0046	3	0.0031	0.0065	3	0.0083	1.4	0.75	0.98	N.S.
PI 18:1;0_22:2;0	0.1	3	0.094	0.13	3	0.12	1.29	0.75	0.98	N.S.
PS 18:0;0_18:1;0	2	3	0.22	2.1	3	0.13	1.02	0.75	0.98	N.S.
PC O-16:2;0/20:1;0	0.0029	3	0.00053	0.003	3	0.00058	1.05	0.76	0.98	N.S.
PC O-17:0;0/19:2;0	0.0034	3	0.00069	0.0032	3	0.00073	0.943	0.76	0.98	N.S.
PC O-18:1;0/20:0;0	0.0026	3	0.00072	0.0025	3	0.00068	0.931	0.76	0.98	N.S.
PC O-18:1;0/22:4;0	0.064	3	0.007	0.066	3	0.008	1.03	0.76	0.98	N.S.
PE O-18:0;0/22:4;0	0.0093	3	0.0021	0.0089	3	0.00078	0.954	0.76	0.98	N.S.
PG 16:0;0_18:1;0	0.21	3	0.011	0.2	3	0.015	0.982	0.76	0.98	N.S.
PG 18:1;0_19:1;0	0.024	3	0.0037	0.023	3	0.002	0.966	0.76	0.98	N.S.
PS 16:0;0_22:1;0	0.015	3	0.0023	0.016	3	0.0026	1.04	0.76	0.98	N.S.
PS 18:2;0_24:0;0	0.0058	3	0.0011	0.0056	2	0.00021	0.962	0.76	0.98	N.S.
PC 12:0;0_16:1;0	0.03	3	0.0028	0.028	2	0.0085	0.923	0.77	0.98	N.S.
PC 16:1;0_18:1;0	1.4	3	0.15	1.5	3	0.079	1.02	0.77	0.98	N.S.
PC 16:1;0_20:1;0	0.098	3	0.0075	0.099	3	0.004	1.02	0.77	0.98	N.S.
PC 18:1;0_18:1;0	3.7	3	0.3	3.8	3	0.18	1.02	0.77	0.98	N.S.
PC O-16:1;0/18:0;0	0.011	3	0.0019	0.012	3	0.003	1.06	0.77	0.98	N.S.
PC O-17:0;0/21:1;0	0.0039	3	0.00073	0.0036	3	0.0011	0.938	0.77	0.98	N.S.
PC O-17:2;0/16:0;0	0.0052	3	0.0012	0.0055	3	0.0008	1.05	0.77	0.98	N.S.
PC O-18:1;0/16:1;0	0.087	3	0.011	0.085	3	0.0049	0.975	0.77	0.98	N.S.
PE O-16:1;0/22:2;0	0.016	3	0.0023	0.017	3	0.0018	1.03	0.77	0.98	N.S.
PE O-18:2;0/24:2;0	0.0018	2	0.00027	0.0017	3	0.00065	0.924	0.77	0.98	N.S.
PI 14:0;0_18:1;0	0.0034	3	0.00052	0.0036	3	0.00058	1.04	0.77	0.98	N.S.
PS 18:1;0_22:1;0	0.12	3	0.018	0.12	3	0.015	0.965	0.77	0.98	N.S.
CL 72:8;0	0.016	2	0.013	0.012	2	0.0087	0.774	0.78	0.98	N.S.
PC O-18:2;0/18:1;0	0.07	3	0.0081	0.072	3	0.0042	1.02	0.78	0.98	N.S.
PE 16:0;0_17:1;0	0.011	3	0.0017	0.012	3	0.0016	1.04	0.78	0.98	N.S.
PE 18:0;0_22:3;0	0.0016	2	0.0005	0.0017	3	1.7e-05	1.08	0.78	0.98	N.S.
PE 18:2;0_20:1;0	0.015	3	0.0035	0.015	3	0.00069	1.05	0.78	0.98	N.S.
PE 19:1;0_20:1;0	0.00049	3	3.1e-05	0.00053	3	0.00019	1.07	0.78	0.98	N.S.
PG 20:1;0_20:4;0	0.0018	3	0.00049	0.0017	3	0.00016	0.947	0.78	0.98	N.S.
PI 18:0;0_22:3;0	0.12	2	0.058	0.13	2	0.0031	1.13	0.78	0.98	N.S.
PC 14:0;0_22:5;0	0.026	2	0.012	0.029	3	0.0068	1.11	0.79	0.98	N.S.
PC 15:1;0_18:1;0	0.076	2	0.012	0.079	3	0.01	1.04	0.79	0.98	N.S.
PC 18:0;0_18:1;0	1.1	3	0.088	1.1	3	0.093	0.98	0.79	0.98	N.S.
PC 18:2;0_20:2;0	0.019	3	0.0027	0.02	3	0.0023	1.03	0.79	0.98	N.S.
PC O-18:0;0/20:3;0	0.028	3	0.0037	0.027	3	0.0035	0.97	0.79	0.98	N.S.
PC O-18:0;0/20:4;0	0.081	3	0.0099	0.079	3	0.0099	0.972	0.79	0.98	N.S.
PE O-17:0;0/15:0;0	0.00039	3	6.9e-05	0.0004	3	5.2e-05	1.04	0.79	0.98	N.S.
PE O-18:1;0/14:0;0	0.0058	3	0.0003	0.0056	3	0.00079	0.975	0.79	0.98	N.S.
PG 16:0;0_20:4;0	0.0062	3	0.00024	0.0061	3	0.00042	0.987	0.79	0.98	N.S.
PS 18:1;0_20:0;0	0.052	3	0.0052	0.053	3	0.0044	1.02	0.79	0.98	N.S.
PC 15:1;0_16:0;0	0.079	3	0.029	0.085	3	0.023	1.08	0.8	0.98	N.S.
PC 16:1;0_20:2;0	0.025	3	0.0035	0.026	3	0.0028	1.03	0.8	0.98	N.S.
PC 18:0;0_20:5;0	0.02	2	0.0038	0.019	2	0.0032	0.948	0.8	0.98	N.S.
PC O-17:1;0/18:1;0	0.034	3	0.0062	0.033	3	0.0031	0.967	0.8	0.98	N.S.
PC O-17:1;0/20:3;0	0.0048	3	0.00033	0.005	3	0.0011	1.04	0.8	0.98	N.S.
PE O-16:1;0/20:4;0	1.5	3	0.13	1.5	3	0.11	1.02	0.8	0.98	N.S.
PC 16:1;0_20:3;0	0.03	3	0.0034	0.03	3	0.0017	0.981	0.81	0.98	N.S.
PC 18:0;0_20:2;0	0.038	3	0.0042	0.037	3	0.0052	0.974	0.81	0.98	N.S.
PC 18:1;0_20:2;0	0.18	3	0.02	0.19	3	0.023	1.03	0.81	0.98	N.S.
PC O-16:1;0/17:1;0	0.0011	3	0.00032	0.0011	2	7.3e-05	1.05	0.81	0.98	N.S.
PC O-16:2;0/16:0;0	0.025	3	0.004	0.024	3	0.007	0.951	0.81	0.98	N.S.
PC O-18:0;0/20:1;0	0.019	3	0.0038	0.019	3	0.0028	0.964	0.81	0.98	N.S.
PC O-18:1;0/17:1;0	0.00086	3	0.00013	0.00083	3	0.00017	0.964	0.81	0.98	N.S.
PE 17:1;0_19:1;0	0.0036	3	0.0012	0.0037	3	0.00047	1.05	0.81	0.98	N.S.
PG 18:1;0_21:3;0	0.0047	3	0.0012	0.0045	3	0.00096	0.952	0.81	0.98	N.S.
PI 17:1;0_20:3;0	0.0037	3	0.0013	0.0039	3	0.00086	1.06	0.81	0.98	N.S.
PS 18:1;0_20:3;0	0.019	3	0.009	0.018	3	0.005	0.918	0.81	0.98	N.S.
LPC O-16:2;0	0.0062	3	0.002	0.0066	3	0.0015	1.06	0.82	0.98	N.S.
PC 16:0;0_22:5;0	0.1	3	0.0095	0.099	3	0.0027	0.985	0.82	0.98	N.S.
PC 18:0;0_18:3;0	0.01	3	0.002	0.0098	3	0.0032	0.948	0.82	0.98	N.S.
PC O-18:1;0/18:1;0	0.25	3	0.036	0.26	3	0.025	1.02	0.82	0.98	N.S.
PE O-16:0;0/22:3;0	0.0024	2	0.00034	0.0024	3	0.00024	0.97	0.82	0.98	N.S.
PE O-18:0;0/20:5;0	0.0044	3	0.00041	0.0041	3	0.0017	0.939	0.82	0.98	N.S.
PI 16:0;0_18:2;0	0.027	3	0.0041	0.028	3	0.006	1.04	0.82	0.98	N.S.
PS 16:1;0_18:0;0	0.16	3	0.016	0.16	3	0.017	1.02	0.82	0.98	N.S.
PA 16:0;0_18:1;0	0.014	3	0.0033	0.014	3	0.0037	0.955	0.83	0.98	N.S.
PC 14:0;0_20:2;0	0.011	3	0.0029	0.011	3	0.0018	0.958	0.83	0.98	N.S.
PC O-16:1;0/24:4;0	0.0055	3	0.0013	0.0053	3	0.0011	0.958	0.83	0.98	N.S.
PC O-17:0;0/15:0;0	0.11	3	0.011	0.11	3	0.017	0.975	0.83	0.98	N.S.
PE 16:0;0_20:4;0	0.049	3	0.0056	0.05	3	0.0078	1.03	0.83	0.98	N.S.
PE 16:1;0_20:4;0	0.021	3	0.0017	0.022	3	0.0062	1.04	0.83	0.98	N.S.
PE O-17:1;0/22:2;0	0.0017	3	0.0006	0.0017	3	0.00036	0.947	0.83	0.98	N.S.
PS 16:1;0_20:1;0	0.019	3	0.0021	0.019	3	0.0026	0.977	0.83	0.98	N.S.
PC 18:1;0_19:0;0	0.021	2	0.002	0.021	2	0.0013	0.982	0.84	0.98	N.S.
PC O-17:2;0/18:1;0	0.01	3	0.0016	0.0097	3	0.002	0.969	0.84	0.98	N.S.
PC O-18:1;0/20:2;0	0.015	3	0.0041	0.014	3	0.00076	0.964	0.84	0.98	N.S.
PE O-16:0;0/24:4;0	0.002	3	0.00079	0.0019	3	0.00023	0.945	0.84	0.98	N.S.
PE O-17:0;0/22:5;0	0.0062	3	0.0011	0.0064	3	0.0011	1.03	0.84	0.98	N.S.
PA 14:0;0_18:1;0	0.003	3	0.0002	0.0031	2	0.00032	1.02	0.85	0.98	N.S.
PC 17:1;0_17:1;0	0.018	3	0.0006	0.018	3	0.0031	1.02	0.85	0.98	N.S.
PE 16:1;0_20:2;0	0.0047	3	0.00072	0.0049	3	0.0011	1.03	0.85	0.98	N.S.
PE O-18:1;0/19:1;0	0.0013	3	0.0005	0.0014	3	0.00039	1.06	0.85	0.98	N.S.
PE O-18:2;0/20:3;0	0.067	3	0.011	0.065	3	0.0085	0.976	0.85	0.98	N.S.
PG 18:0;0_20:4;0	0.0025	3	0.00052	0.0025	3	0.00031	1.03	0.85	0.98	N.S.
PG 22:4;0_22:4;0	0.0079	3	0.00083	0.0081	3	0.0011	1.02	0.85	0.98	N.S.
PS 16:0;0_18:0;0	0.1	3	0.0079	0.1	3	0.004	0.99	0.85	0.98	N.S.
Cer 34:0;2	0.012	3	0.0011	0.012	3	0.00091	0.987	0.86	0.98	N.S.
CL 72:6;0	0.011	2	0.00033	0.011	3	0.0021	0.978	0.86	0.98	N.S.
PC 16:0;0_18:1;0	9.2	3	0.93	9	3	0.69	0.986	0.86	0.98	N.S.
PC 16:1;0_22:1;0	0.0093	2	0.0028	0.0098	3	0.0017	1.05	0.86	0.98	N.S.
PC 18:1;0_22:5;0	0.091	3	0.0084	0.092	3	0.01	1.02	0.86	0.98	N.S.
PC O-16:1;0/22:4;0	0.038	3	0.0049	0.037	3	0.0083	0.972	0.86	0.98	N.S.
PC O-18:2;0/20:2;0	0.004	3	0.00095	0.0039	2	0.0011	0.955	0.86	0.98	N.S.
PC O-18:2;0/22:5;0	0.035	3	0.0038	0.035	3	0.0061	1.02	0.86	0.98	N.S.
PE O-18:2;0/21:1;0	0.0025	3	0.00028	0.0025	3	0.0005	1.03	0.86	0.98	N.S.
PI 16:1;0_18:1;0	0.051	3	0.0068	0.053	3	0.012	1.03	0.86	0.98	N.S.
PS 16:1;0_20:3;0	0.0024	3	0.00091	0.0023	3	0.00036	0.955	0.86	0.98	N.S.
CL 80:5;0	0.021	3	0.0064	0.02	3	0.0058	0.959	0.87	0.98	N.S.
PA 16:0;0_20:1;0	0.0023	3	0.00031	0.0024	2	0.00048	1.03	0.87	0.98	N.S.
PE 18:1;0_22:0;0	0.011	3	0.0023	0.012	3	0.0027	1.03	0.87	0.98	N.S.
PE 18:1;0_22:4;0	0.048	3	0.0067	0.046	3	0.0094	0.975	0.87	0.98	N.S.
PE O-17:1;0/20:2;0	0.0017	3	0.00023	0.0017	3	0.00058	1.04	0.87	0.98	N.S.
PG 17:1;0_18:2;0	0.003	3	0.0013	0.0032	3	0.0015	1.07	0.87	0.98	N.S.
PS 18:1;0_18:1;0	0.4	3	0.045	0.4	3	0.046	1.02	0.87	0.98	N.S.
LPC O-18:0;0	0.029	3	0.0068	0.03	3	0.0035	1.03	0.88	0.98	N.S.
PA 16:1;0_18:0;0	0.0032	3	0.00047	0.0031	3	0.00071	0.975	0.88	0.98	N.S.
PC 15:0;0_15:0;0	0.052	3	0.0056	0.051	3	0.0095	0.98	0.88	0.98	N.S.
PC O-16:2;0/18:0;0	0.017	3	0.0035	0.017	3	0.0033	1.03	0.88	0.98	N.S.
PC O-17:0;0/22:5;0	0.019	3	0.0029	0.018	3	0.002	0.982	0.88	0.98	N.S.
PE 14:0;0_18:1;0	0.024	3	0.0024	0.024	3	0.0035	0.983	0.88	0.98	N.S.
PE 16:1;0_18:2;0	0.0085	3	0.0011	0.0083	3	0.0016	0.979	0.88	0.98	N.S.
PE 18:0;0_22:5;0	0.027	3	0.004	0.026	3	0.0039	0.98	0.88	0.98	N.S.
PE O-16:0;0/16:0;0	0.0029	3	6.2e-05	0.0029	3	0.00021	0.993	0.88	0.98	N.S.
PE O-18:1;0/24:1;0	0.0051	3	5.3e-05	0.0049	2	0.0017	0.956	0.88	0.98	N.S.
PE O-18:2;0/18:3;0	0.0035	2	0.0014	0.0037	3	0.00079	1.06	0.88	0.98	N.S.
PE O-18:2;0/20:5;0	0.1	3	0.033	0.11	3	0.018	1.04	0.88	0.98	N.S.
PG 16:1;0_22:3;0	0.001	3	0.00014	0.00098	2	0.00018	0.974	0.88	0.98	N.S.
PG 18:2;0_22:6;0	0.022	3	0.0028	0.022	2	0.0033	0.978	0.88	0.98	N.S.
PS 17:0;0_18:1;0	0.061	3	0.01	0.062	3	0.0062	1.02	0.88	0.98	N.S.
SM 42:2;2	0.62	3	0.038	0.63	3	0.041	1.01	0.88	0.98	N.S.
Cer 42:0;2	0.002	3	0.00023	0.0021	3	0.00029	1.02	0.89	0.98	N.S.
PC 14:0;0_18:2;0	0.47	3	0.085	0.49	3	0.16	1.03	0.89	0.98	N.S.
PC 16:0;0_16:1;0	1.9	3	0.25	1.9	3	0.14	0.986	0.89	0.98	N.S.
PC 17:0;0_18:2;0	0.049	3	0.0051	0.05	3	0.0064	1.01	0.89	0.98	N.S.
PC 18:1;0_22:6;0	0.072	2	0.0011	0.073	3	0.013	1.02	0.89	0.98	N.S.
PC O-16:0;0/16:1;0	0.28	3	0.029	0.28	3	0.036	1.01	0.89	0.98	N.S.
PC O-16:1;0/22:5;0	0.033	3	0.0081	0.034	3	0.0056	1.02	0.89	0.98	N.S.
PC O-18:0;0/18:2;0	0.033	3	0.0056	0.034	3	0.0055	1.02	0.89	0.98	N.S.
PE 16:1;0_24:4;0	0.036	3	0.0042	0.036	3	0.0073	1.02	0.89	0.98	N.S.
PE 18:1;0_20:2;0	0.027	3	0.0062	0.027	3	0.001	1.02	0.89	0.98	N.S.
PE O-18:1;0/20:0;0	0.0023	3	0.00073	0.0023	2	0.00056	0.963	0.89	0.98	N.S.
PG 19:1;0_20:3;0	0.0011	3	8.6e-05	0.0011	2	0.0003	0.967	0.89	0.98	N.S.
PS 17:0;0_18:2;0	0.0056	3	0.001	0.0055	2	0.00068	0.98	0.89	0.98	N.S.
PS 18:1;0_19:0;0	0.025	3	0.0047	0.024	3	0.0035	0.98	0.89	0.98	N.S.
PC 16:0;0_24:0;0	0.018	3	0.006	0.019	3	0.00074	1.03	0.9	0.99	N.S.
PC 18:0;0_24:1;0	0.029	3	0.0056	0.029	2	0.0034	0.982	0.9	0.99	N.S.
PE O-18:0;0/16:0;0	0.0093	3	0.00059	0.0092	3	0.0012	0.99	0.9	0.99	N.S.
PC 16:1;0_22:5;0	0.016	3	0.0023	0.016	3	0.0045	1.02	0.91	0.99	N.S.
PC 18:0;0_22:1;0	0.0052	3	0.00046	0.0051	3	0.0011	0.984	0.91	0.99	N.S.
PC 18:2;0_20:1;0	0.087	3	0.0089	0.088	3	0.011	1.01	0.91	0.99	N.S.
PC O-17:2;0/17:1;0	0.00057	3	0.00013	0.00058	3	0.00014	1.02	0.91	0.99	N.S.
PC O-18:1;0/20:5;0	0.015	3	0.0072	0.014	3	0.0022	0.965	0.91	0.99	N.S.
PC O-18:2;0/20:4;0	0.081	3	0.0052	0.08	3	0.0059	0.993	0.91	0.99	N.S.
PE O-18:2;0/16:0;0	0.2	3	0.023	0.2	3	0.018	1.01	0.91	0.99	N.S.
LPE 18:1;0	0.034	3	0.0073	0.035	3	0.0073	1.02	0.92	0.99	N.S.
LPE 20:0;0	0.0032	3	0.00018	0.0032	3	0.00028	0.993	0.92	0.99	N.S.
LPG 18:1;0	0.013	3	0.0018	0.013	3	0.0013	0.989	0.92	0.99	N.S.
PC 16:0;0_21:2;0	0.014	3	0.0021	0.013	2	0.004	0.972	0.92	0.99	N.S.
PC O-16:0;0/18:2;0	0.084	3	0.01	0.083	3	0.0077	0.991	0.92	0.99	N.S.
PC O-16:0;0/18:3;0	0.0013	3	0.00035	0.0012	3	0.00017	0.98	0.92	0.99	N.S.
PC O-18:1;0/22:6;0	0.033	3	0.012	0.034	3	0.0063	1.03	0.92	0.99	N.S.
PE 20:1;0_20:3;0	0.0027	3	0.00038	0.0026	3	0.00048	0.986	0.92	0.99	N.S.
PE O-16:1;0/19:2;0	0.0009	3	0.00017	0.00089	3	0.00018	0.984	0.92	0.99	N.S.
PE O-18:0;0/24:4;0	0.0028	3	0.00064	0.0029	3	0.0011	1.03	0.92	0.99	N.S.
PG 17:1;0_22:5;0	0.0047	2	0.00031	0.0048	3	0.00068	1.01	0.92	0.99	N.S.
PG 19:1;0_20:2;0	0.00086	3	0.00027	0.00089	3	0.00029	1.03	0.92	0.99	N.S.
PS 16:0;0_20:4;0	0.02	3	0.0043	0.02	3	0.003	0.983	0.92	0.99	N.S.
PS 18:1;0_22:0;0	0.064	3	0.0095	0.065	3	0.0061	1.01	0.92	0.99	N.S.
PC 14:0;0_18:1;0	0.63	3	0.086	0.64	3	0.046	1.01	0.93	0.99	N.S.
PC 16:0;0_24:4;0	0.02	3	0.0045	0.02	3	0.0037	1.02	0.93	0.99	N.S.
PC 16:1;0_16:1;0	1.3	3	0.2	1.3	3	0.39	1.02	0.93	0.99	N.S.
PC 16:1;0_18:0;0	0.22	3	0.034	0.22	3	0.017	0.991	0.93	0.99	N.S.
PC 18:0;0_22:5;0	0.032	3	0.0034	0.032	3	0.0032	1.01	0.93	0.99	N.S.
PC O-17:1;0/17:0;0	0.0096	3	0.0015	0.0095	3	0.00095	0.991	0.93	0.99	N.S.
PC O-18:0;0/22:6;0	0.0081	2	0.0018	0.0083	3	0.0026	1.02	0.93	0.99	N.S.
PE 20:1;0_20:4;0	0.011	3	0.0015	0.011	3	0.0016	1.01	0.93	0.99	N.S.
PG 18:0;0_22:4;0	0.0021	3	0.0002	0.0021	3	0.00033	1.01	0.93	0.99	N.S.
PS 16:1;0_22:4;0	0.0042	3	0.0011	0.0041	3	0.0022	0.97	0.93	0.99	N.S.
PS 17:1;0_18:1;0	0.011	3	0.00081	0.01	3	0.0025	0.986	0.93	0.99	N.S.
PC 16:1;0_17:0;0	0.033	3	0.0032	0.033	3	0.0019	0.995	0.94	0.99	N.S.
PC 17:1;0_18:0;0	0.032	3	0.0039	0.032	3	0.0038	1.01	0.94	0.99	N.S.
PC O-16:1;0/17:0;0	0.0018	3	0.00048	0.0018	3	0.00039	0.984	0.94	0.99	N.S.
PC O-17:0;0/22:6;0	0.0071	3	0.0015	0.0072	3	0.001	1.01	0.94	0.99	N.S.
PC O-18:2;0/17:0;0	0.0001	3	1.5e-05	9.9e-05	3	3.6e-05	0.983	0.94	0.99	N.S.
PS 16:0;0_16:1;0	0.011	3	0.00044	0.011	3	0.001	0.995	0.94	0.99	N.S.
PC 16:0;0_16:2;0	0.38	3	0.082	0.38	3	0.13	0.983	0.95	0.99	N.S.
PC 16:1;0_18:2;0	0.17	3	0.031	0.17	3	0.034	0.99	0.95	0.99	N.S.
PC 16:2;0_18:1;0	0.14	3	0.025	0.14	3	0.036	1.01	0.95	0.99	N.S.
PC O-16:0;0/20:3;0	0.045	3	0.0052	0.045	3	0.0016	0.995	0.95	0.99	N.S.
PC O-16:1;0/18:2;0	0.0091	3	0.0016	0.009	3	0.0012	0.992	0.95	0.99	N.S.
PC O-17:0;0/20:5;0	0.0049	3	0.0011	0.005	3	0.00067	1.01	0.95	0.99	N.S.
PC O-18:1;0/20:1;0	0.026	3	0.0056	0.027	3	0.0032	1.01	0.95	0.99	N.S.
PE O-17:0;0/20:2;0	0.002	3	0.0004	0.0021	3	0.00025	1.01	0.95	0.99	N.S.
PS 17:1;0_22:1;0	0.0025	3	0.00046	0.0024	3	0.00039	0.99	0.95	0.99	N.S.
PS 18:1;0_22:3;0	0.01	3	0.0013	0.0099	3	0.00072	0.994	0.95	0.99	N.S.
LPE 22:4;0	0.0019	2	0.00061	0.0019	2	0.00018	1.01	0.96	0.99	N.S.
PC 14:0;0_22:1;0	0.0052	3	0.00094	0.0052	3	0.0006	1.01	0.96	0.99	N.S.
PC 17:1;0_19:1;0	0.0085	3	0.00059	0.0084	3	0.0012	0.995	0.96	0.99	N.S.
PC O-16:1;0/20:3;0	0.038	3	0.0042	0.038	3	0.0029	0.995	0.96	0.99	N.S.
PC O-16:2;0/18:1;0	0.03	3	0.0049	0.029	3	0.0042	0.994	0.96	0.99	N.S.
PC O-17:0;0/16:2;0	0.0022	3	0.0002	0.0022	3	0.00029	0.995	0.96	0.99	N.S.
PC O-17:2;0/16:1;0	0.0094	2	0.0021	0.0095	3	0.0016	1.01	0.96	0.99	N.S.
PC O-18:1;0/20:3;0	0.076	3	0.0072	0.075	3	0.0042	0.996	0.96	0.99	N.S.
PC O-18:2;0/20:3;0	0.022	3	0.003	0.022	3	0.0051	0.993	0.96	0.99	N.S.
PI 18:2;0_18:2;0	0.0042	3	0.0014	0.0041	3	0.001	0.986	0.96	0.99	N.S.
PS 18:1;0_20:1;0	0.13	3	0.011	0.12	3	0.014	0.995	0.96	0.99	N.S.
PS 18:1;0_20:4;0	0.026	3	0.008	0.026	3	0.012	0.981	0.96	0.99	N.S.
PC O-16:0;0/18:1;0	0.61	3	0.072	0.6	3	0.061	0.996	0.97	0.99	N.S.
PC O-16:0;0/24:5;0	0.014	3	0.00078	0.014	3	0.0032	1.01	0.97	0.99	N.S.
PC O-18:1;0/22:5;0	0.077	3	0.017	0.076	3	0.014	0.992	0.97	0.99	N.S.
PC O-18:1;0/24:5;0	0.014	3	0.008	0.015	3	0.0062	1.02	0.97	0.99	N.S.
PE 16:1;0_22:4;0	0.034	3	0.0043	0.034	3	0.0015	1	0.97	0.99	N.S.
PE O-16:1;0/22:1;0	0.03	3	0.0039	0.03	3	0.0025	0.997	0.97	0.99	N.S.
PE O-17:0;0/20:3;0	0.0048	3	0.00032	0.0048	3	0.00069	1	0.97	0.99	N.S.
PG 17:1;0_22:4;0	0.002	3	6.3e-05	0.002	2	0.0019	0.972	0.97	0.99	N.S.
PI 19:0;0_20:4;0	0.0074	3	0.0015	0.0074	3	0.0018	1.01	0.97	0.99	N.S.
PS 18:1;0_24:2;0	0.018	3	0.0029	0.019	3	0.0009	1	0.97	0.99	N.S.
PC 14:0;0_20:3;0	0.021	3	0.0053	0.021	3	0.0047	0.994	0.98	0.99	N.S.
PC 16:0;0_20:5;0	0.1	3	0.016	0.1	3	0.041	1.01	0.98	0.99	N.S.
PC 16:0;0_22:1;0	0.04	3	0.0056	0.04	3	0.0047	0.997	0.98	0.99	N.S.
PE O-18:1;0/15:0;0	7.3e-05	2	2.3e-05	7.4e-05	2	3.2e-05	1.01	0.98	0.99	N.S.
PS 16:0;0_18:2;0	0.012	3	0.0015	0.012	3	0.0011	1	0.98	0.99	N.S.
PE O-18:1;0/21:1;0	0.0013	3	0.0004	0.0013	3	0.00026	0.996	0.99	0.99	N.S.
LPC O-16:1;0	0.02	3	0.0011	0.02	3	0.0038	1	0.99	1	N.S.
PS 18:0;0_20:1;0	0.039	3	0.0038	0.039	3	0.0047	1	0.99	1	N.S.
PC O-17:2;0/17:0;0	0.0014	3	0.00039	0.0014	3	0.00024	1	1	1	N.S.
PC O-17:2;0/18:0;0	0.0015	3	0.00051	0.0015	3	0.00047	0.998	1	1	N.S.
PE 16:1;0_22:1;0	0.0043	3	0.00076	0.0042	3	0.00042	0.999	1	1	N.S.
PE O-16:1;0/21:3;0	0.0012	3	0.00023	0.0012	3	0.00013	1	1	1	N.S.
PG 14:0;0_16:0;0	0.0028	3	0.00075	0.0028	3	0.00017	0.999	1	1	N.S.
PG 16:1;0_20:4;0	0.0043	3	0.0009	0.0043	3	0.0005	1	1	1	N.S.

## Sheet: Results_WT_WCL vs Lyso-IP
feature	mean(WT-WCL)	n(WT-WCL)	sd(WT-WCL)	mean(WT-LYS)	n(WT-LYS)	sd(WT-LYS)	fold change of means (WT-LYS/WT-WCL)	p-value	BH	Signif
PG 16:0;0_18:2;0	0.0044	3	0.00025	0.013	3	0.00024	3.02	1.6e-06	0.00087	***
PE O-18:1;0/18:1;0	0.16	3	0.0024	0.26	3	0.0015	1.61	2.5e-06	0.00087	***
PE O-18:2;0/18:1;0	0.18	3	0.002	0.25	3	0.0024	1.4	3.3e-06	0.00087	***
PE 18:1;0_22:4;0	0.098	3	0.0019	0.048	3	0.0018	0.491	4.8e-06	0.00096	***
PE 18:1;0_20:4;0	0.5	3	0.011	0.25	3	0.011	0.509	1.1e-05	0.0015	**
PE O-16:1;0/18:1;0	0.46	3	0.011	0.75	3	0.013	1.64	1.1e-05	0.0015	**
PC O-16:0;0/22:2;0	0.0059	3	0.00033	0.012	3	0.00034	2.06	2e-05	0.0023	**
PC O-16:0;0/20:1;0	0.013	3	0.0007	0.043	3	0.0012	3.23	3.2e-05	0.0028	**
PC O-18:1;0/20:1;0	0.016	3	0.00087	0.031	3	0.00087	1.9	3.4e-05	0.0028	**
PC O-18:1;0/18:0;0	0.012	3	0.00047	0.021	3	0.00056	1.78	3.6e-05	0.0028	**
CL 72:7;0	0.05	3	0.00077	0.0063	2	0.00015	0.126	4.5e-05	0.0028	**
PG 18:1;0_20:2;0	0.008	3	0.00074	0.035	3	0.0013	4.35	4.5e-05	0.0028	**
PC O-18:1;0/17:1;0	0.00048	3	3.8e-05	0.0011	3	2.7e-05	2.27	4.6e-05	0.0028	**
PC O-18:0;0/16:0;0	0.13	3	0.01	0.28	3	0.01	2.2	5.1e-05	0.0028	**
LPG 18:1;0	0.0088	3	0.00053	0.017	3	0.00055	1.92	5.3e-05	0.0028	**
PC O-18:0;0/15:0;0	9.7e-05	3	1.2e-05	0.0003	3	1.4e-05	3.12	5.7e-05	0.0028	**
PE 18:1;0_20:3;0	0.17	3	0.0044	0.093	3	0.0027	0.548	6.3e-05	0.003	**
SM 36:2;2	0.012	3	0.00067	0.022	3	0.00044	1.9	6.9e-05	0.003	**
PG 16:0;0_20:2;0	0.0034	3	0.00013	0.0067	3	0.00021	1.98	7.2e-05	0.003	**
PC O-16:0;0/16:1;0	0.14	3	0.0048	0.22	3	0.0064	1.65	7.9e-05	0.0031	**
PE 18:0;0_20:4;0	0.89	3	0.031	0.35	3	0.017	0.388	8.4e-05	0.0032	**
PG 18:1;0_20:1;0	0.0089	3	0.00086	0.041	3	0.0017	4.57	8.7e-05	0.0032	**
PC O-17:0;0/16:1;0	0.049	3	0.0029	0.085	3	0.0024	1.72	9.9e-05	0.0034	**
PE O-18:2;0/17:1;0	0.0011	3	0.00014	0.0033	3	0.00018	2.92	0.00011	0.0035	**
PE O-18:2;0/20:1;0	0.035	3	0.00099	0.055	3	0.0014	1.54	0.00011	0.0035	**
DAG 14:0;0_18:0;0	0.0092	3	0.00076	0.02	3	0.00088	2.13	0.00012	0.0035	**
SM 32:1;2	0.063	3	0.0026	0.093	3	0.0023	1.48	0.00012	0.0035	**
PC O-18:1;0/16:0;0	0.57	3	0.027	0.98	3	0.015	1.72	0.00013	0.0035	**
PE O-18:0;0/18:1;0	0.018	3	0.00057	0.038	3	0.0011	2.14	0.00013	0.0035	**
PC O-17:1;0/18:1;0	0.025	3	0.0011	0.038	3	0.0012	1.53	0.00014	0.0035	**
PE O-18:0;0/22:4;0	0.011	3	0.00061	0.02	3	0.00076	1.76	0.00014	0.0035	**
PC O-18:1;0/15:0;0	0.00066	3	9.8e-05	0.0018	3	0.0001	2.7	0.00016	0.0039	**
PI 18:1;0_21:3;0	0.021	3	0.00092	0.011	3	0.00088	0.524	0.00016	0.0039	**
PG 16:1;0_22:5;0	0.0023	3	0.0004	0.0098	3	0.00064	4.35	0.0002	0.0046	**
PE O-18:1;0/22:2;0	0.0066	3	0.00033	0.011	3	0.00038	1.59	0.0002	0.0047	**
PC 18:1;0_22:4;0	0.18	3	0.0067	0.11	3	0.0074	0.594	0.00022	0.0048	**
PE 16:1;0_18:0;0	0.14	3	0.0047	0.096	3	0.0044	0.668	0.00023	0.0049	**
PC O-17:0;0/17:0;0	0.036	3	0.002	0.06	3	0.0024	1.64	0.00025	0.0051	**
PE O-16:1;0/18:2;0	0.065	3	0.00079	0.098	3	0.0019	1.52	0.00025	0.0051	**
PC O-16:1;0/18:1;0	0.1	3	0.0052	0.16	3	0.0057	1.54	0.00026	0.0051	**
PC O-18:0;0/20:1;0	0.013	3	0.0014	0.027	3	0.0015	2.17	0.00026	0.0051	**
PC 17:0;0_20:1;0	0.0069	3	0.00034	0.01	3	0.00034	1.47	0.0003	0.0056	**
PC O-18:0;0/18:1;0	0.11	3	0.0034	0.23	3	0.0079	2.08	0.00031	0.0056	**
PE O-18:0;0/20:1;0	0.0057	3	0.00049	0.013	3	0.00071	2.21	0.00031	0.0056	**
PE O-16:0;0/22:4;0	0.023	3	0.0018	0.043	3	0.0022	1.84	0.00033	0.0059	**
PG 17:0;0_18:1;0	0.002	3	0.00018	0.0075	3	0.0004	3.7	0.00034	0.0059	**
PC 18:1;0_20:3;0	0.27	3	0.013	0.15	3	0.0092	0.551	0.00037	0.0061	**
PE 18:1;0_18:1;0	1.6	3	0.033	1.3	3	0.025	0.814	0.00037	0.0061	**
PG 16:0;0_19:1;0	0.0018	3	0.00025	0.0042	3	0.00027	2.28	0.00037	0.0061	**
PE 18:0;0_22:5;0	0.046	3	0.0014	0.025	3	0.00051	0.547	0.0004	0.0063	**
PE O-16:1;0/17:1;0	0.0047	3	0.00052	0.0092	3	0.00042	1.96	0.0004	0.0063	**
PE O-16:0;0/18:1;0	0.012	3	0.00023	0.026	3	0.00077	2.22	0.00041	0.0063	**
PC O-17:0;0/18:2;0	0.014	3	0.00045	0.025	3	0.00092	1.75	0.00044	0.0065	**
PC O-16:0;0/17:1;0	0.0013	3	0.00014	0.0037	3	0.00024	2.81	0.00045	0.0065	**
PC O-17:0;0/16:0;0	0.037	3	0.0043	0.08	3	0.0025	2.14	0.00045	0.0065	**
Cer 36:2;2	0.0017	3	6.4e-05	0.0032	3	0.00013	1.84	0.00047	0.0066	**
PG 18:0;0_20:3;0	0.00087	3	0.00018	0.0037	3	0.0003	4.19	0.00047	0.0066	**
PC O-16:1;0/16:0;0	0.11	3	0.0053	0.18	3	0.0021	1.67	0.0005	0.0068	**
PE 18:1;0_18:2;0	0.3	3	0.0096	0.21	3	0.0053	0.687	0.00051	0.0068	**
PE O-16:0;0/22:3;0	0.0024	2	9.9e-05	0.0046	3	0.00019	1.87	0.00053	0.0068	**
PE O-16:1;0/20:3;0	0.11	3	0.0039	0.16	3	0.0058	1.43	0.00054	0.0068	**
SM 34:2;2	0.13	3	0.0039	0.19	3	0.007	1.54	0.00054	0.0068	**
PC 16:0;0_19:2;0	0.016	3	0.00031	0.011	3	0.00058	0.648	0.00055	0.0068	**
PE 18:0;0_18:1;0	0.97	3	0.018	0.78	3	0.0085	0.801	0.00055	0.0068	**
PE O-18:1;0/22:1;0	0.012	3	0.0009	0.024	3	0.00035	1.99	0.00057	0.0069	**
CL 70:6;0	0.059	3	0.006	0.0091	3	0.0039	0.153	0.0006	0.0072	**
PE O-18:1;0/20:1;0	0.031	3	0.00064	0.054	3	0.0017	1.74	0.0006	0.0072	**
CE 18:2;0	0.035	2	0.0011	0.083	3	0.0035	2.38	0.00062	0.0072	**
PC O-16:0;0/18:1;0	0.44	3	0.019	0.79	3	0.036	1.78	0.00063	0.0073	**
PC O-18:0;0/18:0;0	0.0089	2	0.00031	0.016	3	0.00065	1.77	0.00065	0.0074	**
PC O-18:0;0/14:0;0	0.026	3	0.0024	0.044	3	0.002	1.69	0.00067	0.0076	**
PC 18:0;0_20:4;0	0.2	3	0.011	0.11	3	0.0061	0.552	0.00069	0.0076	**
PE O-16:0;0/20:1;0	0.0032	3	0.00016	0.012	3	0.00059	3.78	0.00073	0.0079	**
PC 17:1;0_20:4;0	0.052	3	0.0017	0.034	3	0.00074	0.662	0.00074	0.0079	**
PC O-18:2;0/20:1;0	0.0023	3	0.00012	0.0052	3	0.00027	2.23	0.00075	0.0079	**
PG 19:1;0_19:1;0	0.00024	3	2e-05	0.00073	3	4.6e-05	3.03	0.00075	0.0079	**
PC O-16:0;0/16:0;0	0.59	3	0.036	1.1	3	0.011	1.83	0.00079	0.0082	**
PG 18:0;0_18:2;0	0.0058	3	0.00031	0.011	3	5.5e-05	1.94	0.00081	0.0083	**
PG 18:2;0_20:1;0	0.0012	3	0.00023	0.0036	3	0.00033	2.97	0.00084	0.0085	**
PC O-16:0;0/20:0;0	0.00034	2	7.7e-05	0.0016	3	0.00013	4.71	0.00086	0.0086	**
PG 16:1;0_20:1;0	0.0032	3	0.00022	0.0057	3	0.00034	1.8	0.0009	0.0087	**
PG 16:0;0_16:1;0	0.0057	3	0.0005	0.016	3	0.0011	2.85	0.00091	0.0087	**
PE O-18:1;0/16:0;0	0.021	3	0.0012	0.032	3	0.0006	1.54	0.00092	0.0087	**
PC 16:1;0_18:1;0	1.6	3	0.073	1	3	0.074	0.66	0.00093	0.0087	**
PE O-18:1;0/22:3;0	0.0097	3	0.00029	0.015	3	0.00058	1.53	0.00094	0.0087	**
PC 18:1;0_18:2;0	1.1	3	0.063	0.68	3	0.053	0.614	0.00096	0.0087	**
PE O-18:1;0/20:3;0	0.053	3	0.0013	0.078	3	0.0027	1.46	0.00096	0.0087	**
PG 16:1;0_18:1;0	0.026	3	0.0012	0.082	3	0.0043	3.21	0.00096	0.0087	**
PG 18:2;0_20:2;0	0.0009	3	0.00016	0.0029	3	0.00026	3.18	0.001	0.0091	**
PA 16:0;0_20:1;0	0.0039	3	0.00019	0.0019	2	0.00014	0.485	0.0011	0.0093	**
PC O-16:0;0/22:1;0	0.013	3	0.00094	0.031	3	0.0021	2.47	0.0011	0.0093	**
PE O-18:0;0/20:4;0	0.02	3	0.00063	0.028	3	0.0011	1.4	0.0011	0.0093	**
Cer 40:1;2	0.013	3	0.00013	0.019	3	0.00044	1.41	0.0011	0.0095	**
CL 70:5;0	0.13	3	0.013	0.019	3	0.0065	0.147	0.0012	0.0099	**
PC 18:2;0_20:4;0	0.051	3	0.0025	0.026	3	0.00089	0.499	0.0012	0.0099	**
PC O-18:1;0/22:4;0	0.046	3	0.002	0.065	3	0.003	1.43	0.0012	0.0099	**
PE O-16:1;0/19:1;0	0.0012	3	7.7e-05	0.0031	3	0.00019	2.53	0.0012	0.0099	**
PE O-16:1;0/20:2;0	0.02	3	0.0015	0.031	3	0.00079	1.57	0.0012	0.0099	**
PG 16:1;0_18:2;0	0.005	3	0.00039	0.0094	3	0.00013	1.86	0.0012	0.0099	**
PG 18:1;0_18:1;0	0.14	3	0.00053	0.67	3	0.033	4.72	0.0012	0.0099	**
Cer 34:1;2	0.11	3	0.0038	0.15	3	0.0061	1.37	0.0013	0.0099	**
PC 12:0;0_16:0;0	0.019	3	0.0012	0.028	3	0.0013	1.43	0.0013	0.0099	**
PC 16:0;0_22:5;0	0.072	3	0.0035	0.05	3	0.0027	0.691	0.0013	0.0099	**
PC O-18:1;0/20:2;0	0.0096	3	0.00031	0.017	3	0.00081	1.8	0.0013	0.0099	**
PE O-16:1;0/20:1;0	0.076	3	0.0018	0.13	3	0.0055	1.76	0.0013	0.0099	**
PG 14:0;0_18:1;0	0.002	3	0.00015	0.01	3	0.00066	5.19	0.0013	0.0099	**
PG 18:0;0_18:1;0	0.026	3	0.00069	0.088	3	0.0043	3.38	0.0013	0.0099	**
SM 34:1;3	0.018	3	0.0011	0.04	3	0.0025	2.23	0.0013	0.0099	**
PI 19:1;0_20:3;0	0.0059	3	0.00031	0.0033	2	0.00015	0.565	0.0014	0.0099	**
PC 16:1;0_19:1;0	0.018	3	0.00093	0.01	3	0.0013	0.553	0.0014	0.01	**
PE 18:1;0_19:1;0	0.022	3	0.0014	0.012	3	0.00085	0.567	0.0014	0.01	**
LPE O-18:0;0	0.0018	3	0.0004	0.0077	3	0.00079	4.2	0.0015	0.011	*
PC 16:0;0_20:4;0	0.3	3	0.018	0.18	3	0.01	0.589	0.0016	0.011	*
PC O-18:2;0/16:0;0	0.024	3	0.0019	0.036	3	0.0018	1.49	0.0016	0.011	*
PC 18:1;0_22:5;0	0.11	3	0.0068	0.074	3	0.0057	0.651	0.0017	0.012	*
PC 18:2;0_18:2;0	0.067	3	0.00073	0.032	3	0.0031	0.478	0.0017	0.012	*
PE 16:1;0_24:4;0	0.044	3	0.0018	0.029	3	0.00067	0.647	0.0017	0.012	*
Cer 34:2;2	0.014	3	0.00082	0.021	3	0.0012	1.51	0.0018	0.012	*
CL 68:4;0	0.065	3	0.0052	0.0079	3	0.0012	0.122	0.0018	0.012	*
PE O-18:1;0/24:4;0	0.031	3	0.0017	0.042	3	0.002	1.38	0.0018	0.012	*
PC 16:1;0_18:2;0	0.15	3	0.0089	0.098	3	0.0084	0.656	0.0019	0.012	*
PE O-18:2;0/14:0;0	0.012	3	0.00052	0.0084	3	0.00061	0.71	0.0019	0.012	*
PE O-18:2;0/20:2;0	0.011	3	0.00058	0.015	3	0.00069	1.36	0.0019	0.012	*
PI 18:0;0_20:5;0	0.02	3	0.00052	0.015	3	0.00085	0.742	0.0019	0.012	*
DAG 18:1;0_20:4;0	0.043	3	0.0029	0.02	3	0.0041	0.459	0.002	0.013	*
PC 15:0;0_20:1;0	0.035	3	0.0027	0.05	3	0.0022	1.43	0.002	0.013	*
PC 16:0;0_16:1;0	1.7	3	0.056	1.4	3	0.05	0.812	0.002	0.013	*
PC 18:1;0_20:1;0	0.45	3	0.016	0.35	3	0.016	0.79	0.002	0.013	*
PG 18:1;0_22:5;0	0.015	3	0.00015	0.063	3	0.0038	4.33	0.002	0.013	*
SM 40:1;2	0.048	3	0.0021	0.097	3	0.0058	2.03	0.002	0.013	*
CL 72:6;0	0.11	3	0.0089	0.012	3	0.0017	0.111	0.0021	0.013	*
DAG 14:0;0_18:1;0	0.055	3	0.0053	0.088	3	0.006	1.6	0.0021	0.013	*
DAG 18:0;0_20:4;0	0.058	3	0.0012	0.024	3	0.0038	0.416	0.0021	0.013	*
PC 18:1;0_22:3;0	0.025	3	0.001	0.012	2	2.6e-05	0.493	0.0021	0.013	*
PE O-18:1;0/19:1;0	0.00052	2	0.00013	0.0032	3	0.00011	6.11	0.0021	0.013	*
SM 36:1;2	0.023	3	0.00041	0.044	3	0.002	1.88	0.0022	0.013	*
Cer 42:1;2	0.058	3	0.0008	0.063	3	0.00036	1.1	0.0023	0.013	*
PC 16:0;0_20:3;0	0.14	3	0.0074	0.1	3	0.0052	0.721	0.0023	0.013	*
Chol	17.9	3	0.77	22	3	0.59	1.23	0.0024	0.014	*
PC O-16:0;0/22:5;0	0.027	3	0.00038	0.037	3	0.0012	1.34	0.0025	0.014	*
PC O-16:1;0/20:1;0	0.0033	3	0.00056	0.0072	3	0.00075	2.22	0.0025	0.014	*
PC O-18:1;0/16:1;0	0.06	3	0.0026	0.076	3	0.0031	1.27	0.0025	0.014	*
PE 16:0;0_22:4;0	0.12	3	0.0037	0.094	3	0.0051	0.776	0.0025	0.014	*
PG 16:0;0_18:1;0	0.1	3	0.0021	0.18	3	0.0083	1.73	0.0027	0.015	*
PI 16:0;0_21:3;0	0.0045	3	0.00023	0.0029	2	0.00011	0.659	0.0027	0.015	*
PC 16:0;0_18:2;0	0.78	3	0.024	0.58	3	0.038	0.744	0.0028	0.015	*
PE 16:0;0_20:1;0	0.12	3	0.0028	0.1	3	0.0012	0.844	0.0028	0.015	*
PE O-17:1;0/20:3;0	0.0041	3	0.00013	0.0048	3	7e-05	1.19	0.0028	0.015	*
PC O-16:0;0/24:1;0	0.0072	3	0.0013	0.014	3	0.00078	1.92	0.0029	0.015	*
PE 16:0;0_16:1;0	0.053	3	0.00087	0.045	3	0.0015	0.841	0.0029	0.015	*
PE O-16:0;0/20:2;0	0.0014	3	0.00028	0.0028	3	0.00022	1.99	0.0029	0.015	*
PG 18:1;0_19:1;0	0.0044	3	0.00022	0.023	3	0.0018	5.19	0.0029	0.015	*
HexCer 40:1;2	0.0089	3	0.0012	0.048	3	0.0046	5.42	0.003	0.015	*
PC 15:0;0_15:0;0	0.027	3	0.0013	0.045	3	0.0029	1.68	0.003	0.015	*
PC O-17:1;0/16:0;0	0.05	3	0.0036	0.086	3	0.00044	1.72	0.003	0.015	*
PC O-17:2;0/18:0;0	0.00067	3	7.4e-05	0.0014	3	1.3e-05	2.04	0.003	0.015	*
PC O-18:0;0/18:2;0	0.025	3	0.0014	0.049	3	0.0036	1.97	0.003	0.015	*
PE O-17:1;0/22:5;0	0.021	3	0.0021	0.031	3	0.0017	1.49	0.003	0.015	*
PC 18:0;0_18:2;0	0.47	3	0.026	0.34	3	0.018	0.728	0.0031	0.015	*
PC O-18:0;0/22:5;0	0.0098	3	0.00087	0.014	3	0.00083	1.45	0.0031	0.015	*
PI 20:1;0_20:3;0	0.013	3	0.00053	0.0083	2	0.00044	0.643	0.0031	0.015	*
PE O-18:2;0/19:1;0	0.0023	3	0.00032	0.0039	3	0.0002	1.72	0.0032	0.016	*
PG 18:1;0_18:2;0	0.034	3	0.0021	0.1	3	0.0082	2.98	0.0032	0.016	*
SM 40:2;2	0.04	3	0.0018	0.079	3	0.0055	2	0.0033	0.016	*
PC 18:0;0_22:4;0	0.059	3	0.0028	0.038	3	0.0042	0.646	0.0034	0.016	*
PE 18:2;0_18:2;0	0.016	3	0.0013	0.0093	3	0.0011	0.598	0.0034	0.016	*
PC 18:1;0_18:1;0	5	3	0.26	3.5	3	0.31	0.706	0.0035	0.017	*
PC O-16:1;0/18:0;0	0.0064	3	0.00093	0.012	3	0.0012	1.86	0.0035	0.017	*
PE 15:0;0_20:1;0	0.0071	3	0.00016	0.01	3	0.00046	1.45	0.0035	0.017	*
PC 16:0;0_20:2;0	0.11	3	0.0056	0.079	3	0.0059	0.732	0.0036	0.017	*
PC 16:0;0_19:1;0	0.084	3	0.0021	0.065	3	0.0037	0.776	0.0037	0.017	*
PC 18:1;0_20:4;0	0.42	3	0.025	0.23	3	0.0066	0.549	0.0037	0.017	*
PE 18:0;0_18:2;0	0.21	3	0.0069	0.16	3	0.0015	0.74	0.0037	0.017	*
PC 18:1;0_18:3;0	0.039	3	0.003	0.025	3	0.0025	0.644	0.0039	0.018	*
PC 18:1;0_24:4;0	0.023	3	0.00077	0.011	3	0.002	0.462	0.0039	0.018	*
SM 42:1;2	0.16	3	0.0059	0.31	3	0.021	1.93	0.0039	0.018	*
PG 16:1;0_20:2;0	0.0016	3	0.00025	0.0034	3	0.00038	2.13	0.0041	0.019	*
PC O-18:1;0/18:1;0	0.21	3	0.0058	0.36	3	0.021	1.73	0.0042	0.019	*
PE 18:1;0_22:5;0	0.12	3	0.0049	0.062	2	0.005	0.526	0.0042	0.019	*
PC 16:1;0_22:4;0	0.024	3	0.0011	0.015	3	0.0019	0.615	0.0043	0.019	*
Cer 40:2;2	0.0098	3	0.00058	0.013	3	0.00029	1.31	0.0044	0.019	*
PC O-16:0;0/24:4;0	0.026	3	0.00097	0.035	3	0.0019	1.37	0.0044	0.019	*
PI 17:0;0_20:4;0	0.037	3	0.0016	0.025	3	0.0026	0.673	0.0044	0.019	*
HexCer 34:1;2	0.033	3	0.00042	0.14	3	0.012	4.24	0.0046	0.02	*
PC O-16:0;0/20:2;0	0.0067	3	0.0003	0.017	3	0.0014	2.59	0.0046	0.02	*
PE O-16:0;0/24:4;0	0.0028	3	0.00052	0.0057	3	0.00021	2.05	0.0046	0.02	*
SM 34:1;2	1.1	3	0.021	1.8	3	0.093	1.6	0.0046	0.02	*
HexCer 44:2;2	0.0059	2	0.0016	0.021	3	0.0018	3.56	0.0047	0.02	*
PE O-18:1;0/20:2;0	0.0093	3	0.0009	0.013	3	0.00057	1.44	0.0047	0.02	*
PC 16:1;0_20:3;0	0.032	3	0.0016	0.02	3	0.00032	0.626	0.0048	0.02	*
PE 16:0;0_18:2;0	0.049	3	0.0025	0.035	3	0.00099	0.707	0.0048	0.02	*
PI 19:0;0_20:4;0	0.0097	3	0.00077	0.0054	3	0.00031	0.555	0.0048	0.02	*
PC O-16:0;0/20:3;0	0.031	3	0.0035	0.048	3	0.0039	1.55	0.0049	0.02	*
PE 18:1;0_18:3;0	0.014	3	0.0009	0.0094	3	0.0012	0.652	0.0049	0.02	*
PE 20:1;0_20:4;0	0.022	3	0.0017	0.009	3	0.00027	0.414	0.0049	0.02	*
PE O-16:0;0/20:3;0	0.0038	3	0.00045	0.0064	3	0.00017	1.69	0.0051	0.021	*
PS 18:2;0_22:0;0	0.0081	2	0.00019	0.0042	2	0.00026	0.523	0.0051	0.021	*
HexCer 42:2;2	0.066	3	0.0037	0.3	3	0.031	4.57	0.0052	0.021	*
PC 16:1;0_20:1;0	0.082	3	0.0027	0.059	3	0.0049	0.718	0.0052	0.021	*
PC 18:2;0_20:3;0	0.032	3	0.0025	0.016	3	0.00074	0.501	0.0052	0.021	*
LPI 18:0;0	0.079	3	0.0067	0.12	3	0.0092	1.5	0.0053	0.021	*
PE 16:1;0_20:1;0	0.04	3	0.0019	0.031	3	0.0023	0.76	0.0054	0.021	*
PE O-18:1;0/17:1;0	0.00082	3	7.4e-05	0.0018	3	0.00019	2.24	0.0054	0.021	*
PG 16:1;0_19:1;0	0.00098	3	0.00024	0.0021	3	0.00012	2.16	0.0055	0.021	*
PE O-17:1;0/20:1;0	0.002	2	1.7e-05	0.0087	3	0.00087	4.27	0.0056	0.022	*
PI 16:0;0_20:3;0	0.063	3	0.0019	0.055	3	0.0016	0.874	0.0056	0.022	*
PE 18:0;0_20:2;0	0.015	3	0.0009	0.01	3	0.0012	0.677	0.0057	0.022	*
PS 16:1;0_24:0;0	0.0066	3	0.00033	0.0051	3	0.00037	0.767	0.0057	0.022	*
SM 42:2;2	0.44	3	0.016	0.73	3	0.05	1.66	0.0058	0.022	*
LPE 22:4;0	0.002	3	7.8e-05	0.0029	3	0.00018	1.46	0.006	0.023	*
PC O-17:0;0/15:0;0	0.075	3	0.0042	0.092	3	0.0031	1.23	0.006	0.023	*
HexCer 34:1;3	0.0053	3	0.00038	0.033	3	0.0039	6.2	0.0061	0.023	*
PC 16:0;0_22:2;0	0.018	3	0.0013	0.012	3	0.00094	0.704	0.0062	0.023	*
PE 18:1;0_19:0;0	0.01	3	0.00079	0.0066	2	0.00036	0.636	0.0062	0.023	*
PE O-16:1;0/22:2;0	0.016	3	0.0011	0.022	3	0.00042	1.35	0.0062	0.023	*
PE O-18:0;0/20:3;0	0.0051	3	0.00034	0.0065	3	0.00022	1.27	0.0062	0.023	*
PI 17:0;0_20:3;0	0.0081	3	0.00033	0.0057	2	2.7e-05	0.71	0.0062	0.023	*
PI 17:1;0_20:3;0	0.0065	3	0.00042	0.0043	3	0.00056	0.653	0.0062	0.023	*
PE O-16:1;0/24:4;0	0.08	3	0.0037	0.11	3	0.0063	1.33	0.0063	0.023	*
DAG 14:0;0_20:1;0	0.005	3	0.00065	0.0095	3	5.7e-05	1.91	0.0064	0.023	*
PC 20:1;0_20:4;0	0.033	3	0.0021	0.019	3	0.00037	0.571	0.0064	0.023	*
PE 18:0;0_19:2;0	0.0019	3	0.00023	0.00074	3	8.5e-05	0.387	0.0065	0.023	*
PC 18:2;0_22:4;0	0.02	3	0.0019	0.011	3	0.00083	0.562	0.0067	0.024	*
PC 20:1;0_20:3;0	0.015	3	0.0013	0.0092	3	0.0015	0.611	0.0067	0.024	*
PG 18:1;0_22:4;0	0.0062	3	0.00086	0.019	3	0.0024	2.98	0.0067	0.024	*
PG 18:2;0_20:4;0	0.0013	3	1.7e-05	0.0041	3	0.0004	3.14	0.0067	0.024	*
PC 18:1;0_20:2;0	0.17	3	0.013	0.12	3	0.0088	0.683	0.0068	0.024	*
PC O-18:1;0/14:0;0	0.044	3	0.00084	0.068	3	0.0041	1.56	0.0072	0.025	*
PC 16:0;0_22:4;0	0.11	3	0.0053	0.079	3	0.00096	0.71	0.0073	0.025	*
PC O-18:0;0/16:1;0	0.034	3	0.00088	0.052	3	0.0032	1.52	0.0073	0.025	*
PC O-18:0;0/20:4;0	0.052	3	0.0047	0.07	3	0.0042	1.36	0.0073	0.025	*
PC O-18:0;0/22:1;0	0.0049	3	0.0011	0.012	3	0.00019	2.37	0.0073	0.025	*
PE 16:0;0_18:1;0	0.53	3	0.013	0.47	3	0.0054	0.89	0.0074	0.025	*
Cer 34:0;2	0.0071	3	0.00071	0.011	3	0.0011	1.59	0.0075	0.026	*
HexCer 42:1;2	0.04	3	0.00062	0.21	3	0.026	5.34	0.0075	0.026	*
PC O-18:1;0/20:3;0	0.057	3	0.0041	0.073	3	0.0023	1.29	0.0076	0.026	*
PG 17:1;0_18:1;0	0.0067	3	0.0006	0.026	3	0.0033	3.9	0.0076	0.026	*
LPS 18:1;0	0.024	3	0.0023	0.036	3	0.00062	1.52	0.0077	0.026	*
PC O-17:1;0/20:3;0	0.0027	3	0.00037	0.0041	3	0.00032	1.53	0.0078	0.026	*
PE O-16:1;0/24:3;0	0.0037	2	0.00018	0.0057	2	0.00014	1.54	0.0078	0.026	*
PC O-16:0;0/17:0;0	0.00021	3	1.2e-05	0.00069	3	7.9e-05	3.31	0.0079	0.026	*
PE O-16:0;0/20:4;0	0.025	3	0.00093	0.035	3	0.0023	1.43	0.0079	0.026	*
PI 18:0;0_20:4;0	2.7	3	0.2	1.6	3	0.037	0.574	0.0081	0.027	*
PC 17:1;0_18:0;0	0.049	3	0.0031	0.038	3	0.0026	0.763	0.0083	0.027	*
PC 18:0;0_19:2;0	0.0093	3	0.0005	0.0068	3	0.00015	0.727	0.0083	0.027	*
PC O-16:0;0/18:2;0	0.069	3	0.0025	0.11	3	0.008	1.58	0.0084	0.027	*
PE O-16:0;0/22:1;0	0.0044	3	0.0012	0.0089	3	0.00064	2.01	0.0087	0.028	*
Cer 44:1;2	0.0025	3	0.00027	0.0043	3	0.00048	1.75	0.0088	0.028	*
PC O-17:0;0/20:4;0	0.02	3	0.0014	0.026	3	0.00065	1.29	0.0088	0.028	*
PI 20:1;0_20:4;0	0.045	3	0.0047	0.023	3	0.0014	0.497	0.0091	0.029	*
PG 17:0;0_18:2;0	0.00062	2	3.3e-05	0.0013	3	0.00014	2.16	0.0092	0.029	*
PE 18:0;0_22:6;0	0.023	3	0.002	0.012	2	0.00028	0.522	0.0093	0.029	*
PE O-18:2;0/22:1;0	0.016	3	0.00048	0.025	3	0.0019	1.63	0.0093	0.029	*
PI 16:0;0_18:2;0	0.027	3	0.0035	0.013	3	0.0037	0.488	0.0093	0.029	*
PC 18:1;0_24:1;0	0.033	3	0.002	0.026	3	0.0018	0.776	0.0094	0.029	*
PE O-16:0;0/22:2;0	0.0021	3	0.00026	0.0034	3	0.00037	1.64	0.0094	0.029	*
PE O-18:1;0/14:0;0	0.0043	3	0.00045	0.006	3	0.00043	1.39	0.0099	0.031	*
PC 16:0;0_24:4;0	0.022	3	0.0023	0.014	3	0.0015	0.631	0.01	0.031	*
PC O-17:0;0/16:2;0	0.0019	3	0.00016	0.0024	3	0.00014	1.31	0.01	0.031	*
PC O-17:0;0/19:1;0	0.01	3	0.00017	0.016	3	0.0011	1.56	0.01	0.031	*
PC O-18:1;0/20:4;0	0.15	3	0.0024	0.18	3	0.0068	1.2	0.01	0.031	*
PE 18:1;0_24:0;0	0.018	3	0.0011	0.012	3	0.00012	0.662	0.01	0.031	*
PG 16:0;0_20:1;0	0.0051	3	0.00019	0.012	3	0.0012	2.27	0.01	0.031	*
PA 18:1;0_18:1;0	0.026	3	0.0043	0.011	3	0.0024	0.409	0.011	0.032	*
PC O-18:0;0/22:4;0	0.021	3	0.0037	0.035	3	0.0039	1.65	0.011	0.032	*
PE O-16:1;0/24:1;0	0.0027	3	3.7e-05	0.0048	3	0.00038	1.76	0.011	0.032	*
PC 16:1;0_20:2;0	0.021	3	0.0012	0.013	3	0.0021	0.645	0.011	0.033	*
PE 18:1;0_20:1;0	0.15	3	0.011	0.11	3	0.0098	0.749	0.011	0.033	*
PC 14:0;0_18:1;0	0.73	3	0.035	0.61	3	0.028	0.84	0.012	0.034	*
PC O-18:2;0/18:0;0	0.0036	3	0.00036	0.0057	3	0.00061	1.59	0.012	0.034	*
PE O-17:0;0/19:1;0	0.00062	3	7.6e-05	0.00088	3	4.2e-05	1.43	0.012	0.034	*
PE O-17:1;0/18:1;0	0.029	3	0.0017	0.045	3	0.0041	1.54	0.012	0.034	*
PE O-18:2;0/22:5;0	0.16	3	0.0036	0.11	3	0.012	0.676	0.012	0.034	*
PG 20:2;0_20:4;0	0.00044	2	7.5e-05	0.0011	2	5.7e-05	2.55	0.012	0.034	*
PI 18:1;0_20:4;0	1.5	3	0.15	0.77	3	0.014	0.502	0.012	0.034	*
PS 16:1;0_22:0;0	0.0088	3	0.00091	0.0054	3	0.00042	0.617	0.012	0.034	*
PC 17:1;0_18:1;0	0.53	3	0.0093	0.39	3	0.032	0.738	0.012	0.035	*
PC O-18:2;0/17:1;0	0.00028	3	5.3e-05	0.00052	3	7.1e-05	1.83	0.012	0.035	*
PE O-16:1;0/22:1;0	0.029	3	0.00039	0.043	3	0.0028	1.49	0.012	0.035	*
PS 18:1;0_22:4;0	0.045	3	0.0048	0.022	3	0.0069	0.488	0.012	0.035	*
PC O-18:0;0/20:3;0	0.017	3	0.001	0.03	3	0.0031	1.73	0.013	0.036	*
PC O-18:1;0/24:4;0	0.01	3	0.002	0.017	3	0.0012	1.65	0.013	0.036	*
PE O-18:1;0/22:4;0	0.18	3	0.0016	0.24	3	0.013	1.34	0.013	0.036	*
PG 16:0;0_20:3;0	0.0023	3	0.00021	0.006	3	0.00084	2.6	0.013	0.036	*
PG 18:1;0_20:3;0	0.008	3	0.0013	0.037	3	0.0063	4.64	0.013	0.036	*
PS 16:0;0_18:2;0	0.012	3	0.0012	0.0073	3	0.00048	0.609	0.013	0.036	*
PS 18:1;0_19:0;0	0.04	3	0.003	0.027	3	0.0039	0.68	0.013	0.036	*
DAG 16:0;0_18:0;0	0.21	3	0.011	0.25	3	0.0098	1.17	0.014	0.037	*
DAG 18:1;0_18:2;0	0.068	3	0.0052	0.049	3	0.0057	0.721	0.014	0.037	*
PC 16:0;0_18:1;0	10.2	3	0.39	8.7	3	0.46	0.854	0.014	0.037	*
PE 18:1;0_21:1;0	0.0042	3	0.00035	0.0029	3	0.0004	0.688	0.014	0.037	*
PE O-16:1;0/19:2;0	0.00061	3	7.8e-05	0.002	3	0.00031	3.2	0.014	0.037	*
PE O-17:1;0/22:4;0	0.028	3	0.00099	0.032	3	0.0014	1.16	0.014	0.037	*
PC 16:1;0_22:5;0	0.012	3	0.001	0.0075	2	4.5e-05	0.608	0.014	0.038	*
PC O-18:0;0/20:2;0	0.007	3	0.0014	0.013	3	0.002	1.89	0.014	0.038	*
PC O-18:2;0/14:0;0	0.0032	2	0.00016	0.0062	3	0.00072	1.92	0.014	0.038	*
PE O-18:0;0/18:2;0	0.0082	3	0.00058	0.01	3	0.00059	1.24	0.014	0.038	*
PC O-16:0;0/22:3;0	0.0047	3	0.00093	0.008	3	0.0004	1.69	0.015	0.04	*
PE 14:0;0_18:0;0	0.015	3	0.00086	0.012	2	0.00028	0.796	0.015	0.04	*
PE 18:0;0_22:2;0	0.0028	3	0.00021	0.0019	2	3.7e-05	0.682	0.015	0.04	*
PE 18:1;0_24:1;0	0.02	3	0.0023	0.012	3	0.001	0.592	0.015	0.04	*
PI 16:0;0_20:4;0	0.3	3	0.024	0.19	3	0.001	0.64	0.015	0.04	*
PC O-17:1;0/17:1;0	0.013	3	0.00042	0.011	3	0.0008	0.807	0.016	0.041	*
Cer 42:2;2	0.099	3	0.0023	0.11	3	0.0034	1.1	0.016	0.042	*
LPE O-16:1;0	0.021	3	0.0012	0.17	3	0.033	8.03	0.016	0.042	*
PE O-17:0;0/18:2;0	0.0062	3	0.00044	0.0082	3	0.00064	1.31	0.016	0.042	*
PE O-18:1;0/20:4;0	0.41	3	0.011	0.53	3	0.033	1.3	0.016	0.042	*
PI 16:1;0_18:1;0	0.044	3	0.0068	0.023	3	0.0056	0.532	0.016	0.042	*
PC 14:0;0_19:1;0	0.0056	3	0.00062	0.0038	3	0.00052	0.666	0.017	0.042	*
PC 18:0;0_20:1;0	0.041	3	0.0031	0.03	3	0.0037	0.727	0.017	0.042	*
PG 16:0;0_20:4;0	0.0028	3	0.00046	0.0043	3	0.00042	1.51	0.017	0.042	*
LPE O-18:1;0	0.012	3	0.00063	0.1	3	0.021	8.51	0.017	0.043	*
PE 16:1;0_18:1;0	0.27	3	0.015	0.22	3	0.0043	0.792	0.017	0.043	*
PE O-16:1;0/22:3;0	0.03	3	0.00044	0.04	3	0.0025	1.35	0.017	0.043	*
PE O-17:0;0/17:1;0	0.0032	3	0.00016	0.0037	3	9.7e-05	1.15	0.017	0.043	*
SM 38:1;2	0.0081	3	0.00069	0.018	3	0.0025	2.18	0.017	0.043	*
PC O-18:1;0/18:2;0	0.06	3	0.0043	0.082	3	0.0074	1.37	0.017	0.044	*
SM 44:2;2	0.017	3	0.0016	0.03	3	0.004	1.82	0.017	0.044	*
PI 18:1;0_20:3;0	0.5	3	0.051	0.29	3	0.0039	0.569	0.018	0.044	*
PI 19:1;0_20:4;0	0.031	3	0.0032	0.016	3	0.0051	0.521	0.018	0.046	*
PI 18:1;0_22:4;0	0.2	3	0.022	0.12	3	0.0037	0.577	0.019	0.046	*
PC 18:0;0_20:3;0	0.11	3	0.0091	0.075	3	0.0017	0.682	0.019	0.047	*
PE 16:1;0_19:1;0	0.0031	3	0.00047	0.0017	3	0.0002	0.527	0.02	0.048	*
PE O-18:1;0/22:5;0	0.08	3	0.0045	0.1	3	0.0082	1.3	0.02	0.049	*
PS 18:0;0_22:4;0	0.31	3	0.022	0.22	3	0.032	0.705	0.02	0.05	*
PC O-17:1;0/16:1;0	0.021	3	0.0012	0.025	3	0.00043	1.18	0.021	0.05	*
PE O-18:2;0/19:2;0	0.00032	3	5.1e-05	0.00066	3	0.00011	2.04	0.021	0.05	*
PS 16:0;0_18:0;0	0.064	3	0.0079	0.04	3	0.0032	0.613	0.021	0.05	*
LPS 18:0;0	0.025	3	0.00079	0.039	3	0.0039	1.57	0.021	0.051	N.S.
PC 18:1;0_22:6;0	0.088	3	0.008	0.057	2	8.9e-05	0.646	0.021	0.051	N.S.
PC O-16:0;0/22:4;0	0.053	3	0.0044	0.077	3	0.0084	1.46	0.021	0.051	N.S.
PC O-16:1;0/22:5;0	0.0094	3	0.0013	0.015	3	0.002	1.59	0.021	0.051	N.S.
DAG 14:0;0_16:0;0	0.06	3	0.0046	0.09	3	0.01	1.51	0.022	0.052	N.S.
PC 16:1;0_18:0;0	0.25	3	0.016	0.2	3	0.015	0.813	0.022	0.052	N.S.
PC 17:1;0_20:1;0	0.023	3	0.00073	0.028	3	0.0018	1.25	0.022	0.052	N.S.
PG 14:0;0_18:2;0	0.00033	2	5e-05	0.00076	3	0.00014	2.32	0.022	0.052	N.S.
Cer 32:1;2	0.0056	3	0.00057	0.0088	3	0.0011	1.55	0.023	0.054	N.S.
DAG 18:0;0_20:1;0	0.007	2	0.00033	0.017	3	0.0027	2.38	0.023	0.054	N.S.
LPE 18:1;0	0.016	3	0.00017	0.05	3	0.0092	3.08	0.023	0.054	N.S.
PE 17:1;0_22:1;0	0.0025	3	0.00013	0.0028	2	4.7e-05	1.16	0.023	0.054	N.S.
PE O-17:1;0/20:2;0	0.0019	3	0.00025	0.0026	3	0.00026	1.4	0.023	0.054	N.S.
PG 20:1;0_20:4;0	0.00054	2	0.00011	0.0011	3	0.00017	2	0.023	0.054	N.S.
LPE 16:0;0	0.004	3	0.0003	0.012	3	0.0023	3.02	0.024	0.055	N.S.
PE 16:1;0_22:1;0	0.0041	3	0.00019	0.0035	3	6.1e-05	0.854	0.024	0.055	N.S.
PE 18:2;0_20:3;0	0.0098	3	0.0014	0.0058	3	0.0014	0.589	0.024	0.055	N.S.
PE O-16:1;0/20:4;0	1.4	3	0.027	1.7	3	0.076	1.16	0.024	0.055	N.S.
PE O-18:1;0/18:2;0	0.045	3	0.0028	0.055	3	0.00021	1.23	0.024	0.055	N.S.
PS 18:1;0_22:1;0	0.13	3	0.0042	0.093	3	0.011	0.735	0.024	0.055	N.S.
PC 18:0;0_22:5;0	0.036	3	0.0035	0.023	3	0.00042	0.652	0.024	0.056	N.S.
PE O-18:2;0/16:0;0	0.18	3	0.005	0.15	3	0.012	0.801	0.024	0.056	N.S.
LPE O-18:2;0	0.01	3	0.00062	0.068	3	0.016	6.81	0.025	0.056	N.S.
PC 18:2;0_20:2;0	0.025	3	0.0036	0.014	3	0.0011	0.55	0.025	0.056	N.S.
LPC O-18:1;0	0.0067	3	0.00053	0.058	3	0.014	8.71	0.025	0.057	N.S.
PC 15:0;0_17:1;0	0.033	3	0.0039	0.043	3	0.0029	1.31	0.025	0.057	N.S.
PC 17:0;0_17:1;0	0.022	3	0.00094	0.03	3	0.0026	1.34	0.025	0.057	N.S.
PC 18:0;0_20:2;0	0.046	3	0.0028	0.039	3	0.0021	0.841	0.025	0.057	N.S.
PC 20:1;0_22:4;0	0.01	3	0.0017	0.0049	3	0.00037	0.473	0.026	0.057	N.S.
PE 18:1;0_22:3;0	0.075	2	0.0025	0.059	2	0.0016	0.791	0.026	0.057	N.S.
PE O-17:0;0/20:2;0	0.00072	2	1.7e-05	0.0023	3	0.00046	3.23	0.026	0.057	N.S.
PE 18:0;0_20:3;0	0.093	3	0.011	0.058	3	0.0014	0.617	0.026	0.058	N.S.
PE O-16:0;0/22:5;0	0.016	3	0.002	0.022	3	0.0019	1.34	0.026	0.058	N.S.
DAG 18:1;0_20:3;0	0.016	3	0.001	0.013	3	0.0012	0.806	0.027	0.059	N.S.
PI 18:1;0_18:2;0	0.14	3	0.018	0.08	3	0.0014	0.567	0.027	0.059	N.S.
PC O-18:2;0/20:2;0	0.0032	3	0.00056	0.0055	3	0.00093	1.75	0.028	0.061	N.S.
PI 18:1;0_22:3;0	0.037	3	0.0045	0.024	2	0.0018	0.663	0.028	0.061	N.S.
PS 16:1;0_20:1;0	0.019	3	0.002	0.014	3	0.0018	0.725	0.028	0.062	N.S.
LPE 18:0;0	0.027	3	0.0024	0.069	3	0.014	2.6	0.029	0.062	N.S.
PC 16:0;0_17:1;0	0.56	3	0.016	0.49	3	0.026	0.882	0.029	0.062	N.S.
PE O-18:0;0/22:2;0	0.0014	3	0.00026	0.0021	3	0.00017	1.46	0.029	0.062	N.S.
PS 18:1;0_19:1;0	0.034	3	0.00074	0.026	3	0.0028	0.758	0.029	0.063	N.S.
PC 18:2;0_20:1;0	0.074	3	0.0079	0.053	3	0.003	0.712	0.03	0.064	N.S.
PC O-16:1;0/20:2;0	0.0025	2	5.6e-05	0.0051	3	0.0008	2.03	0.03	0.064	N.S.
PS 17:1;0_18:0;0	0.024	3	0.00049	0.017	3	0.0022	0.717	0.03	0.064	N.S.
PC 16:1;0_17:0;0	0.036	3	0.001	0.028	3	0.003	0.776	0.031	0.065	N.S.
PC O-16:0;0/19:2;0	7.9e-05	3	1.4e-05	0.00028	3	6.6e-05	3.5	0.031	0.065	N.S.
PE 18:2;0_20:1;0	0.024	3	0.0023	0.018	3	0.00088	0.744	0.031	0.065	N.S.
PI 16:0;0_22:4;0	0.08	3	0.01	0.05	3	0.0029	0.632	0.031	0.065	N.S.
PC 15:0;0_17:0;0	0.021	3	0.0013	0.03	3	0.0034	1.43	0.031	0.066	N.S.
PG 18:2;0_22:4;0	0.0009	2	0.00014	0.0032	3	0.00078	3.57	0.031	0.066	N.S.
PE O-16:0;0/16:1;0	0.0027	3	8.9e-05	0.0039	3	0.0004	1.44	0.032	0.066	N.S.
PE O-16:1;0/21:1;0	0.00088	2	2e-05	0.0051	3	0.0013	5.79	0.032	0.066	N.S.
PS 18:1;0_24:0;0	0.067	3	0.0047	0.053	3	0.0057	0.791	0.032	0.066	N.S.
PS 18:2;0_20:0;0	0.0063	3	0.001	0.0037	2	0.00043	0.582	0.032	0.066	N.S.
PC O-17:2;0/16:0;0	0.0042	3	0.00043	0.0053	3	0.0004	1.26	0.032	0.067	N.S.
PI 17:0;0_22:4;0	0.0083	3	0.00021	0.0061	3	0.00077	0.74	0.032	0.067	N.S.
PS 18:0;0_22:5;0	0.054	3	0.0045	0.028	3	0.01	0.511	0.032	0.067	N.S.
PC O-18:1;0/22:5;0	0.029	3	0.0029	0.04	3	0.0046	1.38	0.033	0.067	N.S.
PE 17:1;0_17:1;0	0.004	3	0.00041	0.005	3	0.00036	1.25	0.033	0.067	N.S.
TAG 56:2;0	0.017	3	0.002	0.023	3	0.0024	1.34	0.033	0.067	N.S.
PC O-17:2;0/18:1;0	0.008	3	0.0013	0.011	3	0.00059	1.41	0.033	0.068	N.S.
PE O-18:0;0/20:2;0	0.0018	3	0.00038	0.0027	3	0.00032	1.52	0.033	0.068	N.S.
PE 17:0;0_18:1;0	0.04	3	0.0008	0.034	3	0.0024	0.842	0.034	0.068	N.S.
PI 18:0;0_20:3;0	0.36	3	0.03	0.29	3	0.021	0.808	0.035	0.07	N.S.
PG 18:2;0_18:2;0	0.0018	3	0.00037	0.0026	3	0.00028	1.49	0.035	0.072	N.S.
PS 18:1;0_24:1;0	0.099	3	0.013	0.065	3	0.0034	0.658	0.036	0.072	N.S.
PS 18:0;0_24:1;0	0.0089	3	0.001	0.0058	2	0.00079	0.65	0.036	0.073	N.S.
PC 15:0;0_18:2;0	0.057	3	0.0053	0.073	3	0.0071	1.29	0.037	0.074	N.S.
PE 18:2;0_20:4;0	0.0062	3	0.00089	0.0037	3	0.00014	0.599	0.037	0.075	N.S.
PE 16:0;0_17:1;0	0.012	3	0.00095	0.0095	3	0.0012	0.781	0.038	0.077	N.S.
LPE 20:1;0	0.0044	3	0.00019	0.0091	3	0.0017	2.07	0.04	0.079	N.S.
LPI 18:1;0	0.04	3	0.003	0.05	3	0.0043	1.24	0.04	0.08	N.S.
PC O-16:1;0/17:0;0	0.0015	3	0.00025	0.0021	3	0.00026	1.41	0.04	0.08	N.S.
PE 18:0;0_18:3;0	0.0049	3	0.00051	0.0036	3	0.00058	0.726	0.04	0.08	N.S.
PC O-18:2;0/18:1;0	0.06	3	0.0053	0.074	3	0.0063	1.24	0.041	0.08	N.S.
PI 17:1;0_22:4;0	0.0096	3	0.0021	0.0045	2	0.0012	0.468	0.041	0.08	N.S.
PI 18:1;0_20:2;0	0.099	3	0.01	0.071	3	0.00071	0.719	0.041	0.08	N.S.
PC 17:1;0_22:4;0	0.041	3	0.0027	0.034	2	0.0017	0.835	0.041	0.081	N.S.
PE O-16:1;0/21:3;0	0.0014	3	0.00011	0.0024	3	0.0004	1.74	0.041	0.081	N.S.
PC 17:2;0_18:1;0	0.049	3	0.0016	0.032	2	0.0029	0.655	0.042	0.081	N.S.
PC O-16:0;0/20:4;0	0.16	3	0.0077	0.19	3	0.012	1.16	0.042	0.081	N.S.
PE O-17:1;0/20:4;0	0.088	3	0.0034	0.1	3	0.0067	1.17	0.042	0.081	N.S.
PG 18:0;0_20:2;0	0.00096	2	0.0001	0.0032	2	0.00032	3.39	0.043	0.083	N.S.
PI 16:0;0_22:5;0	0.029	3	0.0043	0.018	3	0.0012	0.639	0.043	0.084	N.S.
SM 34:0;2	0.071	3	0.0057	0.1	3	0.013	1.42	0.044	0.084	N.S.
PC O-16:1;0/17:1;0	0.00075	3	2.3e-05	0.0014	3	0.00026	1.9	0.045	0.087	N.S.
PG 16:1;0_20:3;0	0.0029	3	0.00027	0.0035	3	0.00014	1.2	0.045	0.087	N.S.
PI 18:2;0_18:2;0	0.015	3	0.0047	0.003	3	0.00074	0.203	0.046	0.087	N.S.
PE 16:0;0_20:3;0	0.029	3	0.0022	0.023	3	0.00051	0.815	0.046	0.088	N.S.
PE 18:1;0_20:2;0	0.042	3	0.0041	0.032	3	0.00073	0.756	0.046	0.088	N.S.
PI 17:1;0_18:0;0	0.0021	2	8.2e-05	0.0033	2	0.0002	1.57	0.047	0.089	N.S.
DAG 16:0;0_16:0;0	0.15	3	0.011	0.18	3	0.012	1.17	0.047	0.09	N.S.
PC 18:1;0_19:1;0	0.13	3	0.0029	0.096	3	0.013	0.752	0.048	0.09	N.S.
PS 18:0;0_20:2;0	0.054	3	0.003	0.042	2	0.0033	0.773	0.048	0.091	N.S.
PG 18:1;0_20:4;0	0.0075	3	0.00069	0.018	3	0.0045	2.47	0.049	0.092	N.S.
PI 18:0;0_22:5;0	0.077	3	0.0089	0.057	3	0.0025	0.738	0.049	0.092	N.S.
CE 16:0;0	0.074	3	0.0096	0.15	3	0.032	1.98	0.05	0.093	N.S.
PE 17:1;0_19:1;0	0.0045	3	0.00056	0.0061	3	0.00078	1.36	0.05	0.093	N.S.
PA 16:0;0_18:1;0	0.025	3	0.0044	0.016	3	0.0035	0.634	0.051	0.094	N.S.
PA 18:0;0_18:2;0	0.0061	3	0.00052	0.0041	3	0.00099	0.667	0.051	0.094	N.S.
PS 18:0;0_20:4;0	0.19	3	0.016	0.16	3	0.011	0.827	0.051	0.094	N.S.
PC 16:1;0_22:1;0	0.008	3	0.00094	0.006	3	0.0007	0.759	0.052	0.095	N.S.
LPC 18:0;0	0.016	3	0.00075	0.13	3	0.045	7.88	0.053	0.097	N.S.
PE O-16:2;0/18:1;0	0.0089	3	0.00051	0.0076	3	0.0006	0.858	0.053	0.097	N.S.
PC O-17:1;0/22:4;0	0.0053	3	0.00034	0.007	3	0.0008	1.31	0.054	0.099	N.S.
PC O-16:0;0/16:2;0	0.0042	3	0.0011	0.0063	3	0.00067	1.5	0.055	0.1	N.S.
PE O-16:1;0/22:4;0	0.58	3	0.012	0.71	3	0.059	1.23	0.055	0.1	N.S.
PE 16:0;0_20:4;0	0.056	3	0.0021	0.047	3	0.0047	0.832	0.056	0.1	N.S.
PE O-18:0;0/16:1;0	0.0043	3	9.2e-05	0.0061	3	0.00079	1.42	0.056	0.1	N.S.
LPC 18:1;0	0.03	3	0.0005	0.16	3	0.056	5.29	0.057	0.1	N.S.
PC O-16:2;0/18:0;0	0.011	3	0.0019	0.017	3	0.0027	1.47	0.057	0.1	N.S.
PS 16:0;0_20:1;0	0.018	3	0.0028	0.012	3	0.00067	0.661	0.057	0.1	N.S.
DAG 18:0;0_18:1;0	0.12	3	0.0093	0.15	3	0.011	1.18	0.058	0.1	N.S.
PE 18:1;0_22:1;0	0.022	3	0.0025	0.017	3	0.0016	0.778	0.058	0.1	N.S.
PC O-17:1;0/18:2;0	0.0072	3	0.00067	0.009	3	0.00093	1.25	0.059	0.11	N.S.
PG 15:0;0_18:1;0	0.0016	3	0.00047	0.0026	3	0.00014	1.63	0.059	0.11	N.S.
PS 18:1;0_22:0;0	0.071	3	0.0077	0.055	3	0.0014	0.764	0.059	0.11	N.S.
LPC 16:0;0	0.034	3	0.0018	0.26	3	0.1	7.78	0.06	0.11	N.S.
PC 18:0;0_24:1;0	0.017	2	0.00066	0.023	3	0.0031	1.4	0.06	0.11	N.S.
PC 16:0;0_18:3;0	0.024	3	0.0023	0.019	3	0.0024	0.789	0.061	0.11	N.S.
PC O-18:2;0/17:0;0	6.4e-05	2	2e-05	0.00015	3	4.3e-05	2.35	0.061	0.11	N.S.
PE 16:1;0_20:2;0	0.0057	3	0.00014	0.0044	3	0.00064	0.764	0.061	0.11	N.S.
PG 17:1;0_18:0;0	0.0013	2	0.00041	0.0034	3	0.00017	2.68	0.061	0.11	N.S.
PI 17:1;0_20:2;0	0.0027	3	0.00033	0.002	2	3.5e-06	0.731	0.061	0.11	N.S.
PG 18:0;0_20:4;0	0.0013	3	0.00016	0.0023	3	0.00048	1.73	0.062	0.11	N.S.
LPC 16:1;0	0.0064	3	0.00067	0.024	3	0.0081	3.72	0.063	0.11	N.S.
PE O-17:1;0/18:2;0	0.0072	3	3.5e-05	0.01	3	0.0013	1.39	0.063	0.11	N.S.
PI 16:1;0_18:0;0	0.015	3	0.0025	0.022	3	0.0035	1.43	0.063	0.11	N.S.
PE O-16:1;0/24:2;0	0.0015	3	0.00026	0.002	3	0.00027	1.37	0.064	0.11	N.S.
PI 18:1;0_19:3;0	0.013	3	0.0026	0.0075	2	0.00072	0.598	0.065	0.11	N.S.
PC 14:0;0_18:0;0	0.13	3	0.0024	0.12	3	0.0051	0.924	0.066	0.11	N.S.
PC O-18:0;0/24:4;0	0.01	2	0.0021	0.019	2	0.00088	1.91	0.066	0.11	N.S.
PE 18:0;0_20:5;0	0.018	3	0.0024	0.013	3	0.00067	0.734	0.066	0.11	N.S.
PC 17:0;0_18:2;0	0.059	3	0.0021	0.051	3	0.0043	0.863	0.067	0.11	N.S.
PE O-18:2;0/20:3;0	0.083	3	0.0028	0.098	3	0.0081	1.19	0.067	0.11	N.S.
PG 16:0;0_22:4;0	0.0028	2	0.00049	0.0067	2	0.00097	2.4	0.067	0.11	N.S.
PI 18:1;0_18:1;0	0.51	3	0.051	0.41	3	0.012	0.801	0.068	0.12	N.S.
DAG 16:0;0_18:1;0	0.57	3	0.049	0.66	3	0.039	1.16	0.069	0.12	N.S.
LPE 20:4;0	0.0046	3	0.00051	0.0068	3	0.0012	1.48	0.07	0.12	N.S.
PE 17:0;0_17:1;0	0.003	3	0.00016	0.0035	3	0.00027	1.16	0.07	0.12	N.S.
PE 17:1;0_18:1;0	0.099	3	0.0044	0.075	3	0.013	0.761	0.07	0.12	N.S.
PE O-16:1;0/20:5;0	0.028	3	0.0025	0.036	3	0.0047	1.3	0.072	0.12	N.S.
PE O-16:1;0/24:5;0	0.016	3	0.00072	0.023	3	0.0034	1.41	0.072	0.12	N.S.
PE O-18:2;0/22:2;0	0.0081	3	0.00039	0.01	3	0.0013	1.3	0.072	0.12	N.S.
PS 16:0;0_20:2;0	0.01	3	0.0015	0.0071	2	0.0011	0.691	0.072	0.12	N.S.
PC O-18:1;0/18:3;0	0.0032	2	0.00039	0.0052	2	0.0006	1.63	0.075	0.13	N.S.
PG 16:0;0_17:1;0	0.0029	3	0.00097	0.0046	3	0.00034	1.62	0.075	0.13	N.S.
PC 16:0;0_22:1;0	0.038	3	0.0028	0.026	3	0.0067	0.685	0.076	0.13	N.S.
PE 19:1;0_20:1;0	0.00056	3	6.1e-05	0.00044	3	1.7e-05	0.798	0.076	0.13	N.S.
PE 16:1;0_22:5;0	0.031	3	0.0033	0.025	3	0.0023	0.814	0.077	0.13	N.S.
PE O-18:0;0/22:5;0	0.0083	2	0.00078	0.011	3	0.00071	1.27	0.079	0.13	N.S.
PE 17:0;0_20:2;0	0.0012	3	0.00018	0.0009	3	0.00015	0.737	0.081	0.13	N.S.
PS 16:0;0_22:1;0	0.013	3	0.0036	0.0065	2	0.0024	0.483	0.082	0.14	N.S.
PS 17:0;0_20:1;0	0.0036	3	0.00069	0.0053	3	0.001	1.48	0.082	0.14	N.S.
CE 18:1;0	0.25	3	0.022	0.45	3	0.11	1.77	0.083	0.14	N.S.
PS 16:1;0_22:4;0	0.0081	3	0.0018	0.0041	2	0.0015	0.501	0.083	0.14	N.S.
PS 18:2;0_22:1;0	0.0089	3	0.0033	0.0028	2	0.00023	0.309	0.085	0.14	N.S.
PC 18:2;0_19:1;0	0.014	3	0.00043	0.0095	3	0.0027	0.661	0.088	0.14	N.S.
PC 17:0;0_20:4;0	0.03	3	0.0053	0.021	3	0.00094	0.695	0.089	0.14	N.S.
PE 16:0;0_20:2;0	0.021	3	0.0027	0.016	3	0.00087	0.785	0.089	0.14	N.S.
CE 16:1;0	0.032	2	0.0052	0.067	3	0.021	2.07	0.089	0.15	N.S.
PE O-16:1;0/16:1;0	0.048	3	0.0022	0.064	3	0.0093	1.33	0.09	0.15	N.S.
PE 20:1;0_20:1;0	0.0026	3	0.00014	0.0019	3	0.00041	0.736	0.091	0.15	N.S.
PC 17:1;0_20:3;0	0.031	3	0.0053	0.022	3	0.00077	0.706	0.092	0.15	N.S.
PE O-18:2;0/20:0;0	0.0033	3	0.00072	0.0045	3	0.00021	1.36	0.092	0.15	N.S.
PI 17:1;0_18:2;0	0.02	3	0.0055	0.061	3	0.024	3.12	0.092	0.15	N.S.
DAG 18:0;0_20:2;0	0.0049	3	0.00084	0.0036	3	0.00047	0.729	0.094	0.15	N.S.
PC O-16:1;0/16:1;0	0.031	3	0.0077	0.044	3	0.0014	1.42	0.094	0.15	N.S.
PE O-18:2;0/21:1;0	0.0029	3	0.00033	0.0045	3	0.00097	1.54	0.096	0.15	N.S.
PG 16:1;0_16:1;0	0.0022	2	0.00056	0.0039	3	0.00035	1.73	0.096	0.15	N.S.
PI 18:1;0_19:2;0	0.015	3	0.0016	0.012	3	0.0024	0.753	0.097	0.15	N.S.
PE O-18:1;0/16:1;0	0.028	3	0.00041	0.03	3	0.0015	1.09	0.099	0.16	N.S.
PC 16:2;0_18:1;0	0.11	3	0.018	0.079	3	0.0085	0.737	0.1	0.16	N.S.
PC O-17:0;0/19:2;0	0.0026	3	9.3e-05	0.003	3	0.00026	1.16	0.1	0.16	N.S.
PC O-17:1;0/20:4;0	0.02	3	0.0028	0.024	3	0.0026	1.24	0.1	0.16	N.S.
PS 18:1;0_20:3;0	0.034	3	0.004	0.027	3	0.0039	0.8	0.1	0.16	N.S.
PS 18:2;0_19:0;0	0.0037	2	0.0003	0.0025	2	6.9e-05	0.686	0.1	0.16	N.S.
PE 16:1;0_18:2;0	0.0076	3	0.00042	0.012	3	0.0025	1.54	0.11	0.16	N.S.
PE O-18:1;0/21:1;0	0.0018	2	0.00062	0.0034	3	0.00053	1.82	0.11	0.16	N.S.
DAG 16:0;0_22:1;0	0.013	2	0.0003	0.024	2	0.003	1.86	0.11	0.17	N.S.
PC 15:0;0_20:4;0	0.065	2	0.0055	0.049	2	0.0027	0.756	0.11	0.17	N.S.
PC 19:1;0_20:4;0	0.014	3	0.0033	0.0088	2	0.00019	0.634	0.11	0.17	N.S.
PE 18:1;0_22:2;0	0.011	3	0.0027	0.0074	3	0.00094	0.651	0.11	0.17	N.S.
PE 20:1;0_20:2;0	0.00084	3	0.00028	0.00042	3	7.8e-05	0.5	0.11	0.17	N.S.
PE O-16:1;0/22:5;0	0.27	3	0.0083	0.31	3	0.026	1.15	0.11	0.17	N.S.
PE O-17:0;0/22:5;0	0.0067	3	0.00071	0.0049	3	0.0012	0.735	0.11	0.17	N.S.
PE O-17:2;0/22:4;0	0.0062	3	0.00076	0.0049	2	0.00047	0.796	0.11	0.17	N.S.
PG 18:2;0_20:3;0	0.0008	3	0.00016	0.002	3	0.00078	2.54	0.11	0.17	N.S.
PI 18:0;0_21:3;0	0.023	3	0.0058	0.014	3	0.0017	0.613	0.11	0.17	N.S.
PI 18:1;0_21:2;0	0.0084	2	0.00084	0.0054	3	0.00024	0.638	0.11	0.17	N.S.
PS 16:0;0_18:1;0	0.18	3	0.017	0.15	3	0.0062	0.858	0.11	0.17	N.S.
PS 17:0;0_22:5;0	0.009	3	0.0013	0.034	3	0.015	3.76	0.11	0.17	N.S.
PS 20:0;0_20:4;0	0.01	3	0.0017	0.0064	3	0.0025	0.638	0.11	0.17	N.S.
DAG 16:0;0_20:3;0	0.0075	3	0.00064	0.0066	3	0.00026	0.877	0.12	0.18	N.S.
PC 14:0;0_17:0;0	0.017	3	0.0012	0.015	3	0.00071	0.902	0.12	0.18	N.S.
PC 14:0;0_20:1;0	0.049	3	0.0046	0.042	3	0.0039	0.856	0.12	0.18	N.S.
PC 14:0;0_22:4;0	0.013	2	0.0011	0.01	3	0.0014	0.808	0.12	0.18	N.S.
PC 16:0;0_17:2;0	0.02	3	0.0027	0.024	3	0.00073	1.19	0.12	0.18	N.S.
PC 17:0;0_18:1;0	0.32	3	0.016	0.29	3	0.017	0.917	0.12	0.18	N.S.
PC 18:1;0_22:2;0	0.016	3	0.0034	0.011	3	0.0017	0.698	0.12	0.18	N.S.
PC O-16:2;0/20:1;0	0.0012	3	0.00038	0.0019	3	0.00044	1.53	0.12	0.18	N.S.
PC O-17:0;0/18:3;0	0.00075	3	0.00018	0.0012	3	0.00031	1.57	0.12	0.18	N.S.
PE O-18:2;0/15:0;0	0.00098	2	9.6e-05	0.0013	3	0.00021	1.32	0.12	0.18	N.S.
PI 18:0;0_18:1;0	0.095	3	0.0096	0.11	3	0.013	1.19	0.12	0.18	N.S.
PI 18:0;0_18:2;0	0.098	3	0.0075	0.088	3	0.0045	0.892	0.12	0.18	N.S.
PI 18:0;0_22:4;0	0.35	3	0.04	0.3	3	0.028	0.836	0.12	0.18	N.S.
PS 16:1;0_24:1;0	0.01	3	0.0014	0.0063	2	0.0018	0.603	0.12	0.18	N.S.
PS 18:2;0_24:0;0	0.0047	3	0.0009	0.0034	2	8.3e-05	0.719	0.12	0.18	N.S.
TAG 54:2;0	0.068	3	0.0022	0.11	3	0.027	1.6	0.12	0.18	N.S.
PC 16:0;0_16:0;0	2.6	3	0.12	2.4	3	0.063	0.939	0.13	0.19	N.S.
PC O-18:2;0/22:4;0	0.021	3	0.0023	0.026	3	0.0043	1.28	0.13	0.19	N.S.
PE O-18:1;0/24:5;0	0.0052	3	0.00027	0.008	3	0.002	1.56	0.13	0.19	N.S.
PI 14:0;0_18:1;0	0.0018	3	0.00051	0.0025	2	0.00017	1.38	0.13	0.19	N.S.
TAG 53:2;0	0.015	2	0.00039	0.023	3	0.0055	1.53	0.13	0.19	N.S.
PC 18:1;0_19:2;0	0.023	3	0.00058	0.016	3	0.0047	0.713	0.13	0.2	N.S.
PC O-16:2;0/18:2;0	0.01	3	0.0021	0.013	3	0.0011	1.28	0.13	0.2	N.S.
TAG 54:3;0	0.094	3	0.00091	0.17	3	0.052	1.77	0.13	0.2	N.S.
PC O-17:1;0/22:5;0	0.0027	2	0.00017	0.0049	2	0.00077	1.84	0.14	0.2	N.S.
PE 17:0;0_18:2;0	0.0051	3	0.00059	0.0032	2	0.00085	0.625	0.14	0.2	N.S.
PE O-17:2;0/18:1;0	0.0075	3	0.00044	0.0065	3	0.00077	0.865	0.14	0.2	N.S.
PS 18:0;0_20:3;0	0.48	3	0.027	0.71	3	0.17	1.46	0.14	0.2	N.S.
TAG 50:2;0	0.06	3	0.003	0.094	3	0.025	1.58	0.14	0.2	N.S.
TAG 52:1;0	0.094	3	0.002	0.11	3	0.014	1.21	0.14	0.2	N.S.
TAG 56:3;0	0.023	3	0.0023	0.037	3	0.011	1.64	0.14	0.2	N.S.
PE 14:0;0_16:0;0	0.0069	3	0.001	0.0056	3	0.00047	0.806	0.14	0.21	N.S.
PI 18:0;0_20:2;0	0.074	3	0.0031	0.067	3	0.0058	0.901	0.14	0.21	N.S.
PE 20:0;0_20:4;0	0.011	3	0.0038	0.0055	3	0.0031	0.517	0.15	0.21	N.S.
LPA 18:0;0	0.0035	3	0.00015	0.0055	2	0.00074	1.59	0.15	0.22	N.S.
PI 20:2;0_20:4;0	0.008	3	0.00093	0.0051	2	0.0014	0.642	0.15	0.22	N.S.
PS 16:1;0_18:1;0	0.026	3	0.0034	0.021	3	0.0015	0.837	0.15	0.22	N.S.
PC O-17:0;0/22:5;0	0.0094	3	0.0021	0.012	3	0.0018	1.29	0.16	0.22	N.S.
PI 18:1;0_22:5;0	0.054	3	0.0066	0.041	3	0.01	0.767	0.16	0.22	N.S.
TAG 52:2;0	0.18	3	0.0032	0.28	3	0.078	1.57	0.16	0.22	N.S.
PC 14:0;0_20:2;0	0.0092	3	0.0014	0.0076	3	0.00077	0.822	0.16	0.23	N.S.
PC 16:0;0_22:6;0	0.058	3	0.0083	0.045	3	0.0095	0.784	0.16	0.23	N.S.
PC O-18:2;0/16:1;0	0.0044	3	0.0002	0.0048	3	0.00034	1.1	0.16	0.23	N.S.
PE 16:1;0_16:1;0	0.0099	3	0.0016	0.012	3	0.00076	1.19	0.16	0.23	N.S.
PE 17:1;0_21:1;0	0.0018	3	0.0002	0.0021	3	0.00029	1.2	0.16	0.23	N.S.
PE O-18:2;0/24:5;0	0.011	3	0.0012	0.0077	3	0.0026	0.714	0.16	0.23	N.S.
PS 18:0;0_19:1;0	0.025	3	0.00034	0.023	3	0.0015	0.926	0.16	0.23	N.S.
PC O-17:0;0/17:1;0	0.09	3	0.0039	0.098	3	0.0066	1.09	0.17	0.23	N.S.
PE 16:1;0_24:1;0	0.0022	2	0.00041	0.0011	2	1.9e-05	0.499	0.17	0.23	N.S.
PE O-18:2;0/17:0;0	0.00046	3	0.0002	0.00069	3	8.3e-05	1.51	0.17	0.23	N.S.
TAG 52:3;0	0.049	3	0.0061	0.076	3	0.023	1.55	0.17	0.23	N.S.
PG 16:1;0_22:4;0	0.0025	3	0.00035	0.0037	3	0.00099	1.45	0.17	0.24	N.S.
PI 18:1;0_19:1;0	0.014	3	0.0034	0.0097	3	0.0008	0.707	0.17	0.24	N.S.
TAG 56:5;0	0.009	3	0.001	0.016	2	0.003	1.74	0.17	0.24	N.S.
PE O-18:1;0/22:6;0	0.035	3	0.0058	0.028	3	0.0011	0.809	0.18	0.25	N.S.
PC 15:0;0_18:1;0	0.41	3	0.011	0.38	3	0.029	0.922	0.19	0.26	N.S.
PC 16:0;0_22:3;0	0.017	3	0.0028	0.014	3	0.0011	0.818	0.19	0.26	N.S.
PC O-17:1;0/17:0;0	0.0086	3	0.0009	0.0098	3	0.00088	1.13	0.19	0.26	N.S.
PE 17:0;0_20:3;0	0.0032	3	0.001	0.0021	3	0.00062	0.654	0.19	0.26	N.S.
PE O-17:2;0/16:0;0	0.002	3	0.00013	0.0019	3	0.00012	0.919	0.19	0.26	N.S.
PI 16:0;0_20:2;0	0.032	3	0.0018	0.03	3	0.00057	0.939	0.19	0.26	N.S.
PI 18:1;0_20:1;0	0.026	3	0.0045	0.021	3	0.0018	0.81	0.19	0.26	N.S.
PS 18:0;0_22:1;0	0.015	3	0.003	0.012	3	0.00094	0.779	0.19	0.26	N.S.
CL 80:5;0	0.014	3	0.0043	0.022	3	0.0073	1.57	0.2	0.27	N.S.
PC O-18:2;0/20:4;0	0.055	3	0.0055	0.049	3	0.00019	0.893	0.2	0.27	N.S.
PE O-16:2;0/20:1;0	0.00065	3	0.00013	0.00084	3	0.00016	1.28	0.2	0.27	N.S.
PC O-17:0;0/15:1;0	0.0033	3	0.00044	0.0028	3	0.00026	0.856	0.2	0.28	N.S.
PS 17:0;0_17:1;0	0.017	3	0.0036	0.013	3	0.00024	0.775	0.2	0.28	N.S.
PE 18:0;0_22:4;0	0.089	3	0.037	0.047	3	0.03	0.525	0.21	0.28	N.S.
PE 20:1;0_20:3;0	0.0066	3	0.004	0.0023	2	1.2e-05	0.355	0.21	0.28	N.S.
PE O-17:1;0/22:1;0	0.0027	2	0.00056	0.0036	3	0.00042	1.33	0.21	0.28	N.S.
PI 18:0;0_22:3;0	0.28	3	0.13	0.15	2	0.01	0.528	0.21	0.28	N.S.
TAG 54:4;0	0.021	3	0.0017	0.035	3	0.013	1.61	0.21	0.28	N.S.
PC O-17:0;0/22:6;0	0.0034	2	8.1e-05	0.0064	3	0.0031	1.91	0.22	0.3	N.S.
PE 16:1;0_20:4;0	0.023	3	0.0041	0.019	3	0.0037	0.803	0.22	0.3	N.S.
PC O-18:1;0/22:3;0	0.0039	2	0.0013	0.0062	2	0.00039	1.6	0.23	0.3	N.S.
PE 16:1;0_22:3;0	0.036	2	0.0067	0.025	3	0.0022	0.68	0.23	0.3	N.S.
PI 16:0;0_16:1;0	0.0058	3	0.001	0.0067	2	9.1e-05	1.17	0.23	0.31	N.S.
PI 16:1;0_20:4;0	0.019	3	0.0027	0.015	2	0.0026	0.8	0.23	0.31	N.S.
PC 14:0;0_17:1;0	0.031	3	0.002	0.028	3	0.0028	0.909	0.24	0.31	N.S.
PS 18:1;0_20:2;0	0.061	3	0.0086	0.079	3	0.019	1.29	0.24	0.31	N.S.
PA 16:0;0_16:0;0	0.0076	3	0.0014	0.0062	2	0.00068	0.82	0.24	0.32	N.S.
PC 14:0;0_18:2;0	0.47	3	0.086	0.56	3	0.048	1.17	0.24	0.32	N.S.
PC 18:0;0_18:3;0	0.0085	3	0.00047	0.0067	3	0.002	0.784	0.24	0.32	N.S.
PE 18:2;0_22:1;0	0.001	3	0.00039	0.00065	2	6e-05	0.636	0.24	0.32	N.S.
PE O-18:1;0/19:2;0	0.00092	3	0.00025	0.0014	3	0.00055	1.56	0.24	0.32	N.S.
PE O-18:2;0/22:4;0	0.24	3	0.0042	0.26	3	0.019	1.07	0.24	0.32	N.S.
PG 16:1;0_17:0;0	0.0028	2	0.00049	0.0035	3	0.0004	1.25	0.24	0.32	N.S.
DAG 18:1;0_18:1;0	0.28	3	0.014	0.32	3	0.035	1.11	0.25	0.32	N.S.
PA 18:0;0_18:1;0	0.011	3	9.8e-05	0.012	3	0.0012	1.1	0.25	0.32	N.S.
PC 14:0;0_20:4;0	0.19	3	0.037	0.16	3	0.012	0.822	0.25	0.32	N.S.
PE 18:1;0_19:2;0	0.0037	3	0.0012	0.0025	3	0.00092	0.683	0.25	0.32	N.S.
DAG 16:1;0_17:0;0	0.0022	3	0.00045	0.0026	3	0.00019	1.19	0.25	0.33	N.S.
PE O-18:2;0/20:4;0	0.66	3	0.009	0.68	3	0.027	1.04	0.25	0.33	N.S.
PS 18:1;0_18:1;0	0.5	3	0.031	0.47	3	0.024	0.938	0.25	0.33	N.S.
PE 17:1;0_20:1;0	0.015	3	0.0016	0.013	3	0.001	0.901	0.26	0.33	N.S.
PS 20:3;0_20:4;0	0.043	3	0.031	0.092	2	0.036	2.13	0.26	0.33	N.S.
TAG 58:2;0	0.013	3	0.001	0.019	3	0.0061	1.42	0.26	0.33	N.S.
PC O-16:1;0/22:4;0	0.031	3	0.0017	0.035	3	0.0043	1.12	0.26	0.34	N.S.
PA 16:1;0_18:0;0	0.0046	3	0.00037	0.004	3	0.00066	0.872	0.27	0.34	N.S.
DAG 16:1;0_18:1;0	0.084	3	0.0067	0.077	3	0.005	0.926	0.27	0.35	N.S.
PC O-17:2;0/16:1;0	0.0094	3	0.0025	0.012	3	0.0018	1.24	0.27	0.35	N.S.
PA 16:0;0_16:1;0	0.0059	3	0.0007	0.0042	2	0.0013	0.714	0.28	0.35	N.S.
DAG 16:0;0_18:2;0	0.033	3	0.003	0.035	3	0.0011	1.08	0.28	0.36	N.S.
PE 15:0;0_18:1;0	0.0069	3	0.00034	0.0074	3	0.00065	1.08	0.28	0.36	N.S.
PI 18:2;0_20:4;0	0.025	3	0.012	0.015	3	0.0071	0.584	0.28	0.36	N.S.
CE 20:1;0	0.046	3	0.0061	0.056	2	0.0079	1.21	0.29	0.36	N.S.
PC 17:0;0_22:4;0	0.016	3	0.0012	0.017	3	0.0018	1.1	0.29	0.36	N.S.
PE 16:0;0_22:1;0	0.0062	3	0.0034	0.0034	2	0.00023	0.545	0.29	0.36	N.S.
PE O-16:1;0/15:0;0	0.0013	2	0.00062	0.002	3	0.00054	1.6	0.29	0.36	N.S.
PC 18:0;0_19:1;0	0.012	3	0.0012	0.011	3	0.00027	0.914	0.29	0.37	N.S.
PE O-18:2;0/22:6;0	0.1	3	0.0043	0.095	3	0.0075	0.938	0.3	0.37	N.S.
DAG 16:0;0_22:4;0	0.0076	3	0.00043	0.0089	3	0.0017	1.18	0.3	0.38	N.S.
PI 16:0;0_19:2;0	0.0035	3	0.00034	0.0039	3	0.0005	1.12	0.3	0.38	N.S.
LPA 18:1;0	0.0043	3	0.00057	0.005	2	0.00054	1.15	0.31	0.38	N.S.
PC 20:1;0_20:1;0	0.0027	3	0.00049	0.0037	3	0.0013	1.37	0.31	0.38	N.S.
PC O-17:0;0/21:1;0	0.0027	3	0.00036	0.0031	3	0.00038	1.13	0.31	0.38	N.S.
PE 18:1;0_22:0;0	0.009	3	0.0014	0.0079	3	0.00065	0.876	0.31	0.38	N.S.
PE O-16:1;0/22:6;0	0.24	3	0.0034	0.26	3	0.03	1.1	0.31	0.38	N.S.
PE O-17:1;0/22:2;0	0.0016	3	0.00041	0.0019	3	0.00015	1.2	0.31	0.38	N.S.
PC O-16:0;0/18:3;0	0.00072	2	0.00012	0.00096	3	0.0003	1.33	0.31	0.39	N.S.
PE 17:0;0_22:2;0	0.00075	3	0.00015	0.00062	3	0.00011	0.833	0.32	0.39	N.S.
PE 18:0;0_19:1;0	0.0029	3	7.5e-05	0.0021	3	0.001	0.728	0.32	0.39	N.S.
PE 18:2;0_19:1;0	0.0027	2	0.00077	0.0018	3	0.00079	0.672	0.32	0.39	N.S.
PE O-17:1;0/14:0;0	0.0028	2	6.8e-05	0.0034	3	0.00083	1.22	0.32	0.39	N.S.
PS 16:1;0_22:1;0	0.013	3	0.0023	0.011	3	0.0034	0.799	0.32	0.39	N.S.
PE 14:0;0_18:1;0	0.033	3	0.0014	0.031	3	0.002	0.952	0.32	0.4	N.S.
PS 18:2;0_20:1;0	0.025	3	0.0012	0.031	3	0.0086	1.26	0.32	0.4	N.S.
PC O-16:1;0/18:2;0	0.011	3	0.00064	0.012	3	0.00077	1.06	0.33	0.4	N.S.
PE 18:1;0_20:0;0	0.025	2	0.00042	0.026	2	0.0015	1.07	0.33	0.4	N.S.
PC 18:0;0_22:1;0	0.0061	3	0.00042	0.0054	3	0.00093	0.888	0.33	0.41	N.S.
PC O-17:2;0/20:4;0	0.01	3	0.001	0.0093	3	0.0012	0.905	0.33	0.41	N.S.
PE O-18:2;0/18:2;0	0.043	3	0.0032	0.046	3	0.0018	1.06	0.34	0.41	N.S.
PI 17:1;0_18:1;0	0.014	3	0.002	0.013	3	0.0018	0.882	0.34	0.42	N.S.
DAG 16:1;0_18:0;0	0.018	3	0.0015	0.02	3	0.002	1.08	0.36	0.43	N.S.
DAG 17:1;0_18:0;0	0.0028	3	0.00035	0.0033	3	0.00073	1.18	0.36	0.43	N.S.
PE 16:1;0_17:1;0	0.048	3	0.0029	0.037	3	0.017	0.758	0.36	0.43	N.S.
PE 16:1;0_22:4;0	0.044	3	0.0013	0.043	3	0.0016	0.972	0.36	0.43	N.S.
PE O-17:1;0/19:1;0	0.0011	3	0.0002	0.0013	3	0.00022	1.16	0.36	0.43	N.S.
PC 16:1;0_20:4;0	0.23	3	0.02	0.21	3	0.02	0.927	0.36	0.44	N.S.
PI 20:3;0_20:3;0	0.0016	3	0.00027	0.0019	2	0.00034	1.22	0.36	0.44	N.S.
DAG 16:0;0_19:1;0	0.0082	3	0.00073	0.009	3	0.0012	1.1	0.37	0.45	N.S.
PS 16:0;0_22:4;0	0.097	2	0.014	0.08	2	0.016	0.825	0.38	0.45	N.S.
PS 20:1;0_20:4;0	0.0058	3	0.00045	0.0039	2	0.0019	0.665	0.38	0.45	N.S.
PE O-16:0;0/18:2;0	0.0051	3	0.00041	0.0055	3	0.00063	1.08	0.38	0.46	N.S.
PC O-16:1;0/20:3;0	0.031	3	0.00089	0.032	3	0.00098	1.02	0.39	0.46	N.S.
PE 18:0;0_22:1;0	0.0014	3	0.00017	0.0013	3	0.00014	0.911	0.39	0.46	N.S.
PI 18:1;0_22:2;0	0.14	3	0.071	0.093	3	0.044	0.66	0.39	0.46	N.S.
PC O-16:2;0/16:1;0	0.028	3	0.0068	0.023	3	0.0021	0.846	0.39	0.47	N.S.
PC O-16:2;0/22:4;0	0.01	3	0.0021	0.012	3	0.0013	1.13	0.39	0.47	N.S.
DAG 16:0;0_20:2;0	0.0082	3	0.00024	0.0087	3	0.00085	1.06	0.4	0.47	N.S.
DAG 16:0;0_22:5;0	0.0047	3	0.00024	0.0061	2	0.0014	1.29	0.4	0.47	N.S.
PC O-17:0;0/17:2;0	0.0013	3	7.2e-05	0.0011	3	0.00033	0.845	0.4	0.47	N.S.
PE O-16:0;0/20:5;0	0.01	3	0.0034	0.012	3	0.00068	1.2	0.4	0.47	N.S.
PI 18:0;0_18:3;0	0.0067	3	0.00024	0.0063	2	0.00038	0.947	0.4	0.47	N.S.
PS 17:0;0_18:1;0	0.069	3	0.0047	0.071	3	0.00091	1.04	0.4	0.47	N.S.
TAG 60:2;0	0.011	3	0.00068	0.014	3	0.0053	1.31	0.4	0.47	N.S.
PC 14:0;0_20:3;0	0.014	3	0.0027	0.013	3	0.0017	0.879	0.41	0.48	N.S.
TAG 56:4;0	0.012	2	0.00047	0.015	3	0.005	1.25	0.41	0.48	N.S.
PE 16:0;0_19:1;0	0.018	3	0.00056	0.018	3	0.00024	1.02	0.42	0.48	N.S.
PE O-18:0;0/20:5;0	0.0032	3	0.00095	0.0041	3	0.0014	1.28	0.42	0.49	N.S.
PC 18:1;0_19:0;0	0.026	3	0.0013	0.025	3	0.00081	0.97	0.43	0.49	N.S.
PS 18:1;0_21:1;0	0.018	3	0.0049	0.015	2	0.00059	0.845	0.43	0.5	N.S.
PC O-16:2;0/16:0;0	0.012	3	0.003	0.014	3	0.002	1.15	0.44	0.51	N.S.
PS 17:1;0_20:1;0	0.0025	3	0.00027	0.0028	3	0.00052	1.12	0.44	0.51	N.S.
PS 18:0;0_18:2;0	0.31	3	0.021	0.3	3	0.0094	0.961	0.44	0.51	N.S.
DAG 16:1;0_20:1;0	0.0067	3	0.00045	0.0071	3	0.00073	1.06	0.45	0.52	N.S.
DAG 18:1;0_20:1;0	0.042	3	0.0081	0.046	3	0.0011	1.1	0.45	0.52	N.S.
PC 16:0;0_21:1;0	0.0074	3	0.00033	0.0079	3	0.00094	1.07	0.45	0.52	N.S.
PC O-17:2;0/17:0;0	0.0015	3	0.00026	0.0017	3	0.00038	1.15	0.45	0.52	N.S.
PE 15:0;0_22:2;0	0.0011	3	5.4e-05	0.00097	2	0.00013	0.902	0.45	0.52	N.S.
PC O-18:2;0/20:3;0	0.02	3	0.0025	0.018	3	0.0029	0.907	0.46	0.52	N.S.
PC O-17:2;0/18:2;0	0.018	3	0.0011	0.019	3	0.0021	1.07	0.46	0.53	N.S.
PE 17:0;0_20:1;0	0.0032	3	0.00029	0.0045	3	0.0024	1.38	0.46	0.53	N.S.
PE O-16:1;0/18:3;0	0.0083	3	0.0011	0.0074	3	0.0014	0.899	0.46	0.53	N.S.
PE O-17:0;0/20:4;0	0.0086	3	0.0002	0.0081	3	0.001	0.937	0.46	0.53	N.S.
PE O-17:0;0/20:3;0	0.0064	3	8.9e-05	0.0071	3	0.0014	1.11	0.48	0.54	N.S.
PC O-17:2;0/17:1;0	0.00079	3	0.00021	0.00068	2	2.1e-05	0.866	0.48	0.55	N.S.
PC O-18:1;0/22:2;0	0.0073	2	0.0037	0.0046	3	0.0014	0.632	0.48	0.55	N.S.
PC 18:0;0_22:3;0	0.0082	3	0.0041	0.0063	3	0.0005	0.759	0.49	0.55	N.S.
PE 18:2;0_22:4;0	0.0037	3	0.00048	0.016	3	0.024	4.26	0.49	0.55	N.S.
PE O-17:2;0/20:4;0	0.011	3	0.001	0.01	3	0.0014	0.931	0.49	0.56	N.S.
PE O-18:1;0/18:3;0	0.0022	3	0.00039	0.002	3	0.0003	0.902	0.49	0.56	N.S.
TAG 50:1;0	0.16	3	0.005	0.17	3	0.026	1.08	0.5	0.56	N.S.
TAG 56:1;0	0.014	3	0.0013	0.016	3	0.0047	1.16	0.5	0.57	N.S.
PC 20:1;0_20:2;0	0.0054	3	0.0018	0.0045	3	0.00042	0.845	0.51	0.57	N.S.
PS 18:1;0_18:2;0	0.053	3	0.01	0.061	3	0.015	1.14	0.51	0.57	N.S.
PS 18:1;0_20:1;0	0.13	3	0.005	0.12	3	0.022	0.925	0.51	0.57	N.S.
DAG 16:0;0_20:1;0	0.046	3	0.0041	0.049	3	0.0065	1.07	0.52	0.58	N.S.
DAG 17:1;0_17:1;0	0.00039	3	0.00013	0.00056	2	0.00027	1.46	0.52	0.58	N.S.
PC O-16:0;0/22:6;0	0.0058	3	0.0012	0.0064	2	0.00056	1.1	0.52	0.58	N.S.
PE 20:2;0_20:4;0	0.0017	2	0.00013	0.015	2	0.019	8.66	0.52	0.58	N.S.
PI 17:0;0_18:2;0	0.0028	3	0.00058	0.0025	3	0.00031	0.899	0.52	0.58	N.S.
DAG 18:0;0_18:2;0	0.021	3	0.00026	0.02	3	0.0031	0.936	0.53	0.59	N.S.
PC 18:1;0_24:0;0	0.018	3	0.0087	0.022	3	0.00036	1.21	0.53	0.59	N.S.
PC O-16:2;0/18:1;0	0.024	3	0.0027	0.026	3	0.0019	1.05	0.53	0.59	N.S.
PC O-16:2;0/20:3;0	0.0055	3	0.00078	0.0063	3	0.0019	1.15	0.54	0.6	N.S.
PC 17:0;0_20:2;0	0.0087	2	0.0023	0.01	2	0.0024	1.2	0.55	0.6	N.S.
PC 18:1;0_21:1;0	0.017	3	0.0022	0.015	3	0.0022	0.929	0.55	0.6	N.S.
PS 16:1;0_18:0;0	0.17	3	0.012	0.17	3	0.0076	0.969	0.55	0.61	N.S.
PE O-18:0;0/24:4;0	0.0034	3	0.0012	0.0049	3	0.0038	1.46	0.57	0.62	N.S.
PI 17:0;0_18:1;0	0.0053	3	0.0019	0.006	2	3.9e-05	1.14	0.57	0.62	N.S.
PC O-18:2;0/22:5;0	0.025	3	0.009	0.02	3	0.012	0.788	0.58	0.63	N.S.
PE 17:1;0_20:2;0	0.0032	2	0.0011	0.0026	2	1.9e-07	0.817	0.58	0.63	N.S.
PS 18:1;0_22:2;0	0.018	3	0.0061	0.013	3	0.012	0.733	0.58	0.64	N.S.
PC 17:1;0_20:2;0	0.0098	3	0.00073	0.012	2	0.0038	1.21	0.59	0.64	N.S.
PE O-18:1;0/21:2;0	0.0015	3	0.00043	0.0017	3	0.00029	1.11	0.6	0.66	N.S.
PC 17:1;0_18:2;0	0.054	3	0.0025	0.048	3	0.019	0.879	0.61	0.66	N.S.
PE O-18:2;0/18:3;0	0.0039	3	0.00078	0.0042	2	3.4e-05	1.07	0.61	0.66	N.S.
DAG 16:1;0_22:4;0	0.0024	2	0.00058	0.0021	3	0.0007	0.868	0.62	0.68	N.S.
PE O-18:2;0/24:4;0	0.033	3	0.0028	0.036	3	0.0085	1.09	0.62	0.68	N.S.
PC O-17:1;0/19:1;0	0.0024	3	0.00027	0.0027	3	0.00094	1.13	0.64	0.69	N.S.
PC 14:0;0_14:0;0	0.087	3	0.0016	0.089	3	0.0064	1.02	0.65	0.71	N.S.
PC O-17:1;0/15:0;0	0.012	3	0.0011	0.013	3	0.00041	1.03	0.65	0.71	N.S.
PC 16:0;0_20:1;0	0.29	3	0.016	0.28	3	0.034	0.964	0.66	0.71	N.S.
PC 16:0;0_16:2;0	0.3	3	0.055	0.32	3	0.049	1.07	0.67	0.72	N.S.
PC O-16:1;0/24:4;0	0.0055	3	0.0012	0.0059	3	0.0014	1.09	0.68	0.73	N.S.
PC 15:0;0_16:0;0	0.32	3	0.016	0.32	3	0.005	1.01	0.68	0.74	N.S.
PE O-16:1;0/14:0;0	0.021	3	0.0021	0.029	3	0.03	1.37	0.7	0.75	N.S.
PS 18:0;0_18:1;0	3	3	0.18	3.1	3	0.063	1.02	0.71	0.76	N.S.
DAG 16:0;0_22:2;0	0.0021	2	0.00077	0.0018	3	0.00028	0.878	0.72	0.77	N.S.
PC 14:0;0_16:0;0	1.3	3	0.034	1.3	3	0.039	0.992	0.72	0.77	N.S.
PI 17:0;0_20:2;0	0.0027	3	0.00086	0.0025	2	8e-05	0.924	0.72	0.77	N.S.
PE O-18:1;0/20:5;0	0.013	3	0.001	0.012	3	0.00077	0.978	0.73	0.77	N.S.
PC 16:1;0_17:1;0	0.058	3	0.0049	0.057	3	0.0037	0.978	0.74	0.79	N.S.
PE O-16:2;0/20:4;0	0.019	3	0.0033	0.018	3	0.0038	0.946	0.74	0.79	N.S.
PI 16:0;0_19:1;0	0.0041	3	0.00047	0.0038	2	0.00076	0.942	0.74	0.79	N.S.
PS 18:1;0_21:0;0	0.02	3	0.0034	0.022	3	0.0078	1.09	0.75	0.79	N.S.
PE O-18:2;0/16:1;0	0.03	3	0.0013	0.031	3	0.0019	1.01	0.76	0.81	N.S.
DAG 17:1;0_18:1;0	0.019	2	0.0043	0.02	2	0.0025	1.07	0.77	0.81	N.S.
PI 18:0;0_19:2;0	0.018	3	0.003	0.018	3	0.0014	0.966	0.77	0.81	N.S.
DAG 16:0;0_16:1;0	0.084	3	0.0078	0.082	3	0.0083	0.977	0.78	0.82	N.S.
PE O-17:1;0/17:1;0	0.0031	3	0.00016	0.003	3	0.00058	0.964	0.78	0.82	N.S.
PS 18:0;0_22:0;0	0.019	3	0.0046	0.017	2	0.0087	0.884	0.78	0.82	N.S.
DAG 16:0;0_17:1;0	0.022	3	0.0043	0.023	3	0.0026	1.04	0.79	0.83	N.S.
PC O-16:0;0/24:5;0	0.0052	2	2.6e-05	0.0054	3	0.0013	1.04	0.79	0.83	N.S.
PI 20:3;0_20:4;0	0.018	3	0.017	0.015	2	0.0017	0.832	0.79	0.83	N.S.
PC 15:0;0_16:1;0	0.086	3	0.0082	0.084	3	0.0092	0.978	0.8	0.84	N.S.
PE O-18:2;0/21:3;0	0.0024	3	0.00077	0.0026	3	0.00052	1.06	0.8	0.84	N.S.
PE O-18:2;0/22:3;0	0.02	3	4.5e-05	0.021	3	0.0027	1.02	0.81	0.85	N.S.
PA 14:0;0_18:1;0	0.0041	3	0.00079	0.0046	2	0.0026	1.13	0.82	0.86	N.S.
PC 18:0;0_18:1;0	1.7	3	0.081	1.6	3	0.22	0.979	0.82	0.86	N.S.
PS 18:1;0_20:4;0	0.05	3	0.0066	0.047	3	0.019	0.947	0.84	0.87	N.S.
PC O-18:2;0/18:2;0	0.032	3	0.0018	0.032	3	0.0032	1.01	0.84	0.88	N.S.
PE 18:0;0_20:1;0	0.018	3	0.011	0.021	3	0.018	1.14	0.85	0.88	N.S.
PE O-18:2;0/20:5;0	0.048	3	0.0065	0.047	3	0.0077	0.98	0.88	0.91	N.S.
PI 16:0;0_18:1;0	0.12	3	0.018	0.12	3	0.0087	0.984	0.88	0.91	N.S.
PC 16:0;0_24:1;0	0.028	3	0.0024	0.028	3	0.0019	1.01	0.89	0.92	N.S.
PE 15:0;0_22:3;0	0.0015	2	0.00074	0.0015	3	0.00038	0.942	0.89	0.92	N.S.
PS 16:1;0_20:0;0	0.0083	3	0.0012	0.0085	2	0.0021	1.03	0.89	0.92	N.S.
PE 16:0;0_16:0;0	0.02	3	0.0015	0.02	3	0.0074	1.03	0.9	0.93	N.S.
PE O-16:2;0/22:4;0	0.0054	3	0.00084	0.0055	3	0.0015	1.02	0.9	0.93	N.S.
PE 16:1;0_22:2;0	0.0058	3	0.0018	0.0059	3	0.00085	1.02	0.91	0.93	N.S.
PS 18:1;0_20:0;0	0.054	3	0.0036	0.054	3	0.0045	0.993	0.91	0.93	N.S.
PC 16:1;0_16:1;0	1	3	0.19	1	3	0.08	0.986	0.92	0.94	N.S.
Cer 44:2;2	0.0062	3	4e-05	0.0062	3	0.00027	0.997	0.93	0.95	N.S.
PC 15:1;0_16:0;0	0.064	3	0.0065	0.065	3	0.0058	1.01	0.93	0.95	N.S.
PC 17:1;0_17:1;0	0.016	3	0.00099	0.016	3	0.0013	0.994	0.93	0.95	N.S.
PE 16:1;0_20:3;0	0.017	3	0.001	0.017	3	0.0031	1.01	0.93	0.95	N.S.
PE O-18:2;0/24:2;0	0.0014	2	6.4e-05	0.0015	2	0.0011	1.05	0.94	0.95	N.S.
PS 18:0;0_20:1;0	0.041	3	0.0019	0.041	3	0.0021	1	0.95	0.97	N.S.
Cer 42:0;2	0.0035	3	0.00092	0.0035	3	0.00013	0.992	0.96	0.98	N.S.
PI 16:0;0_20:1;0	0.0067	3	0.0013	0.0066	3	0.00055	0.994	0.96	0.98	N.S.
PI 18:0;0_19:3;0	0.0085	3	0.0011	0.0084	3	0.0023	0.991	0.96	0.98	N.S.
LPI 20:4;0	0.027	3	0.0026	0.028	3	0.0017	1	0.97	0.98	N.S.
PA 17:0;0_17:1;0	0.0019	3	0.00053	0.0019	2	0.0016	0.976	0.97	0.98	N.S.
PC 18:1;0_22:1;0	0.025	3	0.0026	0.025	3	0.0083	1.01	0.97	0.98	N.S.
PS 17:1;0_22:1;0	0.0025	3	0.00046	0.0025	2	0.00013	0.996	0.97	0.98	N.S.
DAG 17:0;0_17:1;0	0.0021	3	0.00045	0.0021	3	0.00042	0.999	0.99	1	N.S.
DAG 17:0;0_18:1;0	0.02	3	0.0016	0.02	3	0.0026	1	1	1	N.S.
PC 17:0;0_20:3;0	0.017	3	0.0012	0.017	2	0.0036	1	1	1	N.S.
PC O-16:1;0/20:4;0	0.055	3	0.0059	0.055	3	0.0025	1	1	1	N.S.
PE O-16:1;0/16:0;0	0.036	3	0.0016	0.036	3	0.0061	1	1	1	N.S.
PE O-17:1;0/16:1;0	0.01	3	0.0003	0.0099	3	0.00062	1	1	1	N.S.

## Sheet: Results_KO_WCL vs Lyso-IP
feature	mean(KO-WCL)	n(KO-WCL)	sd(KO-WCL)	mean(KO-LYS)	n(KO-LYS)	sd(KO-LYS)	fold change of means (KO-LYS/KO-WCL)	p-value	BH	Signif
HexCer 34:1;3	0.018	3	0.0023	0.12	3	0.0032	6.6	4.8e-06	0.0016	**
PE 18:0;0_20:4;0	1.4	3	0.039	0.29	3	0.028	0.204	5.9e-06	0.0016	**
PG 18:1;0_20:1;0	0.0054	3	0.0011	0.055	3	0.00061	10.3	6.1e-06	0.0016	**
LPE 18:0;0	0.023	3	0.0012	0.06	3	0.00073	2.65	7.6e-06	0.0016	**
PC O-16:2;0/16:1;0	0.017	3	0.00043	0.028	3	0.00052	1.64	1.3e-05	0.0019	**
HexCer 40:2;2	0.014	3	0.0013	0.067	3	0.00063	4.98	1.4e-05	0.0019	**
PC 18:0;0_20:4;0	0.41	3	0.015	0.14	3	0.014	0.348	2.2e-05	0.0024	**
PE 16:0;0_22:4;0	0.23	3	0.0061	0.078	3	0.0036	0.344	2.3e-05	0.0024	**
HexCer 34:0;2	0.0072	3	0.001	0.029	3	0.0013	3.98	3.6e-05	0.0031	**
PE 18:1;0_18:3;0	0.019	3	0.00025	0.0083	3	0.00046	0.432	3.7e-05	0.0031	**
PE 16:0;0_20:2;0	0.037	3	0.0015	0.015	3	0.0015	0.402	5.6e-05	0.004	**
HexCer 34:2;3	0.0087	3	0.001	0.038	3	0.0017	4.42	6.2e-05	0.004	**
PE 17:0;0_18:2;0	0.0097	3	0.00026	0.0032	3	0.0004	0.327	6.4e-05	0.004	**
PE 17:1;0_18:0;0	0.024	3	0.00076	0.0073	2	0.0004	0.302	6.8e-05	0.004	**
PG 18:1;0_18:3;0	0.0024	3	0.00013	0.0052	3	0.00019	2.17	7.7e-05	0.0041	**
PE 18:0;0_20:3;0	0.15	3	0.0086	0.043	3	0.0083	0.278	8.7e-05	0.0041	**
HexCer 44:2;2	0.019	3	0.00089	0.078	3	0.0023	4.17	8.9e-05	0.0041	**
PE 16:0;0_20:4;0	0.15	3	0.0029	0.049	3	0.0056	0.318	8.9e-05	0.0041	**
DAG 18:0;0_20:4;0	0.079	3	0.0043	0.019	3	0.005	0.234	0.0001	0.0045	**
PE 16:0;0_18:2;0	0.087	3	0.0042	0.036	3	0.0041	0.416	0.00012	0.0049	**
PE 18:1;0_20:3;0	0.24	3	0.0028	0.082	3	0.007	0.344	0.00013	0.0052	**
PE O-16:0;0/20:1;0	0.00074	3	0.00023	0.005	3	0.00034	6.79	0.00014	0.0052	**
PS 18:1;0_22:4;0	0.056	3	0.0018	0.022	3	0.0027	0.389	0.00014	0.0052	**
PC 16:0;0_20:4;0	0.74	3	0.041	0.27	3	0.043	0.367	0.00017	0.006	**
PC 18:1;0_24:4;0	0.057	3	0.0029	0.018	3	0.0017	0.317	0.00019	0.0063	**
PS 18:0;0_22:4;0	0.44	3	0.027	0.16	3	0.023	0.369	0.0002	0.0065	**
PS 16:0;0_19:1;0	0.013	3	0.00041	0.0031	3	0.00074	0.235	0.00021	0.0066	**
PE 18:1;0_22:2;0	0.015	3	0.00076	0.0074	3	0.00069	0.499	0.00023	0.007	**
LPE O-18:1;0	0.0094	3	0.00019	0.096	3	0.0025	10.2	0.00026	0.0073	**
PE 18:0;0_18:2;0	0.3	3	0.0057	0.12	3	0.012	0.397	0.00026	0.0073	**
PG 18:0;0_20:2;0	0.00066	3	0.00017	0.0034	3	0.00026	5.06	0.00029	0.0075	**
PS 16:0;0_24:1;0	0.021	3	0.0012	0.0093	3	0.00083	0.449	0.00029	0.0075	**
PE 18:2;0_18:2;0	0.024	3	0.0013	0.0064	3	0.00059	0.265	0.0003	0.0075	**
PC 18:1;0_20:4;0	0.62	3	0.034	0.29	3	0.036	0.465	0.00032	0.0075	**
PC 18:2;0_20:2;0	0.044	3	0.0021	0.019	3	0.0027	0.436	0.00032	0.0075	**
PG 16:1;0_20:1;0	0.0028	3	0.00036	0.0069	3	0.0002	2.49	0.00033	0.0075	**
PC 16:0;0_22:4;0	0.31	3	0.013	0.11	3	0.02	0.368	0.00034	0.0075	**
PG 18:0;0_18:1;0	0.018	3	0.0026	0.1	3	0.006	5.82	0.00034	0.0075	**
PE O-16:1;0/19:1;0	0.00052	3	9.3e-05	0.0014	3	7.9e-05	2.58	0.00035	0.0075	**
PE 16:1;0_24:4;0	0.072	3	0.0036	0.036	3	0.0042	0.496	0.00037	0.0078	**
PC 16:0;0_24:4;0	0.079	3	0.0065	0.02	3	0.0045	0.25	0.00041	0.0083	**
HexCer 42:2;2	0.2	3	0.0097	0.95	3	0.038	4.7	0.00043	0.0084	**
PE 18:1;0_18:2;0	0.34	3	0.01	0.17	3	0.017	0.508	0.00043	0.0084	**
Cer 34:2;2	0.012	3	0.00093	0.023	3	0.0013	1.88	0.00044	0.0084	**
PS 17:1;0_18:0;0	0.027	3	0.0017	0.0099	3	0.002	0.371	0.00045	0.0084	**
PE 16:0;0_18:1;0	0.66	3	0.032	0.39	3	0.031	0.592	0.00046	0.0084	**
PE O-17:0;0/22:5;0	0.015	3	0.00092	0.0062	3	0.0011	0.41	0.00048	0.0086	**
PC O-17:1;0/20:3;0	0.0013	3	0.00017	0.0048	3	0.00033	3.6	0.0005	0.0087	**
PE O-18:2;0/22:1;0	0.0052	3	0.00086	0.014	3	0.0011	2.75	0.00051	0.0087	**
HexCer 40:1;2	0.037	3	0.0025	0.18	3	0.0084	4.82	0.00053	0.0089	**
PG 18:1;0_18:1;0	0.088	3	0.0062	0.8	3	0.035	9.08	0.00056	0.0092	**
PE O-16:1;0/20:1;0	0.025	3	0.0017	0.078	3	0.0043	3.08	0.00061	0.0097	**
PE O-16:1;0/22:4;0	0.93	3	0.033	0.54	3	0.048	0.577	0.00061	0.0097	**
HexCer 42:1;3	0.0055	2	0.00077	0.024	3	0.0017	4.38	0.00064	0.0097	**
PE 17:0;0_20:2;0	0.0021	3	5.3e-05	0.00086	2	5.1e-05	0.41	0.00064	0.0097	**
PC 18:2;0_19:1;0	0.023	3	0.00067	0.014	3	0.0011	0.602	0.00065	0.0098	**
PE 16:1;0_18:0;0	0.17	3	0.011	0.083	3	0.0091	0.5	0.00067	0.0098	**
PE O-18:1;0/22:4;0	0.26	3	0.013	0.14	3	0.016	0.535	0.00071	0.0099	**
PE 18:2;0_20:2;0	0.017	3	0.0012	0.004	3	0.00049	0.235	0.00072	0.0099	**
PE O-17:0;0/17:1;0	0.0064	3	0.00043	0.0033	3	0.00036	0.512	0.00072	0.0099	**
PS 18:0;0_22:5;0	0.086	3	0.0054	0.025	3	0.0023	0.294	0.00072	0.0099	**
PG 14:0;0_18:1;0	0.0012	3	0.00019	0.013	3	0.00075	10.4	0.0008	0.011	*
PC 16:0;0_19:2;0	0.029	3	0.0016	0.017	3	0.0011	0.59	0.00083	0.011	*
PG 18:1;0_19:2;0	0.002	2	0.00013	0.0088	3	0.00051	4.42	0.0009	0.012	*
PC 18:2;0_20:4;0	0.075	3	0.0068	0.024	3	0.0043	0.323	0.001	0.013	*
PE 18:0;0_22:5;0	0.082	3	0.0071	0.027	3	0.004	0.325	0.001	0.013	*
PC 18:1;0_22:4;0	0.2	3	0.0077	0.12	3	0.011	0.611	0.0011	0.013	*
PE 18:0;0_22:6;0	0.043	3	0.00097	0.016	3	0.0026	0.37	0.0011	0.013	*
PE 18:1;0_22:5;0	0.2	3	0.0027	0.066	3	0.01	0.336	0.0011	0.013	*
PE 18:2;0_20:4;0	0.01	3	0.00035	0.0033	3	0.00078	0.32	0.0011	0.013	*
PG 16:0;0_16:1;0	0.005	3	0.00058	0.018	3	0.0014	3.63	0.0011	0.013	*
PE 18:1;0_19:1;0	0.033	3	0.0029	0.013	3	0.0019	0.406	0.0012	0.013	*
HexCer 36:1;2	0.017	3	0.00075	0.077	3	0.0042	4.39	0.0012	0.014	*
PE 18:0;0_18:1;0	0.9	3	0.037	0.53	3	0.055	0.586	0.0012	0.014	*
PE O-18:1;0/22:1;0	0.0055	3	0.00081	0.012	3	0.001	2.22	0.0012	0.014	*
PI 20:1;0_20:4;0	0.038	3	0.0014	0.021	3	0.0024	0.551	0.0012	0.014	*
LPE O-16:1;0	0.016	3	0.00085	0.18	3	0.011	11.5	0.0013	0.014	*
PE 20:1;0_20:4;0	0.036	3	0.0031	0.011	3	0.0015	0.31	0.0013	0.014	*
PG 22:5;0_22:5;0	0.0084	3	0.00094	0.017	3	0.0013	1.97	0.0013	0.014	*
PI 20:2;0_20:4;0	0.014	3	0.0013	0.004	3	0.00067	0.294	0.0013	0.014	*
PE 16:1;0_20:4;0	0.034	3	0.0009	0.021	3	0.0017	0.623	0.0014	0.014	*
PE O-16:1;0/16:0;0	0.079	3	0.0037	0.056	3	0.0036	0.703	0.0014	0.014	*
PG 16:1;0_18:1;0	0.022	3	0.0014	0.11	3	0.007	5.1	0.0014	0.014	*
PG 16:1;0_22:5;0	0.005	3	0.0003	0.016	3	0.001	3.26	0.0014	0.014	*
PG 18:1;0_20:3;0	0.0094	3	0.00054	0.048	3	0.0029	5.13	0.0014	0.014	*
PG 20:4;0_20:4;0	0.006	3	0.00046	0.00029	3	0.00011	0.0492	0.0014	0.014	*
PS 16:0;0_22:1;0	0.035	3	0.0011	0.015	3	0.0023	0.445	0.0014	0.014	*
PE 20:2;0_20:4;0	0.0072	3	0.00043	0.00091	2	1.4e-05	0.127	0.0015	0.014	*
PI 18:1;0_22:4;0	0.19	3	0.012	0.11	3	0.012	0.595	0.0015	0.014	*
PC 18:1;0_20:3;0	0.29	3	0.0053	0.19	3	0.012	0.649	0.0016	0.014	*
PI 18:1;0_20:4;0	1.1	3	0.074	0.65	3	0.069	0.593	0.0016	0.014	*
PS 16:0;0_18:0;0	0.2	3	0.014	0.1	3	0.0079	0.516	0.0016	0.014	*
PG 16:0;0_22:5;0	0.0091	2	0.00083	0.019	3	0.0012	2.12	0.0017	0.015	*
PI 19:1;0_20:4;0	0.024	3	0.0012	0.013	3	0.0018	0.54	0.0017	0.015	*
PE 16:0;0_17:1;0	0.023	3	0.002	0.011	3	0.0017	0.5	0.0018	0.016	*
PG 16:0;0_18:1;0	0.11	3	0.0041	0.21	3	0.011	1.9	0.0018	0.016	*
PI 18:0;0_18:2;0	0.14	3	0.011	0.079	3	0.0085	0.567	0.0018	0.016	*
PI 18:1;0_18:2;0	0.15	3	0.0042	0.083	3	0.009	0.554	0.0018	0.016	*
HexCer 34:2;2	0.015	3	0.00046	0.069	3	0.0043	4.62	0.0019	0.016	*
PC 17:1;0_20:4;0	0.088	3	0.0015	0.047	3	0.0045	0.536	0.0019	0.016	*
PC O-17:2;0/20:4;0	0.011	3	0.00083	0.017	3	0.00089	1.45	0.0019	0.016	*
PG 16:0;0_18:2;0	0.0047	3	0.00047	0.019	3	0.0015	3.98	0.0019	0.016	*
PC 18:2;0_20:3;0	0.042	3	0.0037	0.021	3	0.0028	0.505	0.002	0.016	*
PC O-17:0;0/20:4;0	0.017	3	0.0011	0.035	3	0.0025	2.11	0.002	0.016	*
PE 16:1;0_20:2;0	0.0089	3	0.00072	0.0047	3	0.00072	0.529	0.002	0.016	*
PE O-18:2;0/20:1;0	0.0088	3	0.0014	0.032	3	0.0032	3.68	0.002	0.016	*
PE O-17:2;0/20:4;0	0.019	3	0.0016	0.01	3	0.0013	0.539	0.0021	0.016	*
PG 18:1;0_20:2;0	0.0081	3	0.00071	0.051	3	0.0039	6.26	0.0021	0.016	*
PE 18:0;0_22:2;0	0.0032	2	5e-05	0.0016	3	0.00018	0.5	0.0022	0.017	*
PG 18:1;0_20:4;0	0.012	3	0.0028	0.032	3	0.0037	2.74	0.0022	0.017	*
PI 18:0;0_20:4;0	2.8	3	0.25	1.3	3	0.15	0.476	0.0022	0.017	*
PS 18:2;0_19:0;0	0.0049	3	0.00011	0.0019	3	0.00034	0.399	0.0022	0.017	*
PC 16:1;0_20:3;0	0.05	3	0.002	0.03	3	0.0034	0.597	0.0023	0.017	*
PC O-18:0;0/20:3;0	0.0059	3	0.0021	0.028	3	0.0037	4.66	0.0023	0.017	*
PE 16:0;0_20:1;0	0.14	3	0.0079	0.086	3	0.0091	0.634	0.0023	0.017	*
CL 70:5;0	0.083	3	0.0074	0.01	2	0.0013	0.125	0.0025	0.018	*
PI 18:0;0_22:4;0	0.46	3	0.044	0.22	3	0.043	0.485	0.0025	0.018	*
PE 18:1;0_21:1;0	0.0051	3	0.00014	0.0028	3	0.00034	0.547	0.0026	0.018	*
PC 14:0;0_19:1;0	0.009	3	0.0007	0.0052	3	0.00045	0.58	0.0027	0.019	*
PE 16:1;0_24:0;0	0.0034	3	0.00025	0.0016	2	8.6e-05	0.472	0.0027	0.019	*
PG 17:0;0_18:1;0	0.0021	3	0.00027	0.0071	3	0.00069	3.31	0.0027	0.019	*
PE 18:1;0_22:4;0	0.2	3	0.02	0.048	3	0.0067	0.237	0.0028	0.019	*
PE O-16:1;0/20:2;0	0.011	3	0.0011	0.02	3	0.0016	1.75	0.0028	0.019	*
LPC 18:0;0	0.018	3	0.0011	0.088	3	0.0072	5	0.0029	0.019	*
LPE 20:1;0	0.0037	3	0.00068	0.0075	3	0.00073	2.02	0.0029	0.019	*
PE O-17:0;0/20:4;0	0.01	3	0.00077	0.0062	3	0.00048	0.6	0.0029	0.019	*
PE O-18:0;0/20:4;0	0.024	3	0.0012	0.017	3	0.0015	0.691	0.0029	0.019	*
PE O-18:1;0/17:1;0	0.00052	3	3e-05	0.00075	3	4.3e-05	1.42	0.0029	0.019	*
HexCer 34:1;2	0.18	3	0.0023	0.9	3	0.069	4.99	0.003	0.019	*
PI 17:1;0_18:0;0	0.0044	3	0.00023	0.0028	3	0.00031	0.644	0.003	0.019	*
LPE O-18:2;0	0.0078	3	0.00044	0.072	3	0.0063	9.19	0.0031	0.019	*
PC O-17:1;0/19:1;0	0.001	3	6.8e-05	0.0035	3	0.00029	3.36	0.0031	0.019	*
PE 16:1;0_20:3;0	0.022	3	0.0015	0.013	3	0.0007	0.588	0.0031	0.02	*
PE O-18:1;0/16:0;0	0.061	3	0.0024	0.038	3	0.0042	0.621	0.0031	0.02	*
PE O-16:1;0/20:4;0	2.1	3	0.085	1.5	3	0.13	0.694	0.0032	0.02	*
PG 18:2;0_20:1;0	0.0014	3	9e-05	0.0053	3	0.00045	3.83	0.0032	0.02	*
CL 72:6;0	0.11	3	0.01	0.011	2	0.00033	0.097	0.0033	0.02	*
PE 18:1;0_18:1;0	1.4	3	0.064	0.94	3	0.086	0.691	0.0033	0.02	*
PE 18:1;0_20:2;0	0.059	3	0.0039	0.027	3	0.0062	0.458	0.0033	0.02	*
PE 18:2;0_20:1;0	0.032	3	0.0024	0.015	3	0.0035	0.455	0.0033	0.02	*
PG 16:0;0_20:1;0	0.0032	2	0.00022	0.016	3	0.0015	5.07	0.0033	0.02	*
PG 16:1;0_18:2;0	0.0075	3	0.00086	0.0025	3	0.00041	0.33	0.0033	0.02	*
PE 18:0;0_20:2;0	0.021	3	0.0022	0.01	3	0.0014	0.481	0.0034	0.02	*
PC 18:2;0_18:2;0	0.098	3	0.012	0.041	3	0.0079	0.421	0.0035	0.02	*
PE 16:0;0_16:0;0	0.026	3	0.0017	0.016	3	0.0019	0.639	0.0035	0.02	*
PA 16:0;0_20:1;0	0.0051	2	4.1e-05	0.0023	3	0.00031	0.461	0.0036	0.021	*
PG 18:2;0_19:1;0	0.00078	2	0.0001	0.0025	3	0.00028	3.22	0.0036	0.021	*
PA 16:1;0_18:0;0	0.0056	3	0.00048	0.0032	3	0.00047	0.574	0.0037	0.021	*
PE 16:1;0_24:1;0	0.0043	3	0.00048	0.002	3	0.00037	0.473	0.0037	0.021	*
PE O-18:2;0/22:2;0	0.0032	3	0.001	0.0078	3	0.00081	2.46	0.0041	0.023	*
Cer 40:2;2	0.0054	3	0.00021	0.0089	3	0.00057	1.65	0.0042	0.023	*
HexCer 42:1;2	0.14	3	0.0091	0.69	3	0.066	4.78	0.0043	0.023	*
PC 15:0;0_20:1;0	0.016	3	0.00081	0.048	3	0.0041	2.91	0.0043	0.023	*
PC 18:0;0_22:6;0	0.034	3	0.0017	0.024	3	0.0021	0.723	0.0043	0.023	*
PE 16:0;0_16:1;0	0.072	3	0.0053	0.048	3	0.0037	0.664	0.0044	0.023	*
PI 18:0;0_21:3;0	0.023	3	0.0018	0.014	3	0.0018	0.622	0.0044	0.023	*
PS 18:0;0_22:1;0	0.018	3	0.00043	0.011	3	0.0012	0.602	0.0044	0.023	*
PE 18:0;0_22:4;0	0.11	3	0.015	0.025	3	0.0064	0.232	0.0045	0.024	*
PI 16:0;0_22:4;0	0.13	3	0.014	0.065	3	0.0076	0.495	0.0045	0.024	*
PA 16:0;0_18:1;0	0.029	3	0.0027	0.014	3	0.0033	0.497	0.0046	0.024	*
PC 18:0;0_22:4;0	0.067	3	0.0051	0.036	3	0.0069	0.543	0.0046	0.024	*
PE O-18:2;0/22:4;0	0.32	3	0.017	0.21	3	0.025	0.656	0.0046	0.024	*
CE 18:1;0	0.19	3	0.019	0.29	3	0.01	1.5	0.0047	0.024	*
LPI 18:1;0	0.023	3	0.0033	0.047	3	0.0053	2.06	0.0047	0.024	*
DAG 14:0;0_20:1;0	0.0033	3	8.2e-05	0.0071	3	0.0005	2.15	0.0048	0.024	*
PC O-16:2;0/22:4;0	0.012	3	0.0013	0.019	3	0.0014	1.51	0.0048	0.024	*
Cer 34:0;2	0.0062	3	0.00052	0.012	3	0.0011	1.89	0.0049	0.024	*
PE 17:1;0_18:1;0	0.1	3	0.0085	0.063	3	0.0063	0.63	0.0049	0.024	*
PS 18:0;0_24:1;0	0.011	3	0.00057	0.007	3	0.00086	0.65	0.0049	0.024	*
PC O-18:2;0/20:1;0	0.00065	3	0.00015	0.0036	3	0.00048	5.58	0.005	0.024	*
PE 20:0;0_20:4;0	0.011	3	0.0014	0.0049	3	0.00095	0.449	0.005	0.025	*
DAG 18:0;0_18:2;0	0.026	3	0.0012	0.014	3	0.0025	0.533	0.0051	0.025	*
PC 18:1;0_21:3;0	0.018	3	0.0012	0.0085	3	0.002	0.478	0.0051	0.025	*
PG 16:0;0_19:1;0	0.002	3	0.00029	0.0044	3	0.00053	2.24	0.0051	0.025	*
PC O-18:2;0/20:4;0	0.05	3	0.0018	0.081	3	0.0052	1.6	0.0053	0.025	*
PI 17:0;0_22:4;0	0.01	3	0.00074	0.0052	3	0.0012	0.503	0.0053	0.025	*
PC 16:0;0_20:2;0	0.19	3	0.0086	0.13	3	0.014	0.669	0.0054	0.025	*
PC 16:0;0_21:3;0	0.015	3	0.0018	0.0067	3	0.0017	0.464	0.0056	0.026	*
PS 19:0;0_20:4;0	0.021	3	0.00087	0.0059	3	0.0026	0.287	0.0056	0.026	*
PS 16:1;0_20:0;0	0.012	3	0.00052	0.0089	2	9.7e-05	0.722	0.0057	0.026	*
PS 18:1;0_24:2;0	0.031	3	0.0022	0.018	3	0.0029	0.601	0.0057	0.026	*
PE 18:1;0_22:3;0	0.077	3	0.0073	0.036	3	0.0025	0.47	0.0059	0.027	*
PS 14:0;0_18:0;0	0.018	3	0.0016	0.011	3	0.0012	0.637	0.0059	0.027	*
PC 16:0;0_20:3;0	0.26	3	0.0057	0.16	3	0.018	0.606	0.006	0.027	*
PG 18:1;0_18:2;0	0.041	3	0.0021	0.14	3	0.014	3.41	0.006	0.027	*
PE 16:1;0_18:2;0	0.013	3	0.0012	0.0085	3	0.0011	0.633	0.0062	0.028	*
SM 36:2;2	0.017	3	0.0008	0.024	3	0.0015	1.39	0.0062	0.028	*
PC 20:1;0_20:4;0	0.047	3	0.0026	0.032	3	0.00082	0.692	0.0063	0.028	*
PC O-18:1;0/20:3;0	0.027	3	0.0011	0.076	3	0.0072	2.79	0.0063	0.028	*
PE O-18:2;0/19:1;0	0.00028	3	1.3e-05	0.0017	3	0.0002	6.15	0.0063	0.028	*
PC O-16:0;0/16:1;0	0.075	3	0.0031	0.28	3	0.029	3.72	0.0064	0.028	*
LPI 18:0;0	0.051	3	0.0073	0.11	3	0.013	2.09	0.0065	0.028	*
PE O-18:2;0/20:4;0	0.82	3	0.039	0.59	3	0.058	0.717	0.0066	0.029	*
PE O-17:1;0/20:2;0	0.00074	3	0.00016	0.0017	3	0.00023	2.23	0.0067	0.029	*
PS 18:0;0_18:2;0	0.36	3	0.025	0.25	3	0.028	0.687	0.0067	0.029	*
PE 18:0;0_18:3;0	0.0096	3	0.0011	0.0037	3	0.00031	0.383	0.0069	0.029	*
PE O-16:1;0/18:2;0	0.058	3	0.0015	0.046	3	0.0029	0.79	0.0069	0.029	*
Cer 36:2;2	0.0017	3	0.00037	0.0038	3	0.00055	2.27	0.007	0.03	*
PC O-17:1;0/16:1;0	0.013	3	0.0017	0.026	3	0.0031	2.03	0.0072	0.03	*
PC O-18:1;0/22:4;0	0.025	3	0.0019	0.064	3	0.007	2.61	0.0072	0.03	*
PE 16:0;0_22:1;0	0.0067	3	0.0006	0.0037	3	0.00022	0.561	0.0072	0.03	*
PE 18:0;0_22:3;0	0.0061	3	0.001	0.0016	2	0.0005	0.258	0.0072	0.03	*
PE O-17:1;0/17:1;0	0.003	3	0.00022	0.002	3	0.00023	0.687	0.0073	0.03	*
Cer 40:1;2	0.011	3	0.00074	0.014	3	0.00073	1.27	0.0074	0.03	*
PC 16:0;0_19:1;0	0.11	3	0.0045	0.09	3	0.0062	0.79	0.0074	0.03	*
PC O-16:0;0/20:3;0	0.011	3	0.00048	0.045	3	0.0052	3.97	0.0074	0.03	*
PC O-17:0;0/19:1;0	0.0036	3	0.00023	0.019	3	0.0024	5.45	0.0074	0.03	*
PE O-16:1;0/24:1;0	0.0019	3	0.00024	0.0044	3	0.00055	2.29	0.0075	0.03	*
PE 18:2;0_22:4;0	0.011	3	0.0015	0.0016	3	0.00011	0.147	0.0076	0.03	*
PG 16:1;0_20:2;0	0.0025	3	0.00025	0.0049	3	0.00053	1.91	0.0076	0.03	*
PS 18:0;0_22:6;0	0.067	3	0.011	0.018	3	0.0053	0.27	0.0076	0.03	*
PC 16:1;0_16:1;0	0.5	3	0.2	1.3	3	0.2	2.64	0.0077	0.03	*
PC O-16:0;0/18:1;0	0.15	3	0.0063	0.61	3	0.072	4.07	0.0077	0.03	*
PC O-16:0;0/20:2;0	0.0013	3	0.00011	0.013	3	0.0019	10.2	0.0078	0.031	*
PE 18:2;0_24:1;0	0.0016	3	0.00022	0.00048	2	5.9e-05	0.304	0.0079	0.031	*
PE O-16:2;0/22:4;0	0.012	3	0.00054	0.0051	3	0.0015	0.42	0.008	0.031	*
PS 17:0;0_17:1;0	0.022	3	0.0021	0.014	3	0.002	0.624	0.008	0.031	*
PI 16:0;0_16:1;0	0.02	3	0.00063	0.014	3	0.0013	0.737	0.0081	0.031	*
PC 15:0;0_15:0;0	0.018	3	0.00076	0.052	3	0.0056	2.85	0.0082	0.031	*
PI 18:1;0_22:3;0	0.034	3	0.0033	0.02	3	0.0038	0.579	0.0083	0.031	*
PC 16:1;0_17:0;0	0.051	3	0.0048	0.033	3	0.0032	0.644	0.0084	0.032	*
PC 16:1;0_19:1;0	0.025	3	0.00054	0.018	3	0.0015	0.715	0.0084	0.032	*
LPA 18:1;0	0.0044	3	0.0003	0.0034	3	0.00022	0.755	0.0085	0.032	*
Cer 34:1;2	0.11	3	0.0038	0.16	3	0.01	1.42	0.0086	0.032	*
DAG 16:0;0_22:4;0	0.016	3	0.0005	0.0087	3	0.0015	0.544	0.0087	0.032	*
PC O-18:1;0/16:0;0	0.23	3	0.0069	1	3	0.13	4.56	0.0088	0.032	*
PE O-17:2;0/16:0;0	0.0031	3	0.00034	0.0018	3	0.00017	0.561	0.0088	0.032	*
PI 16:0;0_21:3;0	0.0052	3	0.00068	0.0026	3	0.00065	0.504	0.0088	0.032	*
PI 16:0;0_22:6;0	0.019	3	0.0016	0.013	3	0.0016	0.677	0.0089	0.032	*
PI 16:1;0_20:3;0	0.01	3	0.00074	0.004	3	0.0015	0.394	0.0089	0.032	*
PE O-18:1;0/18:2;0	0.034	3	0.0027	0.024	3	0.0015	0.697	0.009	0.032	*
PE O-18:2;0/18:2;0	0.041	3	0.0033	0.023	3	0.00059	0.553	0.0091	0.033	*
PC O-16:0;0/16:0;0	0.22	3	0.0096	1.2	3	0.16	5.39	0.0092	0.033	*
PC O-16:0;0/20:1;0	0.0013	3	0.00023	0.035	3	0.0057	26.1	0.0093	0.033	*
PC O-18:1;0/18:1;0	0.05	3	0.0041	0.25	3	0.036	5.07	0.0094	0.033	*
PC O-16:1;0/18:1;0	0.043	3	0.0022	0.14	3	0.017	3.14	0.0096	0.034	*
PE O-18:0;0/18:1;0	0.0096	3	0.0021	0.021	3	0.0031	2.17	0.0096	0.034	*
PC O-18:1;0/20:4;0	0.13	3	0.0083	0.25	3	0.027	2	0.0098	0.034	*
PE 14:0;0_18:0;0	0.017	3	0.0018	0.011	3	0.0011	0.615	0.0098	0.034	*
PE O-16:1;0/15:0;0	0.0023	2	8.5e-05	0.0017	3	0.0001	0.748	0.0098	0.034	*
CE 16:0;0	0.065	3	0.013	0.12	3	0.015	1.81	0.01	0.034	*
DAG 16:0;0_20:3;0	0.012	3	0.00078	0.0066	3	0.0013	0.575	0.01	0.034	*
DAG 18:1;0_20:3;0	0.017	3	0.0011	0.01	3	0.0019	0.592	0.01	0.034	*
PC 14:0;0_17:0;0	0.024	3	0.0022	0.016	3	0.0022	0.656	0.01	0.034	*
PC 16:0;0_18:2;0	1.2	3	0.031	0.76	3	0.096	0.638	0.01	0.034	*
PC 18:1;0_24:0;0	0.037	3	0.0035	0.024	3	0.002	0.661	0.01	0.034	*
PC O-18:0;0/16:0;0	0.046	3	0.0027	0.25	3	0.037	5.53	0.01	0.034	*
PC O-18:0;0/18:1;0	0.021	3	0.00069	0.16	3	0.024	7.3	0.01	0.034	*
PC O-18:2;0/18:1;0	0.026	3	0.00064	0.07	3	0.0081	2.74	0.01	0.034	*
PG 18:0;0_18:2;0	0.006	3	0.00018	0.011	3	0.001	1.9	0.01	0.034	*
PG 18:1;0_19:1;0	0.0036	3	0.00047	0.024	3	0.0037	6.62	0.01	0.034	*
PI 18:2;0_20:1;0	0.0052	3	0.0006	0.0025	3	0.00018	0.47	0.01	0.034	*
PS 18:2;0_24:0;0	0.0098	3	0.001	0.0058	3	0.0011	0.593	0.01	0.034	*
PS 20:0;0_20:4;0	0.017	3	0.0023	0.0051	3	0.0004	0.302	0.01	0.034	*
PC 16:0;0_22:3;0	0.048	3	0.002	0.022	2	0.0027	0.448	0.011	0.035	*
PC O-18:1;0/18:0;0	0.0027	3	0.00023	0.015	3	0.0022	5.37	0.011	0.035	*
PE 20:1;0_20:3;0	0.0057	3	0.0008	0.0027	3	0.00038	0.465	0.011	0.035	*
PI 18:0;0_20:3;0	0.37	3	0.018	0.27	3	0.029	0.722	0.011	0.035	*
PC 17:0;0_20:4;0	0.057	3	0.00091	0.029	3	0.0055	0.507	0.011	0.036	*
PC O-17:0;0/15:0;0	0.053	3	0.0021	0.11	3	0.011	2.07	0.011	0.036	*
PG 18:1;0_22:3;0	0.0023	2	0.00011	0.0054	3	0.00065	2.39	0.011	0.036	*
PI 17:0;0_20:4;0	0.05	3	0.0085	0.021	3	0.0062	0.415	0.011	0.036	*
DAG 14:0;0_18:1;0	0.034	3	0.0027	0.061	3	0.0069	1.79	0.012	0.037	*
PC 17:0;0_18:2;0	0.068	3	0.0025	0.049	3	0.0051	0.728	0.012	0.037	*
PC 18:0;0_20:1;0	0.018	3	0.0054	0.036	3	0.0044	2.02	0.012	0.037	*
PC 18:2;0_22:4;0	0.043	3	0.0059	0.014	3	0.00095	0.326	0.012	0.037	*
PC O-16:0;0/20:4;0	0.17	3	0.005	0.25	3	0.017	1.41	0.012	0.037	*
PC O-17:0;0/17:0;0	0.019	3	0.0014	0.054	3	0.0073	2.88	0.012	0.037	*
PC O-18:0;0/14:0;0	0.013	3	0.00052	0.042	3	0.0056	3.18	0.012	0.037	*
PC O-18:1;0/16:1;0	0.033	3	0.0011	0.087	3	0.011	2.62	0.012	0.037	*
PE 18:0;0_19:2;0	0.0033	3	0.00049	0.00081	2	3.3e-05	0.242	0.012	0.037	*
PE 18:2;0_22:1;0	0.0023	3	0.00034	0.00088	2	0.0001	0.386	0.012	0.037	*
PE O-16:1;0/22:1;0	0.013	3	0.001	0.03	3	0.0039	2.33	0.012	0.037	*
PG 18:1;0_22:5;0	0.032	3	0.0011	0.11	3	0.015	3.52	0.012	0.037	*
PI 16:0;0_20:4;0	0.37	3	0.011	0.23	3	0.034	0.613	0.012	0.037	*
Cer 44:2;2	0.0071	3	0.00051	0.0053	3	0.00029	0.752	0.012	0.038	*
PC O-17:0;0/16:1;0	0.026	3	0.0017	0.089	3	0.013	3.38	0.012	0.038	*
PC O-18:1;0/18:2;0	0.024	3	0.00039	0.064	3	0.0077	2.63	0.012	0.038	*
PC 18:1;0_22:3;0	0.034	3	0.0044	0.019	3	0.0021	0.541	0.013	0.038	*
PC O-16:0;0/17:1;0	0.00047	3	6.9e-05	0.0027	3	0.00047	5.74	0.013	0.038	*
PC O-16:0;0/18:2;0	0.036	3	0.0016	0.084	3	0.01	2.34	0.013	0.038	*
PC O-18:0;0/16:1;0	0.019	3	0.00062	0.054	3	0.0072	2.93	0.013	0.038	*
PC O-18:1;0/14:0;0	0.022	3	0.0015	0.072	3	0.01	3.25	0.013	0.038	*
PE O-18:2;0/20:2;0	0.0043	3	0.00042	0.0087	3	0.0011	2.05	0.013	0.038	*
PA 16:1;0_18:1;0	0.0088	3	0.0011	0.0032	2	5.8e-06	0.358	0.013	0.039	*
PC 16:0;0_22:5;0	0.13	3	0.0059	0.1	3	0.0095	0.764	0.013	0.039	*
PC O-18:2;0/20:3;0	0.012	3	0.0018	0.022	3	0.003	1.8	0.014	0.039	*
PC 18:0;0_18:2;0	0.49	3	0.017	0.34	3	0.043	0.684	0.014	0.04	*
PC O-16:2;0/16:0;0	0.012	3	0.0026	0.025	3	0.004	2.05	0.014	0.04	*
PE 16:1;0_22:2;0	0.0087	3	0.0013	0.0045	3	0.00072	0.516	0.014	0.04	*
PE O-18:1;0/20:1;0	0.011	3	0.0013	0.027	3	0.004	2.52	0.014	0.04	*
PE O-18:1;0/22:6;0	0.043	3	0.0022	0.021	2	0.0028	0.483	0.014	0.04	*
PI 17:1;0_18:1;0	0.018	3	0.0014	0.013	3	0.0012	0.747	0.014	0.04	*
PE O-17:1;0/22:4;0	0.042	3	0.00083	0.024	3	0.004	0.58	0.014	0.041	*
PC O-17:1;0/17:1;0	0.01	3	0.00042	0.015	3	0.0012	1.44	0.015	0.042	*
PE 16:0;0_20:3;0	0.046	3	0.0065	0.019	3	0.0013	0.401	0.015	0.042	*
PE O-16:1;0/18:1;0	0.29	3	0.022	0.4	3	0.036	1.39	0.015	0.042	*
PE O-16:2;0/18:1;0	0.0081	3	0.00098	0.005	3	0.00063	0.622	0.015	0.042	*
PG 14:0;0_18:2;0	0.00032	2	7.1e-05	0.001	3	0.0002	3.17	0.015	0.042	*
PG 16:0;0_20:3;0	0.0037	3	0.00084	0.0065	3	0.00041	1.77	0.015	0.042	*
PI 16:1;0_20:4;0	0.024	3	0.0034	0.013	3	0.0032	0.544	0.015	0.042	*
PS 16:1;0_19:0;0	0.0051	2	0.00026	0.0012	2	0.00042	0.23	0.015	0.042	*
PS 16:1;0_19:1;0	0.0027	2	7.9e-05	0.0011	3	0.00039	0.419	0.015	0.042	*
PC 20:3;0_20:3;0	0.0046	3	0.00045	0.0029	2	0.00013	0.631	0.015	0.043	*
PC 18:1;0_20:1;0	0.29	3	0.013	0.45	3	0.043	1.56	0.016	0.043	*
PC O-16:1;0/20:2;0	0.00075	3	0.00013	0.005	3	0.00099	6.72	0.016	0.043	*
PE 16:1;0_22:5;0	0.046	3	0.0027	0.028	3	0.0056	0.597	0.016	0.043	*
PE 17:0;0_18:1;0	0.048	3	0.001	0.023	3	0.0059	0.482	0.016	0.043	*
PI 18:2;0_18:2;0	0.019	3	0.0041	0.0042	3	0.0014	0.217	0.016	0.043	*
PC 17:1;0_18:0;0	0.047	3	0.00093	0.032	3	0.0039	0.676	0.016	0.044	*
PC O-16:1;0/16:0;0	0.074	3	0.0015	0.22	3	0.033	2.96	0.016	0.044	*
PC O-18:0;0/18:2;0	0.0091	3	0.00074	0.033	3	0.0056	3.63	0.016	0.044	*
PC O-18:0;0/22:4;0	0.015	3	0.0017	0.028	3	0.004	1.93	0.016	0.044	*
PE O-18:2;0/16:0;0	0.28	3	0.011	0.2	3	0.023	0.727	0.017	0.044	*
PE O-18:2;0/18:1;0	0.1	3	0.0067	0.14	3	0.01	1.29	0.017	0.044	*
PC O-18:0;0/20:4;0	0.044	3	0.0028	0.081	3	0.0099	1.83	0.017	0.045	*
PE 16:1;0_18:1;0	0.25	3	0.02	0.19	3	0.019	0.747	0.017	0.045	*
PE O-17:1;0/20:4;0	0.14	3	0.0036	0.1	3	0.011	0.72	0.017	0.045	*
PE 18:0;0_22:1;0	0.0019	3	0.00019	0.0013	3	0.00021	0.664	0.017	0.046	*
PS 20:1;0_20:4;0	0.0059	3	0.00057	0.0033	3	0.0009	0.55	0.018	0.046	*
SM 40:2;2	0.039	3	0.003	0.051	3	0.00042	1.32	0.018	0.046	*
PC O-17:1;0/16:0;0	0.025	3	0.0016	0.086	3	0.015	3.45	0.018	0.047	*
PE 16:2;0_18:1;0	0.0072	3	0.0012	0.0035	3	0.00058	0.492	0.018	0.047	*
PE 17:1;0_17:1;0	0.0032	3	0.00017	0.0027	3	0.00015	0.839	0.018	0.047	*
PE O-16:1;0/24:4;0	0.11	3	0.004	0.052	3	0.016	0.474	0.018	0.047	*
PE O-17:0;0/16:1;0	0.004	3	0.00042	0.0026	2	0.00013	0.647	0.018	0.047	*
DAG 18:1;0_20:4;0	0.051	3	0.003	0.025	2	0.0038	0.488	0.019	0.047	*
LPC 16:0;0	0.037	3	0.0024	0.2	3	0.039	5.36	0.019	0.048	*
PC 16:1;0_20:4;0	0.34	3	0.03	0.18	3	0.053	0.535	0.019	0.048	*
PC O-16:1;0/18:0;0	0.0033	3	0.00013	0.011	3	0.0019	3.34	0.019	0.048	*
PE O-16:0;0/18:2;0	0.0046	3	0.00062	0.0028	3	0.00036	0.608	0.019	0.048	*
PE O-18:1;0/18:1;0	0.087	3	0.0049	0.12	3	0.011	1.4	0.019	0.049	*
PI 19:0;0_20:4;0	0.012	3	0.00062	0.0074	3	0.0015	0.603	0.019	0.049	*
PC 16:1;0_22:4;0	0.05	3	0.0011	0.023	3	0.0069	0.462	0.02	0.049	*
PC 18:1;0_18:3;0	0.052	3	0.0015	0.038	3	0.0042	0.735	0.02	0.049	*
PE O-18:1;0/18:0;0	0.0017	3	0.00024	0.0025	2	0.00017	1.52	0.02	0.049	*
CE 20:4;0	0.036	2	0.00041	0.074	3	0.0097	2.06	0.02	0.05	*
PC 17:1;0_20:1;0	0.014	3	0.0024	0.029	3	0.0051	2.07	0.02	0.05	*
PC O-16:0;0/22:4;0	0.033	3	0.00038	0.082	3	0.012	2.47	0.02	0.05	*
PC O-16:1;0/16:1;0	0.022	3	0.0012	0.057	3	0.0092	2.63	0.02	0.05	*
PC O-17:0;0/17:1;0	0.059	3	0.00028	0.11	3	0.013	1.9	0.02	0.05	*
PE 18:1;0_24:2;0	0.0091	3	0.0011	0.0047	2	0.00088	0.514	0.02	0.05	*
PS 18:2;0_22:0;0	0.01	3	0.0016	0.0059	3	0.0011	0.561	0.02	0.05	*
PS 20:3;0_20:3;0	0.0014	3	0.00033	0.00037	2	0.00012	0.262	0.02	0.05	*
SM 42:2;2	0.52	3	0.022	0.62	3	0.038	1.21	0.02	0.05	*
LPE 16:0;0	0.0045	3	0.0005	0.011	3	0.0019	2.43	0.021	0.05	*
PI 20:0;0_20:4;0	0.0081	3	0.0014	0.0035	2	0.00047	0.435	0.021	0.05	*
PS 18:2;0_24:1;0	0.011	3	0.00041	0.0059	3	0.0015	0.541	0.021	0.05	*
PC O-16:1;0/20:1;0	0.00056	3	0.00012	0.0066	3	0.0016	11.9	0.021	0.051	N.S.
PE O-17:1;0/17:0;0	0.0013	3	0.00022	0.0006	3	7.2e-05	0.451	0.021	0.051	N.S.
PE O-18:1;0/20:2;0	0.0046	3	0.00047	0.0087	3	0.0013	1.89	0.022	0.051	N.S.
PC O-18:2;0/18:0;0	0.0014	3	0.00021	0.0041	3	0.0008	2.98	0.022	0.053	N.S.
PE O-17:0;0/18:2;0	0.0081	3	0.00021	0.0057	3	0.00072	0.707	0.022	0.053	N.S.
[truncated: 483 more rows]

## Sheet: Results_KO GCase_WCL vs Lyso-IP
feature	mean(KOE-WCL)	n(KOE-WCL)	sd(KOE-WCL)	mean(KOE-LYS)	n(KOE-LYS)	sd(KOE-LYS)	fold change of means (KOE-LYS/KOE-WCL)	p-value	BH	Signif
[truncated: 785 more rows]
