# Supplementary material for: Targeting neuronal lysosomal dysfunction caused by β-glucocerebrosidase deficiency with an enzyme-based brain shuttle construct
Source: Nat Commun. 2023 Apr 12;14:2057. doi: 10.1038/s41467-023-37632-4 (PMC10097658; doi:10.1038/s41467-023-37632-4)
Supplement: Supplementary file 7 — Source Data [file 41467_2023_37632_MOESM7_ESM.xlsx]

## Sheet: Fig. 1
Figure 1. Purified GCase-BS molecules are fully functional.
b: Mouse TfR binding FACS data
concentration [nM]	hGCase-NB	hGCase-hBS	mGCase-mBS	mGCase	Imiglucerase	2Ab
500	37	10	8481	0	0	0
167	21	8	8783	1	0	0
56	10	7	8077	0	0	0
19	7	5	3658	1	0	0
6	4	4	1622	0	1	0
2	4	4	661	0	0	0
1	3	4	255	1	0	-1
0	4	4	98	1	0	0
0	5	4	37	1	0	0
0	4	4	11	0	0	0
0	5	4	6	1	0	0
0	4	3	5	0	1	0
c: Human TfR binding FACS data
concentration [nM]	hGCase-NB	hGCase-hBS	mGCase-mBS	mGCase	Imiglucerase	2Ab
500	1615	40944	33	-1	1	2
167	540	54420	20	3	-1	-1
56	179	64355	5	3	0	0
19	53	29106	2	0	2	0
6	15	12785	0	-1	0	0
2	5	5361	0	-1	0	-1
1	1	2999	1	-1	0	-1
0	2	1284	1	-1	-1	-1
0	2	633	1	1	1	-1
0	1	313	0	-2	0	0
0	2	173	1	-3	0	2
0	1	85	0	1	1	2
d: Enzymatic Activity
	Velocity [µM/s]
c(res-beta-D-glc) [μM]	hGCase-hBS			mGCase-mBS			mGCase			hGCase-NB			Imiglucerase
200	0.005687	0.005818	0.005556	0.00388	0.00403	0.003731	0.002471	0.002573	0.002369	0.001886	0.002088	0.001684	0.00188	0.001928	0.001832
80	0.005123	0.005256	0.00499	0.002626	0.002715	0.002538	0.001767	0.001852	0.001682	0.001272	0.001407	0.001138	0.001231	0.001266	0.001196
32	0.002326	0.002417	0.002236	0.001326	0.001399	0.001253	0.001001	0.001051	0.0009521	0.0005536	0.0006138	0.0004934	0.0005715	0.0005822	0.0005607
12.8	0.0009718	0.001007	0.0009362	0.0005339	0.000561	0.0005068	0.0003854	0.0003998	0.000371	0.0002258	0.0002508	0.0002007	0.0002349	0.0002412	0.0002286
5.12	0.0003908	0.0004028	0.0003787	0.0001901	0.0002016	0.0001786	0.0001348	0.0001396	0.00013	8.28e-05	9.241e-05	7.319e-05	9.405e-05	9.62e-05	9.189e-05
2.048	0.000152	0.0001571	0.000147	7.445e-05	7.95e-05	6.94e-05	5.67e-05	5.864e-05	5.477e-05	3.4e-05	3.775e-05	3.024e-05	3.592e-05	3.775e-05	3.409e-05
0.8192	5.852e-05	6.081e-05	5.622e-05	3.081e-05	3.202e-05	2.961e-05	2.454e-05	2.547e-05	2.362e-05	1.282e-05	1.448e-05	1.117e-05	1.45e-05	1.57e-05	1.331e-05
0.32768	2.259e-05	2.364e-05	2.155e-05	1.257e-05	1.368e-05	1.147e-05	1.012e-05	1.102e-05	9.222e-06	4.57e-06	5.073e-06	4.067e-06	5.341e-06	6.072e-06	4.609e-06
0.131072	9.041e-06	9.515e-06	8.566e-06	5.26e-06	6.113e-06	4.407e-06	4.176e-06	4.625e-06	3.728e-06	1.694e-06	2.167e-06	1.221e-06	1.582e-06	2.365e-06	7.995e-07
e: Activity and IgG detection in 10% mouse plasma
	hGCase-hBS		non-lin reg (sigmoidal, 4PL)	mGCase-mBS		non-lin reg (sigmoidal, 4PL)
ng/ml	AVG RFU	STDEV	ng/ml	AVG RFU	STDEV	ng/ml
1000	5117.95	169.373	1001.16	8251.18	205.187	996.259
333.333	2660.03	318.657	329.772	5911.85	112.033	335.923
111.111	1258.81	59.3545	115.942	3176.8	11.6383	109.785
37.037	482.257	54.805	35.9208	1364.09	20.4121	37.1035
12.3457	125.168	21.2514	9.39767	527.188	25.4516	13.1807
4.11523	38.812	8.97531	4.43007	147.454	2.53215	3.87472
1.37174	2.419	23.1415	2.60888	23.03	1.94525	1.0622
Signal/Noise			3473.33			5599.71
QC 100 ng/ml	1291.51		119.963	3024.07		102.207
QC 10 ng/ml	112.842		8.6385	503.756		12.5795

## Sheet: Fig. 2
Figure 2. The Brain Shuttle module improves cellular uptake and lysosomal activity in vitro.
a: Total GCase activity in mouse cortical neurons					rep = biological replicate
																			AVG		WT			GBA KO untr			imiglucerase			mGCase			mGCase-mBS
rep 1	compound conc.		WT untr			GBA KO untr			imiglucerase			mGCase			mGCase-mBS				compound conc.	rep1	rep2	rep3	rep1	rep2	rep3	rep1	rep2	rep3	rep1	rep2	rep3	rep1	rep2	rep3
	nM	129.481	61.9105	108.609		7.3509	13.0143												nM	100	100	100	10.1826	0.530725	1.08014
	0.01								10	5									0.01							7.5	3.6289	4.3607	#DIV/0!	0.156397	-0.257664	#DIV/0!	29	1.64686
	0.1								6	8									0.1							7	1.61306	4.46691	#DIV/0!	0.12683	-0.133804	#DIV/0!	36.3333	4.43942
	1								20	16	18	26.5	23	23	11	25			1							18	1.06519	4.8023	22.5	3.6829	6.40363	19.6667	40.6667	34.3333
	10								53	53	24	33.6	21	62	49	32			10							53	11.3445	11.6091	26.2	11.4562	17.1392	47.6667	64.6667	57.2333
	100								132	80	105	91.2	124	144	120	172			100							106	53.4421	61.3018	106.733	78.1099	92.2481	145.333	165.667	150.4
rep 2	compound conc.		WT untr			GBA KO untr			imiglucerase			mGCase			mGCase-mBS					100			3.93116
	nM	100.992	115.49	83.5183	3.39155	-1.68481	-0.114563
	0.01							5.12179	4.11851	1.64641	0.990725	0.398958	-0.920493	31	27	29
	0.1							5.70498	3.36029	-4.2261	1.13455	0.136862	-0.890918	30	43	36
	1							6.26769	-0.458086	-2.61404	5.04543	2.84979	3.15348	40	43	39
	10							13.9858	11.6489	8.39891	14.2134	11.4049	8.75035	56	75	63
	100							58.5752	63.1232	38.6278	79.4535	80.2691	74.6072	154	182	161
rep 3	compound conc.		WT untr			GBA KO untr			imiglucerase			mGCase			mGCase-mBS
	nM	107.926	104.274	87.8	-0.12587	1.91982	1.44646
	0.01							6.23549	3.35991	3.4867	-1.01493	1.41772	-1.17578	3.30174	0.857636	0.78119
	0.1							6.03769	3.85313	3.50991	-0.775556	1.24888	-0.874733	5.81028	3.24262	4.26537
	1							6.57161	4.61773	3.21756	6.44445	5.03897	7.72747	44.9	29.4	28.7
	10							12.9777	11.294	10.5556	17.7566	14.7721	18.8889	88	50.6	33.1
	100							60.9954	63.9603	58.9497	91.3431	79.6486	105.753	211.1	156.5	83.6
b: Total GCase activity in human neuroblastoma cells
																			AVG		WT untr			GBA KO untr			imiglucerase			hGCase-NB			hGCase-hBS
rep 1	compound conc.		WT untr			GBA KO untr			imiglucerase			hGCase-NB			hGCase-hBS				compound conc.	rep1	rep2	rep3	rep1	rep2	rep3	rep1	rep2	rep3	rep1	rep2	rep3	rep1	rep2	rep3
	nM	114.245	88.5806	97.1741	1.39857	2.58926	2.95496												nM	100	100	99.9812	2.31426	0.428459	2.03331
	0.01							2.38398	3.55147	3.54519	3.29855	4.57784	2.98846	4.65904	3.69546	4.16691			0.01							3.16021	0.170075	3.50001	3.62162	1.68729	3.00416	4.1738	1.58746	2.97102
	0.1							3.40112	4.41644	2.33366	3.45915	5.08685	1.58521	6.42917	2.58286	4.33045			0.1							3.38374	0.428476	3.28139	3.37707	0.359894	2.37569	4.44749	1.34935	2.91603
	1							4.19021	5.51709	3.09046	3.69398	5.27064	4.22556	8.07582	5.76027	7.38118			1							4.26592	2.44229	3.97787	4.39673	0.19893	0.585874	7.07242	8.11095	6.04342
	10							14.9005	16.694	13.0392	4.53315	3.27194	3.64151	39.3384	25.2287	26.5937			10							14.8779	19.1149	9.84407	3.81553	0.150204	10.2458	30.3869	58.5173	30.416
	100							90.8827	106.849	84.1534	2.23875	3.11987	4.37784	133.2	131.43	127.819			100							93.9616	111.476	49.9009	3.24549	1.35265	1.61886	130.816	178.26	153.482
rep 2	compound conc.		WT untr			GBA KO untr			imiglucerase			hGCase-NB			hGCase-hBS					99.9937			1.59201
	nM	100.807	100.754	98.4393	0.271966	0.624315	0.389097
	0.01							0.257664	0.0963995	0.156161	0.167272	2.88609	2.00851	0.317207	0.454928	3.99026
	0.1							0.459499	0.352674	0.473255	0.156589	0.706267	0.216827	1.27821	1.42538	1.34447
	1							2.80415	2.16666	2.35607	0.155942	0.393714	0.0471355	8.17063	8.81849	7.34373
	10							17.9358	20.7928	18.616	0.14973	0.156848	0.144033	57.0344	59.3642	59.1532
	100							102.391	112.843	119.193	1.68148	1.1312	1.24527	163.882	173.855	197.042
rep 3	compound conc.		WT untr			GBA KO untr			imiglucerase			hGCase-NB			hGCase-hBS
	nM	100.94	99.0604	99.9437	2.37187	2.21172	1.51634
	0.01							2.16042	3.44522	4.89438	4.15861	2.35356	2.50033	3.12866	2.81397	2.97043
	0.1							3.62329	3.3676	2.85328	2.51879	2.82002	1.78826	2.9083	2.96615	2.87365
	1							5.09007	3.72823	3.11531	-0.54035	-0.564824	2.8628	6.43551	5.86198	5.83278
	10							9.69097	10.3079	9.53334	4.7335	16.5532	9.45053	30.21	34.3138	26.7241
	100							48.3177	50.5345	50.8504	1.88872	3.37559	-0.407731	144.765	155.065	160.615
c: Lysosomal activity in mouse cortical neurons
rep 1		WT untr				GBA KO untr				mGCase				mGCase-mBS																										AVG		WT untr			GBA KO untr			mGCase
	nM	99.7	88.1	114.4	97.8	9.9	9.3	12.4	9.8																																rep1	rep2	rep3	rep1	rep2	rep3	rep1	rep2	rep3
	0.1									12	5.3	10.7	5.5	15.2	11.1	19.8	12.9																							nM	100	100	99.9889	10.35	4.96667	5.74444
	1									4.8	11.6	9.6	10	56.5	43.4	59.2	52.2																							0.1							8.375	4.37778	5.14444
	10									12	10.7	13.9	10.7	109.4	103.6	113.3	100.1																							1							9	7.07778	5.2
	100									30.5	44.8	42.8	39.5	129.7	101.1	135.3	113.4																							10							11.825	40.8	35.7889
																																								100							39.4	106.389	103.889
rep 2		WT untr									GBA KO untr									mGCase									mGCase-mBS
	nM	100.6	102.1	89.3	93.7	116.2	110.8	94.1	94.6	98.6	5.3	4.6	5.5	4.7	5.9	6.8	5.3	3.8	2.8																						99.9963			7.02037			EC50	76.8
	0.1																			4	3.6	3.3	5.2	6.3	5.4	3.5	3.9	4.2	82.8	91	80.1	112.5	121.9	119.7	79.4	91.8	98.2
	1																			3.5	6.9	3.9	8.5	11.8	8.8	4.4	9.8	6.1	131.4	126	124.1	143.4	150.5	140.2	137.8	125.7	120.6										512	X
	10																			22.4	22.9	28.7	42.3	62	54.7	40.9	41.6	51.7	152.4	150.5	140	130.6	156.5	141.7	130.5	131.1	128
	100																			101.1	106	80	106.7	119.7	134.8	110.2	97.9	101.1	151.6	148.6	146.3	169.8	179.2	174.8	125.6	140.8	147
rep 3		WT untr									GBA KO untr									mGCase									mGCase-mBS
	nM	104.2	110.1	80	111.7	109.6	111	98	93.6	81.7	4.7	5.2	3.4	6.9	7.4	7.1	5.5	5.9	5.6
	0.1																			4.1	4.1	4.1	5.5	4.9	6	6.7	4.5	6.4	93.8	99.6	103.5	106	116.3	110.4	85.3	103.4	91.7
	1																			4.3	6.6	5.6	6.2	4.9	6.4	2.6	4.4	5.8	134.1	97.6	133.6	132.6	131.1	137.1	109.6	117.6	124.9
	10																			23.4	33.6	29.2	43.8	54.1	47	17.3	35.8	37.9	134.3	142.6	139	145.9	162.1	144	131.7	139.2	143.9
	100																			101	111.3	95.5	120	125.9	110.6	101.4	82.9	86.4	146.4	155.1	143	146.2	166.4	169.8	135	140.1	137
	Lyso-FQ-GBA / SiR lyso / Hoechst
live imaging:	ms neurons_WT_untr				ms neurons_KO_untr				ms neurons_KO_100 nM mGCase				ms neurons_KO_100 nM mGCase-mBS
d: Lysosomal activity in human neuroblastoma cells
rep 1		WT untr																GBA KO untr																Imiglucerase								hGCase-hBS
	nM	104.97	104.56	107	108.22	100.23	106.46	92.18	109.44	95.22	96.24	92.99	89.61	99.89	91.84	92.18	108.96	0	0.04	0.02	0.02	0	0.04	0.05	0.01	0.16	0	0.13	0.05	0.06	0.12	0.08	0.09
	0.1																																	0.08	0.05	0.38	0.05	0.05	0.11	0.06	0.06	0.03	0	0.05	0.01	0.01	0.04	0.03	0
	1																																	0	0.16	0.09	0.2	0.13	0.17	0.05	0.11	3.37	0.87	0.63	1.08	2.11	0.73	1.68	1
	10																																	5.41	4.25	5.05	5.82	3.99	5.05	4.37	3.94	50.64	48.41	53.47	57.19	45.51	71.81	52.1	56.05
	100																																	67.68	79.66	84.19	91.37	67.21	76.34	89.47	85.75	132.65	123.51	90.76	125.54	118.3	103.21	125.21	104.9
rep 2		WT untr									GBA KO untr									Imiglucerase									hGCase-hBS
	nM	91.19	90.41	92.57	93.35	115.41	108.38	88.89	101.99	117.8	1.16	1.03	1.17	2.26	2.45	1.43	2.13	2.17	1.91
	0.1																			2.74	2.92	2.48	4.1	6.19	3	7.66	7.64	5.95	3.15	3.36	4.51	4.08	3.45	5.96	4.71	5.06	8.1
	1																			4.29	3.36	2.91	6.16	4.37	4.09	7.94	7.63	6.13	4.15	3.85	9.51	6.8	7.72	11.51	10.74	8.42	20
	10																			20.12	25.35	23.2	27.52	33.13	40.25	41.93	41.69	44.11	32.96	34.18	52.35	46.93	37.87	68.99	57.13	47.8	79.24
	100																			81.12	71.52	62.97	79.47	91.97	93.3	109.9	101.07	106.54	69.59	76.44	92.43	83.84	89.49	118.35	99.23	103.23	115.18
rep 3		WT untr									GBA KO untr									Imiglucerase									hGCase-hBS
	nM	99.25	95.48	69.63	110.05	111.37	81.74	115.45	121.62	95.42	0.28	0.69	0.11	0.67	1.03	0.52	1.02	2.85	1.67
	0.1																			1.92	2.69	0.54	2.42	3.12	0.7	5.7	5.27	2.71	1.11	1.05	1.47	2.1	1.88	3.05	2.2	3.97	5.53
	1																			2.25	1.38	0.61	3.32	2.43	1.14	5.88	6.12	2.57	2.43	1.55	2.36	3.63	2.39	4.49	4.63	4.54	8.5
	10																			22.86	18.46	8.35	39.62	25.59	12.3	47.14	39.1	17.42	27.91	24.86	26.1	32.77	30.59	44.33	55.64	45.75	55.75
	100																			86.18	81.5	57.75	89.24	92.3	71.85	121.14	111.85	84.98	70.47	92.36	81.56	95.18	88.22	91.52	107.77	122.82	114.19
	Lyso-FQ-GBA / SiR lyso / Hoechst
live imaging:	H4_WT_untr				H4_KO_untr				H4_KO_100 nM imiglucerase				H4_KO_100 nM hGCase-hBS
[truncated: 11 more columns]

## Sheet: Fig. 3
Figure 3. The Brain Shuttle module improves breakdown of GlcSph and multiple GlcCer species in vitro.
a: GlcSph reduction in mouse cortical neurons					rep = biological replicate
																			AVG		WT			GBA KO untr			imiglucerase			mGCase			mGCase-mBS
rep 1	compound conc.		WT untr			GBA KO untr			imiglucerase			mGCase			mGCase-mBS				compound conc.	rep1	rep2	rep3	rep1	rep2	rep3	rep1	rep2	rep3	rep1	rep2	rep3	rep1	rep2	rep3
	nM	0.1	0.1	0	107.7	98.1	94.2												nM	0.0666667	0.106465	0.167305	100	100	100
	0.01							78.7	86.1	79.8		99.4	81.6	24.7	20.2	17.9			0.01							81.5333	#DIV/0!	116.797	90.5	#DIV/0!	122.248	20.9333	#DIV/0!	18.6844
	0.1							44.5	45.3	45.4	92.4	88.8	83.5	9.9	8.9	8.2			0.1							45.0667	#DIV/0!	88.6356	88.2333	#DIV/0!	113.859	9	#DIV/0!	7.33738
	1							14.9	15.7	15.9	54.9	64.4	54	5.4	5.1	4.7			1							15.5	28.0294	38.5915	57.7667	102.967	68.5205	5.06667	3.71661	4.49269
	10							5.4	5.1	5.2	16.1	15.7	13.8	4.5	4.3	3.8			10							5.23333	4.9458	7.49451	15.2	28.7456	29.4429	4.2	2.42935	3.30147
	100							3.1	3.5	3.9	4.3	4	4.4	3.8	3.8	3.2			100							3.5	2.3374	3.54734	4.23333	4.22958	6.34502	3.6	2.25029	2.92872
rep 2	compound conc.		WT untr			GBA KO untr			imiglucerase			mGCase			mGCase-mBS					0.113479			100
	nM	0.087108	0.130662	0.101626	88.0226	93.3653	118.612
	0.01
	0.1
	1							29.399	27.1051	27.5842	109.074	102.904	96.9222	4.07956	3.68757	3.38269
	10							5.16841	4.97967	4.68931	28.0488	28.4408	29.7474	2.48258	2.43902	2.36643
	100							2.30836	2.39547	2.30836	4.22474	4.18118	4.28281	2.39547	2.20674	2.14866
rep 3	compound conc.		WT untr			GBA KO untr			imiglucerase			mGCase			mGCase-mBS
	nM	0.139616	0.235806	0.126493	114.248	98.0805	87.6711
	0.01							109.983	108.611	131.797	116.297	126.813	123.633	19.3484	18.2406	18.4642
	0.1							82.267	74.2287	109.411	97.6559	123.305	120.617	6.49359	6.29145	9.22711
	1							40.7369	36.1933	38.8442	63.6887	55.241	86.6319	4.19571	4.15136	5.131
	10							7.77857	7.15207	7.55288	30.5864	28.253	29.4892	3.10419	3.15641	3.64381
	100							3.59526	4.01444	3.0323	5.67699	6.61936	6.73872	2.70004	3.33409	2.75203
b: GlcSph reduction in human neuroblastoma cells
																			AVG		WT untr			GBA KO untr			imiglucerase			hGCase-NB			hGCase-hBS
rep 1	compound conc.		WT untr			GBA KO untr			imiglucerase			hGCase-NB			hGCase-hBS				compound conc.	rep1	rep2	rep3	rep1	rep2	rep3	rep1	rep2	rep3	rep1	rep2	rep3	rep1	rep2	rep3
	nM	0.375354	0.403694	0.469193	98.7538	98.5514	102.695												nM	0.41608	0.5903	0.230115	100	100	100
	0.01							72.4433	84.452	47.3899	66.4047	137.101	86.2634	78.3961	60.4419	46.9717			0.01							68.0951	68.8011	102.535	96.5896	82.1745	118.322	61.9366	73.634	83.6304
	0.1							60.6874	66.2016	38.075	68.5125	100.707	76.1365	62.1295	50.7792	40.463			0.1							54.988	70.6085	81.7787	81.7853	91.0665	107.853	51.1239	49.951	28.0066
	1							61.9894	61.2542	35.7884	79.9956	85.6957	118.502	37.9509	33.2709	19.4705			1							53.0107	32.9357	40.8542	94.7311	89.6697	95.6759	30.2308	14.8414	4.672
	10							72.7376	92.9449	56.3664	61.9335	67.8477	86.6778	9.47424	9.66738	6.41856			10							74.0163	7.15823	7.07258	72.153	80.0904	71.1337	8.52006	3.7715	1.69954
	100							31.2517	31.4302	19.8278	61.0582	48.7022	88.5928	1.49099	1.67025	1.3971			100							27.5032	2.85463	2.15514	66.1177	64.0089	57.5393	1.51945	2.7492	1.40998
rep 2	compound conc.		WT untr			GBA KO untr			imiglucerase			hGCase-NB			hGCase-hBS					0.412165			100
	nM	0.6059	0.5512	0.6138	102.162	90.5337	107.305
	0.01							71.1002	61.6015	73.7015	90.6178	77.7442	78.1614	61.7846	66.0182	93.0991
	0.1							77.5828	61.983	72.2597	83.1353	93.327	96.7371	45.4048	49.9756	54.4727
	1							38.0798	28.5038	32.2236	88.2453	94.658	86.1059	14.123	19.9883	10.413
	10							7.551	7.8337	6.09	71.2169	86.7997	82.2546	4.1019	3.2766	3.936
	100							2.8453	2.7504	2.9682	55.9859	62.6746	73.3663	2.4388	2.5459	3.2629
rep 3	compound conc.		WT untr			GBA KO untr			imiglucerase			hGCase-NB			hGCase-hBS
	nM	0.222321	0.232707	0.235319	102.662	98.1755	99.1627
	0.01							101.927	111.278	94.4002	163.291	96.8133	94.8618	92.8236	87.8625	70.2051
	0.1							82.7208	86.6821	75.9331	119.058	112.133	92.3684	27.9851	27.4181	28.6165
	1							42.9916	43.3911	36.1798	97.6142	96.8485	92.5648	4.39241	4.87794	4.74566
	10							7.61954	7.3933	6.2049	73.7641	73.3223	66.3147	1.60014	1.79174	1.70673
	100							2.0903	2.3373	2.03783	57.7306	59.937	54.9503	1.38712	1.48204	1.36079
c: GlcCer 16:0 reduction in human neuroblastoma cells
																			AVG		WT untr			GBA KO untr			imiglucerase			hGCase-NB			hGCase-hBS
rep 1			WT untr			GBA KO untr			imiglucerase			hGCase-NB			hGCase-hBS					rep1	rep2	rep3	rep1	rep2	rep3	rep1	rep2	rep3	rep1	rep2	rep3	rep1	rep2	rep3
	nM	30.8	33.8	29.7	104.5	94.1	101.5												nM	31.4333	18.2667	14.3367	100.033	100	100.003
	0.01							98.1	110.1	104.9	110.7	107.2	119.1	64	62.3	70.2			0.01							104.367	82.1667	79.87	112.333	88.9167	94.0367	65.5	68.4633	68.8633
	0.1							76.1	74.1	75.1	101.8	105.3	107	41.6	43.8	48.9			0.1							75.1	71.31	66.87	104.7	87.9067	94.43	44.7667	49.5967	50.46
	1							45.7	39.4	39.5	112.7	108.5	106.2	28.4	30.2	31.9			1							41.5333	35.89	35.23	109.133	89.57	92.7	30.1667	24.7767	26.3033
	10							29.9	26.9	28.7	104.6	102.1	101	26.4	27	28.7			10							28.5	24.0767	22.2133	102.567	90.2633	85.1967	27.3667	22.41	21.6933
	100							29.7	25.5	23.9	72.9	70.9	67.2	31.9	26.2	29.1			100							26.3667	19.8	18.75	70.3333	58.92	53.7433	29.0667	18.4567	20.2933
rep 2			WT untr			GBA KO untr			imiglucerase			hGCase-NB			hGCase-hBS					21.3456			100.012
	nM	18.29	18.02	18.49	97.96	100.2	101.84
	0.01							78.5	82.03	85.97	88.22	88.08	90.45	67.78	67.16	70.45
	0.1							68.85	73.16	71.92	88.49	89.87	85.36	47.24	51.81	49.74
	1							36.74	35	35.93	92.43	89.33	86.95	24.73	23.93	25.67
	10							22.72	24.35	25.16	87.86	89.99	92.94	21.62	22.78	22.83
	100							19.77	20.13	19.5	57.37	57.93	61.46	18.03	18.21	19.13
rep 3			WT untr			GBA KO untr			imiglucerase			hGCase-NB			hGCase-hBS
	nM	14.44	14.3	14.27	102.01	102.74	95.26
	0.01							81.17	78.47	79.97	94.77	93.93	93.41	65.64	68.31	72.64
	0.1							65.75	63.43	71.43	95.59	91.9	95.8	50.32	49.7	51.36
	1							35.32	35.77	34.6	91.55	86.1	100.45	26.78	25.89	26.24
	10							21.99	21.53	23.12	87.22	78.86	89.51	21.61	22.14	21.33
	100							18.49	19.45	18.31	56.26	51.13	53.84	18.52	20.79	21.57
d: GlcCer 18:0 reduction in human neuroblastoma cells
																			AVG		WT untr			GBA KO untr			imiglucerase			hGCase-NB			hGCase-hBS
rep 1			WT untr			GBA KO untr			imiglucerase			hGCase-NB			hGCase-hBS					rep1	rep2	rep3	rep1	rep2	rep3	rep1	rep2	rep3	rep1	rep2	rep3	rep1	rep2	rep3
	nM	17.5	18.2	16.5	104.5	93.4	102.1												nM	17.4	14.03	12.11	100	100	100
	0.01							101.2	94.1	102.9	110.8	111.8	114.5	58.8	57.7	65.6			0.01							99.4	88.8	92.3567	112.367	88.5933	98.74	60.7	70.45	69.9567
	0.1							79.5	78.9	78.6	106.5	108.1	107.1	31.2	32.9	36.5			0.1							79	75.4533	74.2767	107.233	92.0367	97.66	33.5333	47.0433	48.8867
	1							36.8	31.5	35.2	114.6	112.7	112.7	16.8	17.5	17.9			1							34.5	33.7267	33.3233	113.333	91.1533	97.0567	17.4	18.63	19.8933
	10							16.8	15.4	16.9	107.1	104.9	99.3	14	14.2	15.6			10							16.3667	17.03	16.15	103.767	91.1433	91	14.6	14.64	14.0767
	100							17.3	14.4	13.9	68.9	67.1	65.7	16.3	14.3	14.9			100							15.2	13.2033	12.7567	67.2333	60.55	57.5833	15.1667	12.1467	13.0333
rep 2			WT untr			GBA KO untr			imiglucerase			hGCase-NB			hGCase-hBS					14.5133			100
	nM	14.17	14.02	13.9	99.32	100.77	99.91
	0.01							86.94	89.39	90.07	89.33	87.79	88.66	69.74	66.54	75.07
	0.1							76.06	76.43	73.87	89.09	92.5	94.52	44.57	48.92	47.64
	1							34.62	32.8	33.76	96.73	87.51	89.22	19.28	17.93	18.68
	10							16.49	17.24	17.36	91.03	88.81	93.59	14.74	15.07	14.11
	100							13.15	13.21	13.25	59.85	58	63.8	11.9	12.3	12.24
rep 3			WT untr			GBA KO untr			imiglucerase			hGCase-NB			hGCase-hBS
	nM	12.67	12.38	11.28	94.27	106.63	99.1
	0.01							92.88	91.69	92.5	100.13	98.98	97.11	67.92	70.18	71.77
	0.1							75.51	69.56	77.76	96.75	94.96	101.27	48.47	49.23	48.96
	1							34.38	33.04	32.55	93.5	92.89	104.78	20.06	19.42	20.2
	10							16.05	15.93	16.47	91.24	84.14	97.62	14.4	13.87	13.96
	100							12.05	13.74	12.48	59.62	56.87	56.26	12.26	12.81	14.03
e: GlcCer 22:0 reduction in human neuroblastoma cells
																			AVG		WT untr			GBA KO untr			imiglucerase			hGCase-NB			hGCase-hBS
rep 1			WT untr			GBA KO untr			imiglucerase			hGCase-NB			hGCase-hBS					rep1			rep1			rep1			rep1			rep1
	nM	70.9	66.1	60.5	103	96.4	100.7												nM	65.8333			100.033
	0.01							105.6	82.1	83.5	98.7	97.9	98.2	104.6	104.2	104			0.01							90.4			98.2667			104.267
	0.1							109.9	108.4	106.6	101.4	102.4	100.9	81.6	83.6	80.5			0.1							108.3			101.567			81.9
	1							86.5	76.1	84.2	104.6	102.1	103	54.4	60.6	56.8			1							82.2667			103.233			57.2667
	10							62.7	53.6	57.8	108.9	104.5	99.3	51.1	51.9	55.6			10							58.0333			104.233			52.8667
	100							63.9	57.4	52.7	108	104	97	59.5	58.3	56.4			100							58			103			58.0667
																				65.8333			100.033
f: GlcCer 24:1 reduction in human neuroblastoma cells
																			AVG		WT untr			GBA KO untr			imiglucerase			hGCase-NB			hGCase-hBS
rep 1			WT untr			GBA KO untr			imiglucerase			hGCase-NB			hGCase-hBS					rep1	rep2		rep1	rep2		rep1	rep2		rep1	rep2		rep1	rep2
	nM	61.6	64.7	65.5	102.9	100	97.1												nM	63.9333	57.5233		100	100
	0.01							96.7	93.5	120.8	100.9	99.1	101.7	86.2	86.3	90.6			0.01							103.667	92.4		100.567	101.191		87.7	88.78
	0.1							92.4	100.8	101.9	99.5	101.8	101.9	67.8	69.6	68.5			0.1							98.3667	93.4033		101.067	99.0109		68.6333	82.7167
	1							76.1	67.1	73.9	102.7	100.5	103.6	54	54.3	53.1			1							72.3667	74.8967		102.267	96.5835		53.8	62.2667
	10							56.7	47.5	57	105.1	99.5	97.5	48.3	47.3	50.7			10							53.7333	59.4967		100.7	102.546		48.7667	59.81
	100							60	49.8	47.8	91.3	89.4	80.7	53.5	52	50			100							52.5333	56.23		87.1333	118.181		51.8333	53.6833
rep 2			WT untr			GBA KO untr			imiglucerase			hGCase-NB			hGCase-hBS					60.7283			100
	nM	62.33	54.63	55.61	103.19	98.18	98.63
	0.01							92.43	92.43	92.34	100.411	100.739	102.423	86.93	89.96	89.45
	0.1							93.12	92.61	94.48	99.8505	99.0785	98.1038	81.19	81.72	85.24
	1							83.05	70.4	71.24	94.4357	98.1663	97.1485	59.57	60.9	66.33
	10							58.98	59.08	60.43	106.387	103.184	98.0671	58.4	60.62	60.41
	100							57.2	54.58	56.91	110.721	129.359	114.462	53.76	56.25	51.04

## Sheet: Fig. 4
Figure 4. GCase-BS lysosomal mode of action in vitro.
a: Immunolabeling of hBS and colocalisation with LAMP1
	H4
	% hIgG colocalisation with LAMP1																																					AVG	WT untr			GBA KO untr			NB			hBS
rep 1		WT untr				GBA KO untr				NB				hBS				NB-hBS				hGCase-hBS				hGCase-NB													rep1	rep2	rep3	rep1	rep2	rep3	rep1	rep2	rep3	rep1	rep2
	nM	0	0	0	0	0	0	0.01293	0																													nM	0	0	0.079146	0.0032325	0	0.0476084
	1									0	0	0	0	0	0	0	0	0	0	0	0	5.81	8.379	7.944	7.711	0	0	0.01261	0.0125									1							0	0	0.025192	0	0
	10									0	0.01733	0	0.01541	0.197	0.7005	0.6188	0.4077	3.701	9.718	8.733	8.204	22.42	24.8	22.78	26.03	0.1521	0.03813	0.09526	0.03017									10							0.008185	0	0.028818	0.481	0.2788
	100									0	0	0.01744	0	16.27	17.8	19.8	18.71	25.12	33.26	35.81	34.64	34.7	37.02	37.04	35.18	0.3282	0.262	0.5019	0.2959									100							0.00436	0.0494867	0.099436	18.145	17.47
rep 2		WT untr			GBA KO untr			NB			hBS			NB-hBS			hGCase-hBS			hGCase-NB																			0.026382			0.016947
	nM	0	0	0	0	0	0
	1							0	0	0	0	0	0	0.01169	0	0.02668	6.9	8.891	8.625	0	0	0
	10							0	0	0	0.207	0.261	0.3684	5.406	3.994	4.489	23.15	21.46	20.36	0.06386	0.02212	0.04984
	100							0.06754	0	0.08092	18.68	17.53	16.2	27.36	24.44	25.89	33.05	33.23	35.9	0.7772	0.4924	0.5437
rep 3		WT untr					GBA KO untr					NB					hBS					NB-hBS					hGCase-hBS					hGCase-NB
	nM	0.01704	0.1617	0.07635	0.09252	0.04812	0.07346	0.0644	0.03865	0.05392	0.007612
	1											0.0506	0.02495	0	0.03643	0.01398	0.19	0.3569	0.2544	0.2411	0.1727	0.2688	0.6015	0.4272	0.7799	0.4661	7.753	9.155	7.786	8.886	9.567	0.05996	0.08558	0.04166	0.03738	0.05049
	10											0.01857	0.05055	0.02	0.01673	0.03824	3.069	5.124	2.799	4.274	4.282	5.551	7.476	6.742	7.1	5.354	16.04	18.78	19.01	17.86	18.79	0.15	0.1668	0.1705	0.1542	0.1763
	100											0.0852	0.08497	0.03751	0.1293	0.1602	13.87	16.42	15.22	16.06	13.72	19.88	20.58	17.63	21.93	18.97	26.57	27.99	25.39	27.95	25.15	2.534	2.911	2.643	2.462	2.792
	hBS / LAMP1 / DAPI
	H4_KO_untr					H4_KO_100 nM NB					H4_KO_100 nM hBS					H4_KO_100 nM NB-hBS					H4_KO_100 nM hGCase-hBS					H4_KO_100 nM hGCase-NB
b: Immunolabeling of GCase and colocalisation with LAMP1
	H4
	% GCase colocalisation with LAMP1																																					AVG	WT untr			GBA KO untr			NB			hBS
rep 1		WT untr				GBA KO untr				NB				hBS				NB-hBS				hGCase-hBS				hGCase-NB													rep1	rep2	rep3	rep1	rep2	rep3	rep1	rep2	rep3	rep1	rep2
	nM	34.85	32.82	33.72	31.81	0	0	0	0																													nM	33.3	28.0025	16.952	0	0.008065	0.108796
	1									0	0	0	0	0	0	0	0	0	0	0	0	5.671	4.264	4.993	7.972	0	0	0	0.2137									1							0	0.0101625	0.078386	0	0.0145825
	10									0	0	0	0	0	0.2257	0	0	0	0	0	0	16.01	17.36	20.39	16.83	0	0	0	0									10							0	0	0.112558	0.056425	0.007195
	100									0	0	0.463	0	0	0	0	0	0	0	0	0	21.02	19.65	22.08	21.84	0.3295	0.7375	0.6834	1.303									100							0.11575	0.0037325	0.116552	0	0.005725
rep 2		WT untr				GBA KO untr				NB				hBS				NB-hBS				hGCase-hBS				hGCase-NB													26.0848			0.0389537
	nM	28.32	27.57	27.75	28.37	0	0	0	0.03226
	1									0	0	0	0.04065	0	0	0	0.05833	0	0	0	0	3.277	3.442	3.607	2.444	0.1376	0	0	0.01705
	10									0	0	0	0	0	0	0	0.02878	0	0	0	0.0303	14.58	13.94	15.3	25.18	0	0.2283	0	0
	100									0	0	0	0.01493	0	0	0	0.0229	0	0.5076	0	0.00885	18.87	18.86	20.76	32.16	0.5425	0.5217	0.315	0.09783
rep 3		WT untr					GBA KO untr					NB					hBS					NB-hBS					hGCase-hBS					hGCase-NB
	nM	13.18	14.56	18.85	16.35	21.82	0.08	0.1565	0.06168	0.1096	0.1362
	1											0.0921	0.1448	0.0799	0.01355	0.06158	0.07503	0.1496	0.05698	0.1049	0.09981	0.04469	0.1557	0.08068	0.1867	0.1203	2.37	2.904	2.839	3.124	3.421	0.07108	0.1939	0.09761	0.1532	0.1011
	10											0.1287	0.2298	0.1004	0.05388	0.05001	0	0.09392	0.04275	0.09339	0.05411	0.0382	0.04924	0.03118	0.08798	0.07973	19.17	25.08	18.78	22.21	20.87	0.06894	0.1053	0.06218	0.1452	0.1944
	100											0.1228	0.1501	0.04116	0.1351	0.1336	0.2271	0.2222	0.2544	0.2063	0.2505	0.05777	0.1409	0.09591	0.1123	0.1006	31.12	43.07	38.84	42.02	40.14	0.2125	0.4786	0.3093	0.3248	0.3167
	hGCase / LAMP1 / DAPI
	H4_WT_untr				H4_KO_untr					H4_KO_100 nM NB					H4_KO_100 nM hBS					H4_KO_100 nM NB-hBS					H4_KO_100 nM hGCase-hBS					H4_KO_100 nM hGCase-NB
c: Total GCase activity in GBA-deficient TfR WT and TfR KO neuroblastoma lines										rep = biological replicate
																														AVG		WT untr			GBA KO untr			GBA KO / TFR KO untr		GBA KO + imiglucerase			GBA KO / TFR KO + imiglucerase			GBA KO + hGCase-NB			GBA KO / TFR KO + hGCase-NB
rep 1	compound conc.		WT untr			GBA KO untr		GBA KO / TFR KO untr			GBA KO + imiglucerase			GBA KO / TFR KO + imiglucerase			GBA KO + hGCase-NB			GBA KO / TFR KO + hGCase-NB			GBA KO + hGCase-hBS			GBA KO / TFR KO + hGCase-hBS				compound conc.	rep1	rep2	rep3	rep1	rep2	rep3	rep1	rep2	rep3	rep1	rep2	rep3	rep1	rep2	rep3	rep1	rep2	rep3	rep1
	nM	100.914	99.3325	99.7533	2.52168	2.90496	3.46001	2.79502	2.69747	1.74685																				nM	100	100	100	2.96222	0.672652	-0.606379	2.41311	-1.23627	-2.69632
	1										3.92938	4.21023	3.2296	3.66875	4.30007	4.30543							4.1098	3.20488	2.81551	2.44592	3.18173	2.96933		1										3.78974	-1.56339	1.46465	4.09142	-0.67893	-1.23619
	10										16.3049	16.3918	14.1071	13.2486	14.4786	12.7358	4.60086	3.27567	7.41496	2.97923	2.15693	2.2641	7.06882	7.01647	6.12498	4.28526	3.17215	4.51909		10										15.6013	13.689	9.40363	13.4877	3.71232	10.7726	5.09716	-5.26886	0.635219	2.46675
	100										78.5434	80.5421	88.0899	79.7058	74.4931	54.4216	5.57257	3.99313	3.08098	4.13113	3.56436	3.89689	60.0878	39.0768	28.4236	9.00845	9.11901	7.74369		100										82.3918	106.085	56.1883	69.5402	77.9488	66.5663	4.21556	7.03564	1.28078	3.86413
rep 2	compound conc.		WT untr			GBA KO untr		GBA KO / TFR KO untr			GBA KO + imiglucerase			GBA KO / TFR KO + imiglucerase			GBA KO + hGCase-NB			GBA KO / TFR KO + hGCase-NB			GBA KO + hGCase-hBS			GBA KO / TFR KO + hGCase-hBS					100			1.0095
	nM	100.523	98.6589	100.818	1.95189	0.192676	-0.126606	-1.03032	-0.718235	-1.96027
	1										1.76696	-3.70888	-2.74826	-0.833008	-0.600397	-0.603386							1.86134	0.0626753	1.18494	-6.73718	0.497125	-1.69546
	10										16.5778	11.9337	12.5554	5.1017	-1.80982	7.84508	-2.59845	-8.44847	-4.75965	-5.46738	-7.05925	-3.88147	9.88154	9.99953	12.1734	-4.64312	2.7822	1.035
	100										130.983	94.5522	92.7197	75.2173	78.3053	80.3237	4.8279	8.24258	8.03644	-1.47276	9.29886	5.62664	66.7805	63.2544	56.4963	7.05391	14.1452	18.4078
rep 3	compound conc.		WT untr			GBA KO untr		GBA KO / TFR KO untr			GBA KO + imiglucerase			GBA KO / TFR KO + imiglucerase			GBA KO + hGCase-NB			GBA KO / TFR KO + hGCase-NB			GBA KO + hGCase-hBS			GBA KO / TFR KO + hGCase-hBS
	nM	91.1402	98.288	110.572	-1.16815	0.202695	-0.85368	-2.73721	-3.62459	-1.72716
	1										1.11151	1.89271	1.38972	-0.0382325	-0.411154	-3.25918							4.08717	1.45889	2.90076	-1.80932	-0.802932	-1.37878
	10										7.60963	10.463	10.1382	13.0936	13.7496	5.47474	0.243126	0.447301	1.21523	-1.8673	-2.18562	-1.54227	22.5047	14.3981	16.8324	0.808105	3.8279	1.50159
	100										46.5659	65.2272	56.7718	73.9046	67.4392	58.3552	1.02453	1.04171	1.7761	-0.51009	-0.376137	-1.13583	96.1922	91.8807	96.0585	17.4454	36.7392	25.4165
d: GlcSph levels in GBA-deficient TfR WT and TfR KO neuroblastoma lines
																														AVG		WT untr			GBA KO untr			GBA KO / TFR KO untr		GBA KO + imiglucerase			GBA KO / TFR KO + imiglucerase			GBA KO + hGCase-NB			GBA KO / TFR KO + hGCase-NB
rep 1	compound conc.		WT untr			GBA KO untr		GBA KO / TFR KO untr			GBA KO + imiglucerase			GBA KO / TFR KO + imiglucerase			GBA KO + hGCase-NB			GBA KO / TFR KO + hGCase-NB			GBA KO + hGCase-hBS			GBA KO / TFR KO + hGCase-hBS				compound conc.	rep1	rep2	rep3	rep1	rep2	rep3	rep1	rep2	rep3	rep1	rep2	rep3	rep1	rep2	rep3	rep1	rep2	rep3	rep1
	nM	0.146945	0.178044	0.214848	96.4218	100.002	103.576	88.558	105.878	105.564																				nM	0.179946	0.232266	0.268422	100	100	100	100	100	100
	1										28.8817	31.1646	39.0357	44.1485	48.4728	53.9662							13.1161	13.2707	12.561	86.4686	86.7402	82.4842		1										33.0273	30.2825	36.7527	48.8625	28.9063	29.4974
	10										7.94708	9.21673	7.27184	9.54253	9.45962	10.3016	76.6571	86.9057	94.3767	90.6136	89.5729	87.6267	5.13108	5.0056	4.88043	35.41	35.1488	37.5948		10										8.14522	4.56089	5.04174	9.76792	4.12051	5.13171	85.9798	90.1181	101.155	89.2711
	100										3.98507	3.46978	3.38151	3.32742	3.70398	3.52007	54.029	53.4841	62.6962	58.1658	54.9106	49.5429	3.44023	3.22707	3.05288	8.19169	7.88753	8.95003		100										3.61212	1.67159	2.12296	3.51716	2.20352	2.0221	56.7364	53.2915	57.9282	54.2065
rep 2	compound conc.		WT untr			GBA KO untr		GBA KO / TFR KO untr			GBA KO + imiglucerase			GBA KO / TFR KO + imiglucerase			GBA KO + hGCase-NB			GBA KO / TFR KO + hGCase-NB			GBA KO + hGCase-hBS			GBA KO / TFR KO + hGCase-hBS					0.226878			100
	nM	0.262942	0.196396	0.237461	71.6611	112.072	116.266	116.211	116.516	67.2726
	1										28.7113	34.4293	27.7069	27.3305	35.5831	23.8053							24.5487	19.241	25.5194	105.611	122.165	112.461
	10										4.95932	4.80731	3.91603	4.02372	4.46252	3.87529	120.515	86.8932	62.9464	113.126	102.4	81.9666	3.4543	3.67633	3.61165	58.9021	58.8157	59.5892
	100										1.46833	1.75187	1.79458	2.39112	2.42401	1.79545	58.0865	49.2849	52.503	63.8115	52.2536	46.3037	1.45547	1.68793	1.33187	13.3875	11.7694	11.9171
rep 3	compound conc.		WT untr			GBA KO untr		GBA KO / TFR KO untr			GBA KO + imiglucerase			GBA KO / TFR KO + imiglucerase			GBA KO + hGCase-NB			GBA KO / TFR KO + hGCase-NB			GBA KO + hGCase-hBS			GBA KO / TFR KO + hGCase-hBS
	nM	0.272096	0.252601	0.280569	91.0157	90.0557	118.929	86.3694	83.911	129.72
	1										37.3639	34.6926	38.2016	21.1734	28.5661	38.7527							26.7452	28.1167	33.1287	87.2693	96.8344	112.745
	10										4.72902	4.93248	5.46373	5.16247	4.68315	5.54951	113.783	104.47	85.213	77.8284	89.2268	106.141	3.96085	4.06582	4.70332	42.1734	42.6824	56.2824
	100										2.02421	2.42006	1.92461	2.11658	2.35739	1.59232	59.6105	60.9968	53.1774	39.2472	52.6216	54.6573	1.77152	2.22633	1.93129	8.53125	10.8955	11.688
e: Total GCase activity in GBA-deficient M6PR-CI WT and M6PR-CI KO neuroblastoma lines
																														AVG		WT untr			GBA KO untr			GBA KO / TFR KO untr		GBA KO + imiglucerase			GBA KO / M6PR-CI KO + imiglucerase			GBA KO + hGCase-NB			GBA KO / M6PR-CI KO + hGCase-NB
rep 1	compound conc.		WT untr			GBA KO untr		GBA KO / M6PR-CI KO untr			GBA KO + imiglucerase			GBA KO / M6PR-CI KO + imiglucerase			GBA KO + hGCase-NB			GBA KO / M6PR-CI KO + hGCase-NB			GBA KO + hGCase-hBS			GBA KO / M6PR-CI KO + hGCase-hBS				compound conc.	rep1	rep2	rep3	rep1	rep2	rep3	rep1	rep2	rep3	rep1	rep2	rep3	rep1	rep2	rep3	rep1	rep2	rep3	rep1
	nM	99.9008	99.4452	100.654	2.27336	1.55038	1.95333	2.1017	1.6485	1.93105																				nM	100	100	100	1.92569	2.22272	4.31724	1.89375	2.59009	2.7072
	1										4.53342	3.75424	3.88551	2.3447	2.45244	3.19805							5.1534	6.63215	6.31479	4.94633	4.636	4.81917		1										4.05772	4.16661	5.61164	2.66507	3.26505	4.66181
	10										22.8818	22.2653	20.2375	11.6279	9.36345	9.52643	3.05167	2.47055	1.92203	1.92614	1.84856	3.27368	37.6713	31.2031	34.4555	23.0875	23.7027	26.3647		10										21.7948	15.1162	24.0231	10.1726	7.74679	11.3173	2.48141	1.71561	2.95164	2.34946
	100										113.033	109.07	116.757	67.9051	52.54	38.1813	3.04761	2.42788	2.2157	7.9134	2.73617	3.32763	150.561	163.172	138.152	101.371	116.494	149.497		100										112.953	91.4784	112.303	52.8755	41.0737	54.4054	2.56373	4.71673	4.92139	4.65907
rep 2	compound conc.		WT untr			GBA KO untr		GBA KO / M6PR-CI KO untr			GBA KO + imiglucerase			GBA KO / M6PR-CI KO + imiglucerase			GBA KO + hGCase-NB			GBA KO / M6PR-CI KO + hGCase-NB			GBA KO + hGCase-hBS			GBA KO / M6PR-CI KO + hGCase-hBS					100			2.82188
	nM	115.195	115.19	69.6149	2.2498	2.24614	2.17223	2.04594	3.06302	2.6613
	1										4.57523	4.13423	3.79036	2.45293	3.70406	3.63815							4.55727	2.97201	4.3646	5.70087	5.68117	5.86037
	10										13.3273	17.7628	14.2585	8.07302	7.39203	7.77531	2.11974	1.99182	1.03529	2.02766	1.83196	2.19343	13.9103	19.5116	19.0513	35.9917	28.4247	30.2557
	100										101.398	85.7169	87.32	41.4004	42.896	38.9246	8.44614	1.68855	4.0155	3.8373	2.9991	3.77222	64.9372	77.8701	72.927	116.145	108.936	128.353
rep 3	compound conc.		WT untr			GBA KO untr		GBA KO / M6PR-CI KO untr			GBA KO + imiglucerase			GBA KO / M6PR-CI KO + imiglucerase			GBA KO + hGCase-NB			GBA KO / M6PR-CI KO + hGCase-NB			GBA KO + hGCase-hBS			GBA KO / M6PR-CI KO + hGCase-hBS
	nM	98.9035	85.5691	115.527	4.18779	3.99396	4.76997	1.99829	3.04984	3.07347
	1										6.6636	6.34633	3.82498	4.46836	4.60364	4.91343							6.24405	5.8675	4.54017	8.20938	4.5839	8.19739
	10										25.0102	15.8479	31.2111	13.7897	9.48866	10.6734	1.67512	2.22772	4.95209	1.93996	1.16455	3.55392	23.2258	27.373	35.1767	42.7595	26.7253	41.5475
	100										96.2737	127.118	113.516	58.3497	52.4217	52.4449	6.50957	3.69664	4.55798	4.60252	4.83563	8.1746	67.494	115.3	140.017	170.134	136.955	161.517
f: GlcSph levels in GBA-deficient M6PR-CI WT and M6PR-CI KO neuroblastoma lines
																														AVG		WT untr			GBA KO untr			GBA KO / TFR KO untr		GBA KO + imiglucerase			GBA KO / M6PR-CI KO + imiglucerase			GBA KO + hGCase-NB			GBA KO / M6PR-CI KO + hGCase-NB
rep 1	compound conc.		WT untr			GBA KO untr		GBA KO / M6PR-CI KO untr			GBA KO + imiglucerase			GBA KO / M6PR-CI KO + imiglucerase			GBA KO + hGCase-NB			GBA KO / M6PR-CI KO + hGCase-NB			GBA KO + hGCase-hBS			GBA KO / M6PR-CI KO + hGCase-hBS				compound conc.	rep1	rep2	rep3	rep1	rep2	rep3	rep1	rep2	rep3	rep1	rep2	rep3	rep1	rep2	rep3	rep1	rep2	rep3	rep1
	nM	0.748003	0.600514	0.629383		106.632	93.3684	111.35	94.91	93.74																				nM	0.6593	0.414331	0.117438	100	100	100	100	100	100
	1										49.8716	43.3862	49.1148	98.69	95.31	95.88							34.7363	36.1139	33.6675	46.33	41.66	45.31		1										47.4575	58.4765	42.6381	96.6267	85.96	90.592
	10										16.6377	14.3106	17.9763	67.63	60.4	63.58	87.223	70.0167	84.7963	83.89	69.78	85.64	9.4682	10.3087	9.5362	15.05	12.79	13.69		10										16.3082	13.5945	4.81963	63.87	61.51	47.2185	80.6787	80.2285	97.1093	79.77
	100										5.88795	6.06258	6.54771	22.98	23.45	23.05	64.5243	67.0575	70.2055	76.1	74	77.69	4.55767	4.74421	3.52189	7.72	8.34	6.89		100										6.16608	4.24508	1.10862	23.16	21.9667	10.0294	67.2624	59.4256	87.7954	75.93
rep 2	compound conc.		WT untr			GBA KO untr		GBA KO / M6PR-CI KO untr			GBA KO + imiglucerase			GBA KO / M6PR-CI KO + imiglucerase			GBA KO + hGCase-NB			GBA KO / M6PR-CI KO + hGCase-NB			GBA KO + hGCase-hBS			GBA KO / M6PR-CI KO + hGCase-hBS					0.397023			100
	nM	0.470255	0.467575	0.305162	92.0543	99.8653	108.08	97.19	92.65	110.16
	1										57.3292	58.1718	59.9285	73.62	90.9	93.36							23.3488	15.7989	26.1416	31.56	28.39	28.97
	10										12.0651	14.298	14.4203	62.41	59.58	62.54	93.2878	86.7246	60.6731	84.85	79.68	74.13	3.70594	6.18012	5.5024	9.26	7.67	9.01
	100										4.62067	4.01767	4.09689	22.06	22.58	21.26	70.5559	40.182	67.539	75.46	74.36	77.94	2.1986	2.96569	2.84698	4.41	4.81	4.78
rep 3	compound conc.		WT untr			GBA KO untr		GBA KO / M6PR-CI KO untr			GBA KO + imiglucerase			GBA KO / M6PR-CI KO + imiglucerase			GBA KO + hGCase-NB			GBA KO / M6PR-CI KO + hGCase-NB			GBA KO + hGCase-hBS			GBA KO / M6PR-CI KO + hGCase-hBS
	nM	0.110359	0.11258	0.129376	101.444	107.518	91.0382	108.947	109.167	81.8859
	1										36.9854	50.5613	40.3675	90.1695	97.2273	84.3793							9.69866	10.5297	13.502	28.6356	26.0577	22.6791
	10										3.75089	5.39181	5.31619	38.3707	46.6963	56.5883	86.0994	99.8008	105.428	89.4416	87.1188	98.2291	1.58133	1.71999	1.31413	6.41521	9.7101	6.80408
	100										1.19427	1.12466	1.00695	9.95085	10.6693	9.46793	78.7612	90.2764	94.3485	95.97	83.3664	79.6414	0.630756	1.0643	0.907587	3.83821	3.69245	3.45905
g: Total GCase activity in GBA-deficient M6PR-CD WT and M6PR-CD KO neuroblastoma lines
																														AVG		WT untr			GBA KO untr			GBA KO / TFR KO untr		GBA KO + imiglucerase			GBA KO / M6PR-CD KO + imiglucerase			GBA KO + hGCase-NB			GBA KO / M6PR-CD KO + hGCase-NB
rep 1	compound conc.		WT untr			GBA KO untr		GBA KO / M6PR-CD KO untr			GBA KO + imiglucerase			GBA KO / M6PR-CD KO + imiglucerase			GBA KO + hGCase-NB			GBA KO / M6PR-CD KO + hGCase-NB			GBA KO + hGCase-hBS			GBA KO / M6PR-CD KO + hGCase-hBS				compound conc.	rep1	rep2	rep3	rep1	rep2	rep3	rep1	rep2	rep3	rep1	rep2	rep3	rep1	rep2	rep3	rep1	rep2	rep3	rep1
	nM	101.75	104.967	93.2824	3.54139	4.34812	3.5029	3.89586	3.5335	4.87028																				nM	100	100	100	3.79747	0.948547	-2.13673	4.09988	-3.98495	-0.601978
	1										3.83072	4.39201	6.42152	6.20249	5.20309	6.8494							4.70567	8.82928	5.24664	3.78384	5.14022	5.13975		1										4.88142	-0.900746	-1.06489	6.085	-1.00416	-0.510802
	10										16.43	16.8034	18.5833	21.138	21.4208	18.4305	2.96472	2.9941	2.9793	4.43615	3.08243	4.42392	9.06446	10.4207	13.3251	10.8487	8.46881	8.18599		10										17.2722	6.21282	6.50869	20.3298	9.89512	7.05648	2.97937	-0.87362	-0.332503	3.98083
	100										67.9345	78.032	72.7581	84.78	82.7884	90.7734	5.4767	5.06448	6.84386	7.26232	7.14865	6.00618	35.9506	56.9109	57.6098	36.1983	40.3055	32.0231		100										72.9082	62.4482	52.9283	86.1139	78.8411	51.963	5.79501	1.52727	-0.873096	6.80572
rep 2	compound conc.		WT untr			GBA KO untr		GBA KO / M6PR-CD KO untr			GBA KO + imiglucerase			GBA KO / M6PR-CD KO + imiglucerase			GBA KO + hGCase-NB			GBA KO / M6PR-CD KO + hGCase-NB			GBA KO + hGCase-hBS			GBA KO / M6PR-CD KO + hGCase-hBS					100			0.869762
	nM	98.886	87.2001	113.914	0.574236	-0.374159	2.64556	-5.58022	-4.45542	-1.91921
	1										-1.45325	-1.66891	0.419922	-1.27051	-0.855842	-0.88612							-3.78202	-1.37397	0.719971	-3.33657	-3.18134	-4.21806
	10										4.55731	6.4499	7.63125	8.78009	9.28598	11.6193	0.877496	-2.48608	-1.01228	-2.13975	-0.712959	-2.79211	12.0122	18.109	24.6948	18.5542	15.3553	9.65343
	100										66.1128	51.5654	69.6663	74.2969	75.8888	86.3374	2.97425	-0.44817	2.05573	-1.85518	1.08064	1.16965	80.6317	94.7375	103.826	96.8036	88.183	88.3013
rep 3	compound conc.		WT untr			GBA KO untr		GBA KO / M6PR-CD KO untr			GBA KO + imiglucerase			GBA KO / M6PR-CD KO + imiglucerase			GBA KO + hGCase-NB			GBA KO / M6PR-CD KO + hGCase-NB			GBA KO + hGCase-hBS			GBA KO / M6PR-CD KO + hGCase-hBS
	nM	79.5884	88.3632	132.048	-1.52175	-2.8565	-2.03193	-0.721493	-0.509325	-0.575116
	1										1.00723	-2.43204	-1.76985	-1.4741	-0.221995	0.163692							0.364672	-0.258085	3.12205	0.503555	2.6617	0.12554
	10										9.30379	4.10369	6.1186	8.11998	7.40368	5.64577	-1.32437	-0.283998	0.610863	-1.8023	0.521458	-1.94071	12.4108	17.8628	25.3416	19.1651	20.4333	13.4057
	100										58.8862	48.7449	51.1537	56.5462	48.4461	50.8966	-1.06214	-2.55909	1.00195	-0.997497	0.999452	-3.86117	109.676	110	112.968	96.9506	102.072	82.3875
h: GlcSph levels in GBA-deficient M6PR-CD WT and M6PR-CD KO neuroblastoma lines
																														AVG		WT untr			GBA KO untr			GBA KO / TFR KO untr		GBA KO + imiglucerase			GBA KO / M6PR-CD KO + imiglucerase			GBA KO + hGCase-NB			GBA KO / M6PR-CD KO + hGCase-NB
rep 1			WT untr			GBA KO untr		GBA KO / M6PR-CD KO untr			GBA KO + imiglucerase			GBA KO / M6PR-CD KO + imiglucerase			GBA KO + hGCase-NB			GBA KO / M6PR-CD KO + hGCase-NB			GBA KO + hGCase-hBS			GBA KO / M6PR-CD KO + hGCase-hBS					rep1	rep2	rep3	rep1	rep2	rep3	rep1	rep2	rep3	rep1	rep2	rep3	rep1	rep2	rep3	rep1	rep2	rep3	rep1
	nM	0.189201	0.198282	0.3016	92.3991	105.814	101.787	105.886	100.15	93.9646																				nM	0.229694	0.586638	0.670167	100	100	100	100	100	100
	1										37.89	36.1068	33.2828	32.9959	30.4283	31.182							7.71863	7.15403	7.89952	7.9169	7.97989	8.50953		1										35.7599	28.1124	33.3605	31.5354	30.4533	31.2842
	10										7.50804	7.98116	8.24198	7.09143	6.83452	7.63563	64.0016	57.8127	57.7505	68.8208	67.403	63.9382	3.17141	2.90849	3.24032	3.82682	3.86419	3.94384		10										7.91039	5.0994	5.21542	7.18719	6.4071	6.64093	59.8549	75.6031	103.904	66.7207
	100										3.04551	3.22375	3.44722	4.09001	3.28712	3.48212	16.1038	15.9615	14.8838	18.351	17.5709	18.044	2.23713	2.33516	2.64095	3.22732	2.98506	3.07779		100										3.23882	1.88269	2.46954	3.61975	3.08649	3.62448	15.6497	54.948	55.5874	17.9886
rep 2			WT untr			GBA KO untr		GBA KO / M6PR-CD KO untr			GBA KO + imiglucerase			GBA KO / M6PR-CD KO + imiglucerase			GBA KO + hGCase-NB			GBA KO / M6PR-CD KO + hGCase-NB			GBA KO + hGCase-hBS			GBA KO / M6PR-CD KO + hGCase-hBS					0.4955			100
	nM	0.586215	0.540352	0.633348	91.7636	117.264	90.9721	93.9548	90.6758	115.369
	1										24.5235	25.4059	34.4077	30.0334	27.2996	34.0271							24.1311	24.6534	21.4063	26.2018	35.4407	31.7182
	10										5.41115	5.01043	4.87661	6.09405	6.68347	6.44377	81.2724	70.6245	74.9122	108.52	68.1712	86.4394	3.68056	4.09886	4.01049	7.76754	7.79099	6.88644
	100										1.74196	2.0981	1.808	2.89822	2.78708	3.57417	55.274	48.5722	60.9977	73.6691	65.4388	48.0753	1.78625	1.93664	2.11949	3.57281	4.00667	3.60112
rep 3			WT untr			GBA KO untr		GBA KO / M6PR-CD KO untr			GBA KO + imiglucerase			GBA KO / M6PR-CD KO + imiglucerase			GBA KO + hGCase-NB			GBA KO / M6PR-CD KO + hGCase-NB			GBA KO + hGCase-hBS			GBA KO / M6PR-CD KO + hGCase-hBS
	nM	0.626117	0.69333	0.691055	97.0451	109.336	93.6192	86.435	112.62	100.945
	1										34.0851	34.5838	31.4127	34.5219	33.0409	26.2896							19.0168	19.5445	20.4147	32.4028	35.1499	30.7666
	10										4.90353	5.7313	5.01143	6.36641	6.89822	6.65814	101.312	93.8975	116.502	128.967	124.061	116.109	3.4539	4.08479	4.29763	7.19073	7.41231	7.40934
	100										2.1435	2.58392	2.68119	4.2381	3.6712	2.96414	56.365	48.0568	62.3405	71.7045	53.7903	65.9337	2.10376	2.03449	2.25974	3.77013	4.063	3.7498
[truncated: 10 more columns]

## Sheet: Fig. 5
Figure 5. hGCase-hBS reverts lysosomal protein and lipid dysregulation in H4 GBA KO cells.
b: Validation of lysosome enrichment after TMEM192-3HA-based Lyso-IP. Western blots showing enrichment of lysosomes after Lyso- IP as demonstrated by enrichment of bonafide lysosomal proteins Lamp2, Cathepsin D and GCase in eluent fraction compared to input.
lane 1: MagicMark protein ladder; lane 2: WT H4 untr_Input; lane 3: WT H4 untr_Flowthrough (FT); lane 4: WT H4 untr_Eluent; lane 5: GBA KO H4_untr_Input; lane 6: GBA KO H4_untr_FT; lane 7: GBA KO H4_untr_Eluent; lane 8: GBA KO H4_1 nM hGCase-hBS_Input; lane 9: GBA KO H4_1 nM hGCase-hBS_FT; lane 10: GBA KO H4_1 nM hGCase-hBS_Eluent
LAMP2:			GCase:				Cathepsin D:
c: Metric changes in KO and rescue in LysoIP
Comparison (group1/group2)	GCDH	RINT1	LEPROT	NARS2	ESRRA	AMBP	RBM15B	FMR1	TAF5L	S100A9	RANBP6	TANC2	HDDC3
H4 GBA-KO_LysoIP / H4 GBA-WT_LysoIP	20.35	16.39	16.24	14.09	13.13	11.4	9.46	8.75	7.39	6.68	-9.86	-20.39	-27.12
H4 GBA-KO_Gcase_LysoIP / H4 GBA-KO_LysoIP	-28.55	-12.77	-13.05	-12.73	-12.23	-6.7	-12.36	-6.65	-8.26	-16.48	17.35	21.34	39.89
Proteomics raw data was uploaded to PRIDE database and is accessible via the following link:					http://proteomecentral.proteomexchange.org/cgi/GetDataset?ID=PXD036361
d: Rescue of dysregulated lysosomal lipids upon hGCase-hBS treatment
Comparison	HexCer 36:1;2	HexCer 44:2;2	HexCer 34:1;3	HexCer 34:0;2	HexCer 34:2;2	HexCer 42:2;2	HexCer 40:1;2	HexCer 34:1;2	HexCer 34:2;3	HexCer 40:2;2	HexCer 38:1;2	HexCer 42:1;2	PG 17:0;0_18:2;0
KO.LYS.WT.LYS.	10.57	9.74	9.28	9.24	8.32	7.52	7.37	7.24	7.06	6.59	5.16	4.39	3.45
KOE.LYS.KO.LYS.	-5.79	-3.42	-2.94	-4.82	-2.45	-3.93	-3.21	-3.35	-1.99	-3.39	-2.83	-1.84	-3.97
Lipidomics raw data is provided in a separate Excel file (Lipidomics Raw Data compiled_Gehrlein et al)
						FDR-corrected p-values are shown in c and d (**q-value < 0.01; *q-value < 0.05), calculated for each contrast separately. Trends are also displayed (e.g. significance found in one contrast only), to highlight potential lipid/protein entities with opposite fold change in GBA KO and rescue upon hGCase-hBS treatment.

## Sheet: Fig. 6
Figure 6. GCase-BS proof of concept in vivo.
a: Systemic exposure of active mGCase vs total IgG in Gba+/+ mice
	Time [h]	GCase activity (plasma)			total IgG (plasma)			total IgG (brain)
		Mean	SD	n	Mean	SD	n	Mean	SD	n
	0			0			0
	0.0833	52864.7	16154.9	3	101541	11322.5	2
	0.25	32615.3	17740.3	3	62810	20242.4	3
	1	7652.33	3895.62	3	15058.5	3536.8	3
	4	697.333	207.175	3	4471.15	910.226	3
	7	181.333	64.0651	3	2696.55	765.769	3
	24	60	0	1	833.897	166.602	3	325.973	50.0131	3
	47.8333			0	406.013	53.265	3	177.673	25.0588	3
	75.5			0	303.127	68.7906	3	150.2	69.0419	2
b: Multi-dose PD study in 4L/PS-NA mice - GlcSph levels in different tissues
CORTEX	control	4L/PS-NA				MIDBRAIN	control	4L/PS-NA				LIVER	control	4L/PS-NA
	vehicle	vehicle	mGCase 0.93 mg/kg	mGCase-mBS 2.5 mg/kg			vehicle	vehicle	mGCase 0.93 mg/kg	mGCase-mBS 2.5 mg/kg			vehicle	vehicle	mGCase 0.93 mg/kg	mGCase-mBS 2.5 mg/kg
pmol GlcSph/mg tissue	0.5711	3.1026	3.1392	1.6149		pmol GlcSph/mg tissue	2.2885	6.2253	5.3895	1.95		pmol GlcSph/mg tissue	0.3612	5.0325	1.9832	2.5865
	0.5968	2.8815	2.9831	1.8158			1.7309	4.6491	3.5847	2.0212			0.318	4.3126	2.2235	1.5227
	0.8623	2.5895	2.6496	1.2392			1.6901	3.551	3.986	2.7372			0.407	4.3136	3.2209	2.4545
	0.5632	2.5787	3.3275	1.2994			1.7699	6.6412	4.3932	2.8489			0.3564	4.1762	2.3166	2.106
	1.0246	3.7303	4.1385	1.1214			1.4738	3.9436	6.0078	3.0952			0.2924	4.3238	1.6967	1.9236
	0.7152	3.2066	2.6213	1.0914			1.5152	5.0671	5.7377	3.0336			0.3945	6.5238	2.4051	2.4903

## Sheet: Fig. 7
Figure 7. GCase-BS longitudinal effects in vivo.
a: Single-dose PD study in 4L/PS-NA mice - GlcSph levels in cortex and midbrain
CORTEX	Control						4L/PS-NA
	vehicle						vehicle						mGCase-8D3 1 x 2.5 mg/kg						mGCase-8D3 1 x 10 mg/kg
5 DPI	0.8469	0.7862	0.775	0.8012	1.1219	0.9128	5.974	4.316	4.549	4.088	4.934	3.709	2.51	3.201	2.168	2.793	3.112	2.938	2.852	2.18	2.763	2.479	3.254	3.051
15 DPI							6.3614	4.6951	5.4203				3.8939	4.2797	3.6553	3.7066			4.3907	4.0619	4.0143	2.4868
30 DPI	1.2426	0.9333	0.9232	1.1816			5.9848	5.1825					5.0488	4.9931	5.0019	5.2205			4.6729	4.3835	5.999	4.2082
45 DPI							6.5637	4.9024	5.2775				5.1921	5.4535	5.5953	4.3118			4.2023	5.4383	5.7306	5.977
MIDBRAIN	Control						4L/PS-NA
	vehicle						vehicle						mGCase-8D3 1 x 2.5 mg/kg						mGCase-8D3 1 x 10 mg/kg
5 DPI	1.675	1.9638	2.0057	1.5584	1.5121	1.4051	3.9829	5.049	4.4855	5.2968	4.9761	4.7617	3.0487	3.8771	2.901	3.6069	3.4631	3.4894	3.6137	2.8846	3.1551	2.9199	3.3844	4.1489
15 DPI							4.2251	6.0164	4.7342				3.7569	3.5997	3.4296	3.2505			3.0296	3.9058	2.6646	3.5976
30 DPI	2.2365	1.7333	2.1157	2.0795			4.8191	5.733	5.4926				5.7154	5.0747	6.0248	5.243			4.2965	4.9046	5.1701	4.4469
45 DPI							7.1587	5.0287					5.6433	5.8382	4.9429	6.2831			6.8884	5.5982	5.0855	4.6795
b: Chronic study in 4L/PS-NA mice with monthly or bi-weekly dosing frequency - GlcSph levels in cortex and midbrain, NFL levels in plasma
GlcSph in CORTEX	Control	4L/PS-NA				GlcSph in MIDBRAIN	Control	4L/PS-NA
	vehicle	vehicle	mGCase-8D3 2.5 mg/kg 5 doses	mGCase-8D3 2.5 mg/kg 10 doses			vehicle	vehicle	mGCase-8D3 2.5 mg/kg 5 doses	mGCase-8D3 2.5 mg/kg 10 doses
pmol GlcSph/mg tissue	1.557	7.19258	7.17539	6.0144		pmol GlcSph/mg tissue	2.399	10.4386	7.98128	6.74391
	1.243	7.57707	6.07884	5.62991			1.8	9.8964	7.15378	6.24302
	1.298	7.00033	5.62776	6.5514			1.927	8.51509	6.30886	6.51283
	1.114	5.45807	5.57943	5.11546			1.492	6.41924		6.46313
	1.307	6.415	5.01128	7.49974			1.421	7.14927	5.79571	7.9432
	1.279	7.02288	6.32371	5.03921			1.812	9.00565	7.20349	4.58222
	1.196	7.50941	4.83944	5.06713			1.723	8.69259	4.87333	6.40955
	1.187	6.90152	6.10461	6.15402			1.987	7.45522	6.34371	5.75762
	1.273	6.93052	6.415	6.33875			1.734	8.71906	6.95821	5.29095
	1.253			4.98658			1.737
NFL in PLASMA	Control	4L/PS-NA
	vehicle	vehicle	mGCase-8D3 2.5 mg/kg 5 doses	mGCase-8D3 2.5 mg/kg 10 doses
pg NFL/ml plasma	61.9	1225.1	778.6	821.7
	22.7	1172	756.7	788.5
	22.8	790	701.7	734.8
	21.5	575.8	622.8	853.8
	45	562.4	717.8	639.1
	19.7	976.5	763.3	582.7
	11.5	1004.4	442.7	578.8
	18.4	701.8	732.6	473.8
	26.5	1369.8	457.7
	19.6

## Sheet: Suppl. Table 1
Suppl. Table 1. Enzymatic properties of relevant GCase(-BS) molecules.
Construct	Vmax [mM/s]	Vmax 95% CI	Km [mM]	Km 95% CI	Vmax [M/s]	Vmax Lower 95% conf. limit (profile likelihood)	Vmax Upper 95% conf. limit (profile likelihood)	Km [M]	[E]tot [M]	kcat [s-1]	kcat Lower 95% conf. limit (profile likelihood)	kcat Upper 95% conf. limit (profile likelihood)	kcat/Km [M-1s-1]
hGCase-hBS	0.007988	0.006403 to 0.01043	65.84	37.93 to 120.2	7.988e-09	6.403e-09	1.043e-08	6.584e-05	2.5e-08	0.31952	0.25612	0.4172	4852.98
mGCase-mBS	0.006153	0.005640 to 0.006776	114.4	95.38 to 138.6	6.153e-09	5.64e-09	6.776e-09	0.0001144	2.5e-08	0.24612	0.2256	0.27104	2151.4
mGCase	0.003564	0.003263 to 0.003927	85.74	70.06 to 105.9	3.564e-09	3.263e-09	3.927e-09	8.574e-05	2.5e-08	0.14256	0.13052	0.15708	1662.7
hGCase-NB	0.00323	0.002777 to 0.003881	137.8	102.1 to 192.9	3.23e-09	2.777e-09	3.881e-09	0.0001378	2.5e-08	0.1292	0.11108	0.15524	937.591
Imiglucerase	0.003207	0.002893 to 0.003607	138.2	112.8 to 171.9	3.207e-09	2.893e-09	3.607e-09	0.0001382	2.5e-08	0.12828	0.11572	0.14428	928.22

## Sheet: Suppl. Table 2
Suppl. Table 2. Bonafide lysosomal protein list
Gene Symbol
ABCB6
ABCD4
ACP2
ACP5
AGA
AKT1S1
ARL8A
ARL8B
ARSA
ARSB
ARSK
ASAH1
ATP6AP1
ATP6V0A1
ATP6V0C
ATP6V0D1
ATP6V1A
ATP6V1B2
ATP6V1C1
ATP6V1D
ATP6V1E1
ATP6V1F
ATP6V1G1
ATP6V1H
ATRAID
BAX
BLOC1S1
BLOC1S2
BORCS5
BORCS6
BORCS7
BORCS8
CD63
CD68
CLCN7
CLN3
CLN5
CPQ
CPVL
CREG1
CTBS
CTSA
CTSB
CTSC
CTSD
CTSH
CTSL
DNASE2
DPP7
ENTPD4
EPDR1
FUCA1
FYCO1
GAA
GALNS
GBA
GGH
GLA
GLB1
GLMP
GM2A
GNS
GPR137B
GUSB
HEXA
HEXB
HGSNAT
HPSE
IDS
IDUA
IFI30
KXD1
LAMP1
LAMP2
LAMTOR1
LAMTOR2
LAMTOR3
LAMTOR4
LAMTOR5
LAPTM4A
LAPTM4B
LGALS3
LGALS8
LGMN
LIPA
LITAF
LMBRD1
MAN2B1
MAN2B2
MANBA
MCOLN1
MFSD1
MLST8
MTOR
NAGA
NAGLU
NCSTN
NEU1
NPC1
NPC2
OSTM1
PCYOX1
PIP4P1
PIP4P2
PLA2G15
PLBD2
PLD3
PPT1
PPT2
PRCP
PSAP
PTTG1IP
RHEB
RNASET2
RPTOR
RRAGA
RRAGC
SCARB2
SCPEP1
SGSH
SIAE
SIDT2
SLC17A5
SLC26A11
SLC35F6
SLC37A3
SLC38A7
SLC38A9
SLC49A4
SMPD1
SNAPIN
SPPL2A
TMEM104
TMEM192
TMEM9
TPCN2
TPP1
TTYH2
TTYH3
VMA21

## Sheet: Suppl. Table 3
Suppl. Table 3. Statistics proteomics and lipidomics
Metric changes for proteins in GBA KO lysosomes and GCase rescued lysosomes (corresponding to Main Fig. 4c)
Metric
	GCDH	RINT1	LEPROT	NARS2	ESRRA	AMBP	RBM15B	FMR1	TAF5L	S100A9	RANBP6	TANC2	HDDC3
H4 GBA-KO_Lysosomes / H4 GBA-WT_Lysosomes	20.35	16.39	16.24	14.09	13.13	11.4	9.46	8.75	7.39	6.68	-9.86	-20.39	-27.12
H4 GBA-KO_GCase_Lysosome / H4 GBA-KO_Lysosomes	-28.55	-12.77	-13.05	-12.73	-12.23	-6.7	-12.36	-6.65	-8.26	-16.48	17.35	21.34	39.89
Log2FC (edgeR_Log2FC)
	GCDH	RINT1	LEPROT	NARS2	ESRRA	AMBP	RBM15B	FMR1	TAF5L	S100A9	RANBP6	TANC2	HDDC3
H4 GBA-KO_Lysosomes / H4 GBA-WT_Lysosomes	2.19302	4.77238	4.72398	3.56722	3.26559	3.69184	2.46803	3.26878	2.87663	1.76943	-1.78402	-5.77043	-2.02339
H4 GBA-KO_GCase_Lysosome / H4 GBA-KO_Lysosomes	-2.48613	-4.28894	-4.3025	-3.42285	-3.17351	-2.96383	-2.74019	-2.91968	-3.01001	-2.49161	2.20156	5.8886	2.32887
FDR value (edgeR_FDR)
	GCDH	RINT1	LEPROT	NARS2	ESRRA	AMBP	RBM15B	FMR1	TAF5L	S100A9	RANBP6	TANC2	HDDC3
H4 GBA-KO_Lysosomes / H4 GBA-WT_Lysosomes	3.82057e-07	0.0289761	0.0289761	0.0144551	0.0127324	0.04421	0.0169837	0.0782493	0.0934937	0.0181475	0.000980085	0.0274314	5.21566e-11
H4 GBA-KO_GCase_Lysosome / H4 GBA-KO_Lysosomes	2.70353e-09	0.0912218	0.08679	0.0266883	0.0213538	0.257526	0.00630483	0.251787	0.125357	0.000109593	7.84322e-06	0.0299688	1.62284e-14
Metric changes for lipids in GBA KO lysosomes and GCase rescued lysosomes (corresponding to Main Fig. 4d)
Metric
	HexCer 36:1;2	HexCer 44:2;2	HexCer 34:1;3	HexCer 34:0;2	HexCer 34:2;2	HexCer 42:2;2	HexCer 40:1;2	HexCer 34:1;2	HexCer 34:2;3	HexCer 40:2;2	HexCer 38:1;2	HexCer 42:1;2	PG 17:0;0_18:2;0	PG 16:1;0_19:1;0	PC O-18:1;0/19:1;0	PG 16:1;0_18:2;0	PG 20:4;0_20:4;0
H4 GBA-KO_Lysosomes / H4 GBA-WT_Lysosomes	10.57	9.74	9.28	9.24	8.32	7.52	7.37	7.24	7.06	6.59	5.16	4.39	3.45	3.43	1.76	-6.32	-8.86
H4 GBA-KO_GCase_Lysosome / H4 GBA-KO_Lysosomes	-5.79	-3.42	-2.94	-4.82	-2.45	-3.93	-3.21	-3.35	-1.99	-3.39	-2.83	-1.84	-3.97	-3.23	-1.16	1.26	1.63
Log2FC (edgeR_Log2FC)
	HexCer 36:1;2	HexCer 44:2;2	HexCer 34:1;3	HexCer 34:0;2	HexCer 34:2;2	HexCer 42:2;2	HexCer 40:1;2	HexCer 34:1;2	HexCer 34:2;3	HexCer 40:2;2	HexCer 38:1;2	HexCer 42:1;2	PG 17:0;0_18:2;0	PG 16:1;0_19:1;0	PC O-18:1;0/19:1;0	PG 16:1;0_18:2;0	PG 20:4;0_20:4;0
H4 GBA-KO_Lysosomes / H4 GBA-WT_Lysosomes	3.57289	1.88753	1.85599	2.41684	2.38957	1.65076	1.8953	2.70266	1.62761	1.72247	1.91073	1.68706	2.67129	2.97085	1.37851	-1.91594	-4.52284
H4 GBA-KO_GCase_Lysosome / H4 GBA-KO_Lysosomes	-1.63039	-1.09234	-0.943416	-1.27928	-0.883635	-0.982791	-0.99137	-1.32916	-0.62371	-1.12343	-1.09542	-0.902389	-3.01159	-2.82623	-1.0619	1.91073	5.42626
FDR value (edgeR_FDR)
	HexCer 36:1;2	HexCer 44:2;2	HexCer 34:1;3	HexCer 34:0;2	HexCer 34:2;2	HexCer 42:2;2	HexCer 40:1;2	HexCer 34:1;2	HexCer 34:2;3	HexCer 40:2;2	HexCer 38:1;2	HexCer 42:1;2	PG 17:0;0_18:2;0	PG 16:1;0_19:1;0	PC O-18:1;0/19:1;0	PG 16:1;0_18:2;0	PG 20:4;0_20:4;0
H4 GBA-KO_Lysosomes / H4 GBA-WT_Lysosomes	0.032	0.0045	0.0045	0.012	0.014	0.0061	0.012	0.035	0.0061	0.012	0.035	0.039	0.16	0.19	0.17	0.019	0.082
H4 GBA-KO_GCase_Lysosome / H4 GBA-KO_Lysosomes	0.067	0.092	0.092	0.067	0.16	0.067	0.092	0.2	0.092	0.1	0.2	0.46	0.97	0.97	0.97	0.97	0.97
Metric changes for proteins in GBA KO whole cells and GCase rescued whole cells (corresponding to Supplementary Fig. 6a)
Metric
	GABRB2	LRP6	TIMM10B	FAM122B	FRRS1	C2orf73	IGHG2	NCOA3	MSRB3	ACTG1	SNX33	CEP85	STK4	MON1B	ACPP	CLK2	SPPL2A	BMPR2	PARL	ALYREF	KY	CD302	ZIC2	SVIP	PISD	ACAD10	MTERF1	SGPP2	CCDC127	REEP6	KRT39	INSR	SMPDL3A	AFG1L	RBP4	CDC42SE1	ABCC10	AKAP13	HSPA1L
H4 GBA-KO_whole cells / H4 GBA-whole cells	408.54	268.93	138.6	108.41	91.83	65.39	38.9	30.94	27.86	27.43	24.95	23.65	18.89	15.96	13.66	12.05	11.73	8.65	7.62	-6.05	-7.54	-7.54	-9.85	-10.56	-11.08	-11.29	-14.06	-17.27	-20.01	-20.58	-23.21	-23.89	-29.12	-32.15	-88.47	-93.26	-104.56	-167.31	-235.17
H4 GBA-KO_GCase_whole cells / H4 GBA-KO_whole cells	-385.95	-252.76	-114.55	-27.26	-42.11	-60	-29.31	-31.81	-29.31	-15.31	-22.76	-28.66	-15.05	-12.24	-8.49	-29.84	-10.85	-6.47	-9.46	13.34	6.07	6.3	11.2	15.22	12.65	8.64	14.47	16.95	17.59	9.55	20.34	33.34	36.55	34.1	72.91	58.7	116.61	14.23	160.05
Log2FC (edgeR_Log2FC)
	GABRB2	LRP6	TIMM10B	FAM122B	FRRS1	C2orf73	IGHG2	NCOA3	MSRB3	ACTG1	SNX33	CEP85	STK4	MON1B	ACPP	CLK2	SPPL2A	BMPR2	PARL	ALYREF	KY	CD302	ZIC2	SVIP	PISD	ACAD10	MTERF1	SGPP2	CCDC127	REEP6	KRT39	INSR	SMPDL3A	AFG1L	RBP4	CDC42SE1	ABCC10	AKAP13	HSPA1L
H4 GBA-KO_whole cells / H4 GBA-whole cells	8.10311	7.02748	5.67112	5.29982	4.35354	5.62348	3.87216	3.58086	2.94259	3.84926	4.66862	3.04507	2.52676	5.3875	3.11678	2.31123	2.10548	2.16536	4.07162	-1.73564	-1.63144	-1.91301	-2.04103	-1.95232	-2.35438	-2.98488	-2.41957	-9.35363	-4.48969	-3.44214	-2.63879	-3.3038	-3.12763	-3.69194	-7.63652	-5.69805	-4.86224	-5.87956	-5.70495
H4 GBA-KO_GCase_whole cells / H4 GBA-KO_whole cells	-7.90151	-6.84354	-5.24222	-3.06583	-3.21392	-5.42372	-3.46303	-3.62018	-2.99993	-3.05316	-4.49265	-3.28023	-2.31871	-4.79171	-2.58169	-3.27261	-2.04423	-1.93702	-4.47516	2.34248	1.50428	1.78586	2.14265	2.23889	2.47706	2.68456	2.4467	9.2682	4.25354	2.54598	2.51067	3.76741	3.41447	3.77878	7.01192	4.70718	5.08252	2.24243	4.87774
FDR value (edgeR_FDR)
	GABRB2	LRP6	TIMM10B	FAM122B	FRRS1	C2orf73	IGHG2	NCOA3	MSRB3	ACTG1	SNX33	CEP85	STK4	MON1B	ACPP	CLK2	SPPL2A	BMPR2	PARL	ALYREF	KY	CD302	ZIC2	SVIP	PISD	ACAD10	MTERF1	SGPP2	CCDC127	REEP6	KRT39	INSR	SMPDL3A	AFG1L	RBP4	CDC42SE1	ABCC10	AKAP13	HSPA1L
H4 GBA-KO_whole cells / H4 GBA-whole cells	1.25303e-47	8.83992e-36	3.41105e-22	2.30058e-18	5.87641e-19	8.12205e-10	2.45569e-08	4.70098e-07	8.56142e-08	1.16848e-05	0.000513088	3.11283e-06	5.76165e-06	0.0736534	0.00404252	0.000680866	0.000331408	0.0090242	0.528439	0.0253775	0.00245296	0.0099758	0.00163359	0.000463495	0.00211071	0.0135827	0.000203745	0.543488	0.00346721	0.00014401	3.63e-07	9.42713e-06	1.1897e-07	4.14057e-07	8.53981e-10	2.17135e-14	2.5687e-19	3.83177e-26	1.31191e-38
H4 GBA-KO_GCase_whole cells / H4 GBA-KO_whole cells	9.38573e-46	2.5475e-34	1.15658e-19	3.23692e-07	3.99136e-11	3.54698e-09	7.28399e-07	3.83567e-07	5.86883e-08	0.0011333	0.00102566	4.1432e-07	4.92652e-05	0.185308	0.0426359	2.1764e-07	0.000635291	0.0384499	0.439959	0.000270864	0.00919632	0.0264424	0.000733505	2.66758e-05	0.000948513	0.0470796	0.000173331	0.736663	0.00762017	0.0166776	1.5765e-06	3.44144e-07	7.63278e-09	2.5535e-07	1.45974e-08	1.48003e-10	1.06585e-20	6.58178e-05	2.52947e-30
Metric changes for lipids in GBA KO whole cells and GCase rescued whole cells (corresponding to Supplementary Fig. 6b)
Metric
	HexCer 34:1;2	PG 18:1;0_22:4;0	HexCer 40:1;2	HexCer 42:2;2	HexCer 42:1;2	HexCer 34:1;3	PG 18:1;0_22:5;0	PS 20:4;0_22:0;0	HexCer 44:2;2
H4 GBA-KO_whole cells / H4 GBA-whole cells	10.58	8.11	6.79	5.33	4.84	3.61	3.29	2.69	2.6
H4 GBA-KO_GCase_whole cells / H4 GBA-KO_whole cells	-5.51	-1.11	-3.95	-4.18	-3.56	-2.51	-1.41	-1.12	-3.47
Log2FC (edgeR_Log2FC)
	HexCer 34:1;2	PG 18:1;0_22:4;0	HexCer 40:1;2	HexCer 42:2;2	HexCer 42:1;2	HexCer 34:1;3	PG 18:1;0_22:5;0	PS 20:4;0_22:0;0	HexCer 44:2;2
H4 GBA-KO_whole cells / H4 GBA-whole cells	2.46467	1.76977	2.0635	1.61353	1.848	1.76553	1.11103	1.31034	1.65535
H4 GBA-KO_GCase_whole cells / H4 GBA-KO_whole cells	-1.5649	-0.436354	-1.33643	-1.23447	-1.08314	-1.13924	-0.444184	-0.720232	-1.21424
FDR value (edgeR_FDR)
	HexCer 34:1;2	PG 18:1;0_22:4;0	HexCer 40:1;2	HexCer 42:2;2	HexCer 42:1;2	HexCer 34:1;3	PG 18:1;0_22:5;0	PS 20:4;0_22:0;0	HexCer 44:2;2
H4 GBA-KO_whole cells / H4 GBA-whole cells	0.0031	0.0024	0.0071	0.007	0.016	0.032	0.011	0.032	0.062
H4 GBA-KO_GCase_whole cells / H4 GBA-KO_whole cells	0.11	0.23	0.16	0.11	0.11	0.38	0.11	0.91	0.17

[truncated: 7 more sheets: Suppl. Fig. 1, Suppl. Fig. 2, Suppl. Fig. 3, Suppl. Fig. 4, Suppl. Fig. 5-7, Suppl. Fig. 8, Suppl. Fig. 9]
